# Supplementary material for: Insights from a Multi-Omics Integration (MOI) Study in Oil Palm (Elaeis guineensis Jacq.) Response to Abiotic Stresses: Part One—Salinity
Source: Plants (Basel). 2022 Jun 30;11(13):1755. doi: 10.3390/plants11131755 (PMC9269341; doi:10.3390/plants11131755)
Supplement: Supplementary file 1 [file plants-11-01755-s001.zip]

Archive with 11 entries (9 files):
- plants-1782630-supplementary/
- plants-1782630-supplementary/Bittencourt et al_Supplementary Materials/
- plants-1782630-supplementary/Bittencourt et al_Supplementary Materials/Bittencourt et al_Supplementary Table S1.xlsx
- plants-1782630-supplementary/Bittencourt et al_Supplementary Materials/Bittencourt et al_Supplementary Table S2.xlsx
- plants-1782630-supplementary/Bittencourt et al_Supplementary Materials/Bittencourt et al_Supplementary Table S3.xlsx
- plants-1782630-supplementary/Bittencourt et al_Supplementary Materials/Bittencourt et al_Supplementary Table S4.xlsx
- plants-1782630-supplementary/Bittencourt et al_Supplementary Materials/Bittencourt et al_Supplementary Table S5.xlsx
- plants-1782630-supplementary/Bittencourt et al_Supplementary Materials/Bittencourt et al_Supplementary Table S6.xlsx
- plants-1782630-supplementary/Bittencourt et al_Supplementary Materials/Bittencourt et al_Supplementary Table S7.xlsx
- plants-1782630-supplementary/Bittencourt et al_Supplementary Materials/Bittencourt et al_Supplementary Table S8.xlsx
- plants-1782630-supplementary/Bittencourt et al_Supplementary Materials/Bittencourt et al_Supplementary Table S9.xlsx
