# Supplementary material for: Insights from a Multi-Omics Integration (MOI) Study in Oil Palm (Elaeis guineensis Jacq.) Response to Abiotic Stresses: Part One—Salinity
Source: Plants (Basel). 2022 Jun 30;11(13):1755. doi: 10.3390/plants11131755 (PMC9269341; doi:10.3390/plants11131755)
Supplement: Supplementary file 1 [file plants-11-01755-s001.zip › plants-1782630-supplementary/Bittencourt et al_Supplementary Materials/Bittencourt et al_Supplementary Table S1.xlsx]

## Sheet: STable01
Supplementary Table S1: Proteins from the oil palm genome differentially expressed (FDR≤0.05) in the leaves of young oil palm plants under salinity stress. FC – Fold Change, CPM – Count Per Million, FDR – False Discovery Rate, Kegg Orthology number, and E.C. number.
Name	FC	Log2(FC)	logCPM	P-Value	FDR	Profile	K_number	EC_number
XP_010922658.1	3.76637	1.91318	2.03414	2.61622e-08	2.19568e-06	UP	K00002	1.1.1.2
XP_010931570.1	2.92272	1.54731	3.80051	1.41321e-10	1.94769e-08	UP	K00006	1.1.1.8
XP_010941130.1	-10.5437	-3.39831	5.31187	6.21083e-30	1.35244e-26	DOWN	K00016	1.1.1.27
XP_010932149.2	2.68344	1.42409	3.69931	5.6131e-08	4.34202e-06	UP	K00021	1.1.1.34
XP_019707817.1	-11.1007	-3.47258	-1.18184	0.00114098	0.0221144	DOWN	K00021	1.1.1.34
XP_010943220.1	-1.50039	-0.585334	9.86735	0.000929234	0.0186493	DOWN	K00026	1.1.1.37
XP_010920025.1	-1.97348	-0.980745	6.02866	2.72968e-05	0.000993151	DOWN	K00033	1.1.1.44 1.1.1.343
XP_010927510.1	-1.71312	-0.776624	4.03565	0.00137713	0.0258545	DOWN	K00058	1.1.1.95 1.1.1.399
XP_010917717.1	3.18039	1.6692	3.22363	3.37283e-08	2.74561e-06	UP	K00059	1.1.1.100
XP_010943210.1	3.04638	1.6071	6.5878	0.000235192	0.00596294	UP	K00083	1.1.1.195
XP_010919949.1	1.75451	0.811064	7.25845	1.0751e-05	0.000443407	UP	K00088	1.1.1.205
XP_010936601.1	1.59915	0.677301	7.09963	5.5619e-05	0.00178633	UP	K00106	1.17.1.4 1.17.3.2
XP_010936050.1	-1.71197	-0.775656	5.33232	0.000244627	0.00615467	DOWN	K00121	1.1.1.284 1.1.1.1
XP_010936744.2	1.50117	0.586084	7.17218	0.00147533	0.0272371	UP	K00122	1.17.1.9
XP_010913576.1	-1.726	-0.787436	9.50556	1.61691e-05	0.000632687	DOWN	K00128	1.2.1.3
XP_010919365.1	1.77102	0.824581	7.23886	0.000291027	0.00710132	UP	K00128	1.2.1.3
XP_010928601.1	-4.35371	-2.12224	1.96814	3.04369e-08	2.50106e-06	DOWN	K00128	1.2.1.3
XP_010928603.1	1.58348	0.663096	6.91111	0.000174345	0.00466107	UP	K00128	1.2.1.3
XP_010930724.1	-1.60143	-0.679361	8.73554	7.71839e-05	0.00235395	DOWN	K00128	1.2.1.3
XP_010911739.2	-1.4845	-0.569977	6.94436	0.00139275	0.02605	DOWN	K00134	1.2.1.12
XP_010941678.1	-1.9935	-0.995303	4.61983	2.09863e-07	1.41482e-05	DOWN	K00134	1.2.1.12
XP_010913424.1	1.7028	0.767906	6.18925	5.15748e-06	0.000236032	UP	K00161	1.2.4.1
XP_010928234.1	-4.22688	-2.07959	4.80392	1.92549e-10	2.57229e-08	DOWN	K00161	1.2.4.1
XP_010908635.1	-1.76103	-0.81642	7.30708	9.89599e-07	5.63373e-05	DOWN	K00162	1.2.4.1
XP_010930656.1	-3.19421	-1.67546	2.76266	1.57835e-09	1.70568e-07	DOWN	K00166	1.2.4.4
XP_010906172.1	-3.59972	-1.84789	7.38427	4.60336e-09	4.51534e-07	DOWN	K00224	1.3.1.-
XP_010937480.1	-2.36969	-1.2447	1.10246	0.00199061	0.0345667	DOWN	K00235	1.3.5.1
XP_010920221.1	-7.58284	-2.92274	8.85134	1.8734e-16	6.91428e-14	DOWN	K00276	1.4.3.21
XP_010923394.2	2.2641	1.17894	3.23655	2.79871e-05	0.00101151	UP	K00276	1.4.3.21
XP_010917178.1	-3.35848	-1.74781	4.3295	4.65467e-14	1.17858e-11	DOWN	K00279	1.5.99.12
XP_010932426.2	-3.60943	-1.85177	0.518388	0.000332232	0.00788074	DOWN	K00279	1.5.99.12
XP_010932844.1	-2.22317	-1.15262	4.42753	3.83378e-05	0.0013085	DOWN	K00279	1.5.99.12
XP_010913661.1	2.09794	1.06897	8.15419	1.40106e-08	1.25036e-06	UP	K00327	1.6.2.4
XP_010914150.1	1.60935	0.686475	5.0471	0.000165467	0.00445657	UP	K00327	1.6.2.4
XP_010905734.1	-1.47477	-0.560489	6.20665	0.00068129	0.0143754	DOWN	K00365	1.7.3.3
XP_010905285.1	3.76932	1.9143	3.86572	1.19323e-05	0.00048612	UP	K00430	1.11.1.7
XP_010913485.1	3.78007	1.91841	1.22535	0.000241736	0.00609249	UP	K00430	1.11.1.7
XP_010915489.1	-4.49788	-2.16924	7.27933	3.60418e-31	9.23326e-28	DOWN	K00430	1.11.1.7
XP_010920892.1	-2.22381	-1.15303	2.43971	0.000130882	0.00367035	DOWN	K00430	1.11.1.7
XP_010921101.1	5.87895	2.55556	1.27471	1.82744e-07	1.24549e-05	UP	K00430	1.11.1.7
XP_010928551.1	-1.95634	-0.968158	3.31588	0.00028404	0.00697307	DOWN	K00430	1.11.1.7
XP_010930946.2	3.05979	1.61343	0.243846	0.00175444	0.0311868	UP	K00430	1.11.1.7
XP_010937384.2	-3.89353	-1.96108	4.68012	1.62971e-16	6.11857e-14	DOWN	K00430	1.11.1.7
XP_010939688.1	-3.34817	-1.74337	2.86213	1.82452e-06	9.6082e-05	DOWN	K00430	1.11.1.7
XP_010907515.1	-1.50159	-0.58649	7.16268	0.000398874	0.00921557	DOWN	K00434	1.11.1.11
XP_010912798.1	1.73072	0.791375	5.04434	2.14782e-05	0.000812864	UP	K00454	1.13.11.12
XP_010917138.1	-2.03033	-1.02171	4.76682	2.77963e-05	0.00100545	DOWN	K00454	1.13.11.12
XP_010943567.1	-2.156	-1.10836	7.55862	6.61551e-08	5.04575e-06	DOWN	K00454	1.13.11.12
XP_019702972.1	1.75155	0.808629	7.61171	9.24605e-06	0.000389434	UP	K00457	1.13.11.27
XP_010924477.1	-2.41358	-1.27118	7.93222	1.48171e-11	2.5109e-09	DOWN	K00469	1.13.99.1
XP_010934537.1	-7.30957	-2.86979	9.77399	1.59647e-05	0.000626378	DOWN	K00475	1.14.11.9
XP_010940993.1	-12.3324	-3.62438	8.79139	7.77759e-07	4.56498e-05	DOWN	K00475	1.14.11.9
XP_010927178.1	-14.4611	-3.85411	0.701668	7.14399e-09	6.71982e-07	DOWN	K00487	1.14.14.91
XP_010938024.1	-6.24488	-2.64267	6.91607	3.13572e-12	6.12393e-10	DOWN	K00487	1.14.14.91
XP_010930349.1	2.13379	1.09342	11.4979	8.82994e-07	5.11373e-05	UP	K00521	1.16.1.7
XP_010939212.2	1.99237	0.994487	2.87854	0.000896614	0.0181115	UP	K00555	2.1.1.215 2.1.1.216
XP_010935215.2	1.88478	0.914395	4.16797	0.00220215	0.0376101	UP	K00559	2.1.1.41
XP_010913093.1	-1.43974	-0.525813	6.48127	0.00179126	0.0317119	DOWN	K00600	2.1.2.1
XP_010909941.1	-1.65769	-0.729174	10.131	3.13551e-05	0.0011075	DOWN	K00605	2.1.2.10
XP_010925828.2	-1.50269	-0.587552	4.84455	0.00237416	0.0400299	DOWN	K00606	2.1.2.11
XP_010940102.1	-2.04213	-1.03007	6.04354	1.5376e-07	1.06124e-05	DOWN	K00611	2.1.3.3
XP_010911579.1	1.67075	0.740498	4.91024	0.000156397	0.00424906	UP	K00616	2.2.1.2
XP_010942358.1	-1.46317	-0.549098	6.9895	0.00127957	0.0243673	DOWN	K00616	2.2.1.2
XP_019707679.1	1.63941	0.713174	5.28481	8.3932e-05	0.00252963	UP	K00616	2.2.1.2
XP_010912576.1	-1.60714	-0.684492	5.7358	0.000375473	0.00875387	DOWN	K00627	2.3.1.12
XP_010905665.1	10.7291	3.42346	-0.679748	6.187e-05	0.00195679	UP	K00640	2.3.1.30
XP_010924485.1	-1.85929	-0.894754	7.21582	8.92651e-06	0.000377435	DOWN	K00640	2.3.1.30
XP_010937106.1	-1.84278	-0.881883	4.03606	0.000638335	0.0136543	DOWN	K00648	2.3.1.180
XP_010939510.1	1.53533	0.618549	5.12027	0.000832495	0.0170296	UP	K00648	2.3.1.180
XP_010907607.1	1.59267	0.671452	4.67972	0.0022777	0.038703	UP	K00654	2.3.1.50
XP_010907554.1	-33.3016	-5.05752	2.10344	6.58741e-08	5.03313e-06	DOWN	K00660	2.3.1.74
XP_010908134.1	-23.75	-4.56986	1.93234	5.97038e-07	3.63151e-05	DOWN	K00660	2.3.1.74
XP_010908135.1	-67.4075	-6.07484	5.61479	1.57212e-19	9.00887e-17	DOWN	K00660	2.3.1.74
XP_010909688.1	-759.349	-9.56862	2.16665	1.49164e-20	1.10106e-17	DOWN	K00660	2.3.1.74
XP_010910437.1	-5.6326	-2.4938	6.27231	6.60589e-09	6.30906e-07	DOWN	K00660	2.3.1.74
XP_010916088.1	-2.93935	-1.5555	2.32334	0.000246208	0.00618375	DOWN	K00660	2.3.1.74
XP_010929491.1	-2.54005	-1.34486	9.67585	0.000108653	0.00313583	DOWN	K00660	2.3.1.74
XP_010942344.1	-7.40193	-2.8879	10.1668	2.17884e-05	0.000822989	DOWN	K00660	2.3.1.74
XP_019706257.1	-4.06125	-2.02192	8.12247	3.73997e-23	4.07199e-20	DOWN	K00688	2.4.1.1
XP_010937277.1	-4.35031	-2.12112	7.20802	1.34774e-12	2.70486e-10	DOWN	K00695	2.4.1.13
XP_010928318.1	2.08044	1.05689	8.612	7.42698e-05	0.00227944	UP	K00696	2.4.1.14
XP_010935254.1	1.82001	0.863949	10.2352	3.10602e-06	0.000154584	UP	K00700	2.4.1.18
XP_010938680.1	-3.9381	-1.9775	7.46227	2.52468e-20	1.71801e-17	DOWN	K00705	2.4.1.25
XP_010907390.1	-1.85217	-0.889219	5.91168	6.51452e-06	0.000287451	DOWN	K00759	2.4.2.7
XP_010911922.1	-2.45276	-1.29441	5.42207	4.41607e-11	6.72462e-09	DOWN	K00759	2.4.2.7
XP_010923216.1	-1.44937	-0.535428	5.39607	0.00172825	0.0308343	DOWN	K00761	2.4.2.9
XP_010910647.1	-2.43035	-1.28116	5.73279	5.64416e-12	1.02849e-09	DOWN	K00764	2.4.2.14
XP_010918980.1	2.02793	1.02001	2.10705	0.000953049	0.018996	UP	K00765	2.4.2.17
XP_010931704.1	-52.3654	-5.71054	-1.06663	2.90503e-05	0.00104301	DOWN	K00770	2.4.2.24
XP_010909762.1	-1.98258	-0.987382	3.81076	0.000616659	0.0132623	DOWN	K00786	2.4.1.-
XP_010922976.1	-1.71251	-0.776111	6.45168	2.26525e-05	0.0008512	DOWN	K00787	2.5.1.1 2.5.1.10
XP_010921340.1	2.60406	1.38076	6.10567	4.13839e-09	4.12428e-07	UP	K00789	2.5.1.6
XP_029116061.1	5.72109	2.51629	-0.513333	0.00232618	0.0393426	UP	K00791	2.5.1.75
XP_010942212.1	-1.57825	-0.658322	6.65176	0.000546032	0.0120406	DOWN	K00797	2.5.1.16
XP_010904820.1	-4.50255	-2.17074	4.5905	6.2899e-14	1.53034e-11	DOWN	K00799	2.5.1.18
XP_010911772.1	-1.95469	-0.966941	7.49602	7.48765e-07	4.41863e-05	DOWN	K00799	2.5.1.18
XP_010917690.1	-1.56328	-0.644574	6.58778	0.000745005	0.0154831	DOWN	K00799	2.5.1.18
XP_010919191.1	-8.71808	-3.12401	-0.143799	4.15904e-06	0.000196241	DOWN	K00799	2.5.1.18
XP_010921802.1	-1.86918	-0.902407	7.66548	3.20922e-06	0.000158105	DOWN	K00799	2.5.1.18
XP_010938161.1	-1.96338	-0.973341	4.00924	0.0006944	0.0145884	DOWN	K00799	2.5.1.18
XP_010938431.1	-1.77619	-0.828784	8.24287	9.5557e-06	0.000400539	DOWN	K00799	2.5.1.18
XP_010940257.1	-4.56075	-2.18927	10.4575	0.000382401	0.00889158	DOWN	K00799	2.5.1.18
XP_010934664.1	-1.7379	-0.797342	7.04642	0.00079423	0.0163854	DOWN	K00800	2.5.1.19
XP_019711215.1	1.72197	0.784059	6.29986	2.77555e-05	0.00100481	UP	K00815	2.6.1.5
XP_010938608.1	-1.48424	-0.569725	10.9849	0.00209842	0.0362365	DOWN	K00830	2.6.1.44 2.6.1.45 2.6.1.51
XP_010908109.1	-2.73408	-1.45106	1.4487	0.000321003	0.00769691	DOWN	K00847	2.7.1.4
XP_010927874.1	-2.36515	-1.24193	1.46472	0.00226801	0.0385686	DOWN	K00847	2.7.1.4
XP_010932642.1	-1.70126	-0.766603	5.41328	2.39879e-05	0.000889445	DOWN	K00847	2.7.1.4
XP_010928044.1	-1.88909	-0.91769	6.9124	8.89486e-08	6.49967e-06	DOWN	K00850	2.7.1.11
XP_010920032.1	-1.49766	-0.582712	11.3281	0.0011633	0.0225068	DOWN	K00855	2.7.1.19
XP_010933400.1	-1.7246	-0.786258	10.2263	2.05311e-05	0.000780234	DOWN	K00855	2.7.1.19
XP_010918024.1	-2.32885	-1.21962	6.30525	1.1337e-10	1.5927e-08	DOWN	K00873	2.7.1.40
XP_010930617.1	-1.65906	-0.730366	5.55217	0.000189776	0.00498189	DOWN	K00873	2.7.1.40
XP_010940058.1	1.72696	0.788235	7.68473	3.36818e-06	0.000165003	UP	K00876	2.7.1.48
XP_029121339.1	-1.76649	-0.820885	4.20728	8.42004e-05	0.00253597	DOWN	K00889	2.7.1.68
XP_010937052.1	-2.23338	-1.15923	5.99583	3.18184e-10	4.05182e-08	DOWN	K00891	2.7.1.71
XP_010913416.1	1.75565	0.812007	7.5359	3.52382e-06	0.000171279	UP	K00895	2.7.1.90
XP_010928399.1	-1.94759	-0.961691	5.3959	4.6657e-08	3.68109e-06	DOWN	K00899	2.7.1.100
XP_010931674.2	-7.6876	-2.94253	-0.277757	1.33883e-05	0.00053789	DOWN	K00913	2.7.1.159 2.7.1.134
XP_029122665.1	-1.76426	-0.819063	6.35887	1.67217e-06	8.92459e-05	DOWN	K00919	2.7.1.148
XP_010910903.1	1.50147	0.586372	6.62519	0.00141851	0.0264686	UP	K00921	2.7.1.150
XP_029122465.1	-2.60048	-1.37878	3.58547	2.08313e-07	1.40655e-05	DOWN	K00921	2.7.1.150
XP_010915378.1	3.66015	1.8719	0.998785	0.000285077	0.00698278	UP	K00924	2.7.1.-
XP_010925541.1	5.40301	2.43376	1.59201	3.66756e-05	0.00125967	UP	K00924	2.7.1.-
XP_010923458.1	-1.46313	-0.549059	9.34226	0.00244946	0.0410039	DOWN	K00927	2.7.2.3
XP_010938673.1	-1.64823	-0.720918	6.15401	5.48385e-05	0.00176256	DOWN	K00930	2.7.2.8
XP_010911823.1	-1.57678	-0.656981	4.83314	0.000622807	0.0133549	DOWN	K00939	2.7.4.3
XP_010930130.1	-1.64549	-0.718518	6.06085	2.32887e-05	0.000870599	DOWN	K00939	2.7.4.3
XP_010907769.1	-1.57265	-0.653195	5.46501	0.000378295	0.00880551	DOWN	K00940	2.7.4.6
XP_010930184.1	-3.99647	-1.99873	5.26022	1.12774e-20	8.6165e-18	DOWN	K01012	2.8.1.6
XP_010923690.2	2.38861	1.25617	4.14057	1.22089e-06	6.80804e-05	UP	K01054	3.1.1.23
XP_010916423.1	-2.30758	-1.20638	6.79425	5.75061e-12	1.03919e-09	DOWN	K01056	3.1.1.29
XP_010910869.1	-1.55421	-0.636179	6.67278	0.000197621	0.00515674	DOWN	K01061	3.1.1.45
XP_010924126.1	-1.59214	-0.670967	5.39225	0.000305685	0.00739193	DOWN	K01061	3.1.1.45
XP_010911346.1	-1.8113	-0.857025	5.70398	2.8011e-05	0.00101153	DOWN	K01069	3.1.2.6
XP_010943428.1	2.0365	1.02609	2.18225	0.000816319	0.016738	UP	K01076	3.1.2.22
XP_010904839.1	1.59251	0.671304	6.08185	0.000204854	0.00531363	UP	K01090	3.1.3.16
XP_010906261.1	2.12958	1.09057	5.46327	6.08955e-07	3.68342e-05	UP	K01102	3.1.3.43
XP_010936365.1	1.80845	0.854755	2.89993	0.00213495	0.0367651	UP	K01110	3.1.3.16 3.1.3.48 3.1.3.67
XP_010919939.1	-2.9245	-1.54819	0.843177	0.000542177	0.0119677	DOWN	K01114	3.1.4.3
XP_010926985.1	-3.55941	-1.83164	6.12327	2.93438e-19	1.65968e-16	DOWN	K01114	3.1.4.3
XP_010938556.1	-2.44696	-1.29099	3.45254	2.87364e-06	0.000144016	DOWN	K01114	3.1.4.3
XP_010935183.1	1.62039	0.696342	4.7746	0.0011962	0.0230147	UP	K01115	3.1.4.4
XP_010908763.1	1.57963	0.659589	6.87575	0.000959952	0.0191093	UP	K01166	4.6.1.19
XP_010943052.1	8.70565	3.12195	-0.107716	1.14386e-05	0.000468638	UP	K01176	3.2.1.1
XP_010931493.2	1.48953	0.574861	5.9215	0.00189441	0.0331872	UP	K01177	3.2.1.2
XP_010912682.2	3.05192	1.60972	0.692398	0.00241386	0.0405579	UP	K01179	3.2.1.4
XP_010938102.1	-2.1096	-1.07697	2.86093	7.49301e-05	0.00229386	DOWN	K01179	3.2.1.4
XP_019708344.2	2.68371	1.42423	1.54261	0.00167592	0.0300982	UP	K01179	3.2.1.4
XP_010910507.1	27.9407	4.8043	5.71845	5.16158e-19	2.74137e-16	UP	K01183	3.2.1.14
XP_010911007.1	19.9187	4.31605	-0.42216	5.01878e-08	3.92411e-06	UP	K01183	3.2.1.14
XP_010912786.1	-60.9909	-5.93052	-0.935815	6.02718e-06	0.000267847	DOWN	K01183	3.2.1.14
XP_010924795.1	26.4716	4.72637	4.55029	4.37583e-10	5.50786e-08	UP	K01183	3.2.1.14
XP_010934768.1	17.1192	4.09754	0.138677	1.2381e-07	8.75334e-06	UP	K01183	3.2.1.14
XP_010942132.1	-3.5846	-1.84181	3.13421	1.67348e-11	2.80315e-09	DOWN	K01183	3.2.1.14
XP_019708186.1	-2.48388	-1.31259	4.70958	1.58556e-09	1.70923e-07	DOWN	K01183	3.2.1.14
XP_029121104.1	48.5257	5.60068	3.49789	1.70438e-14	4.58195e-12	UP	K01183	3.2.1.14
XP_010938396.1	1.73431	0.79436	7.0993	3.64049e-05	0.00125459	UP	K01188	3.2.1.21
XP_010929675.1	1.85379	0.890477	4.75868	0.000176918	0.00470964	UP	K01191	3.2.1.24
XP_010931117.1	-1.85939	-0.894826	3.9624	3.50743e-05	0.00121812	DOWN	K01193	3.2.1.26
XP_010934566.1	-2.22375	-1.15299	4.67463	2.12608e-08	1.82629e-06	DOWN	K01206	3.2.1.51
XP_010909808.1	1.65054	0.722936	3.38614	0.00294435	0.0475452	UP	K01240	3.2.2.3
XP_010910645.1	-1.85965	-0.895032	4.54384	3.14222e-06	0.000155766	DOWN	K01240	3.2.2.3
XP_010912743.1	-2.01449	-1.01041	5.0167	8.12373e-08	6.05816e-06	DOWN	K01240	3.2.2.3
XP_010928808.1	-2.61295	-1.38568	1.51687	0.00208619	0.0360538	DOWN	K01246	3.2.2.20
XP_010905139.1	-1.64707	-0.719906	6.07291	0.00101393	0.02005	DOWN	K01251	3.3.1.1
XP_010942088.1	1.42463	0.510585	6.63526	0.00197644	0.0343617	UP	K01255	3.4.11.1
XP_010923878.1	-1.48943	-0.574757	5.65543	0.000920619	0.0185106	DOWN	K01265	3.4.11.18
XP_010943022.2	-1.51228	-0.596727	5.23174	0.00125821	0.024044	DOWN	K01265	3.4.11.18
XP_010918173.1	-1.95805	-0.969418	8.13821	0.00223381	0.0380612	DOWN	K01322	3.4.21.26
XP_010906746.1	-1.5806	-0.660471	4.92209	0.000525656	0.011686	DOWN	K01358	3.4.21.92
XP_010911567.1	-1.56073	-0.642222	5.86009	0.000235226	0.00596294	DOWN	K01358	3.4.21.92
XP_019710590.1	-1.44406	-0.530134	5.61563	0.00183951	0.0323164	DOWN	K01358	3.4.21.92
XP_010907756.1	-2.56075	-1.35657	8.08903	2.91584e-13	6.57967e-11	DOWN	K01363	3.4.22.1
XP_010910298.1	-1.82523	-0.86808	2.84441	0.000938347	0.0187803	DOWN	K01366	3.4.22.16
XP_010917225.1	-2.34553	-1.22991	10.9263	8.34827e-11	1.19597e-08	DOWN	K01366	3.4.22.16
XP_010911246.1	-2.11908	-1.08344	9.5523	6.35849e-06	0.000281421	DOWN	K01369	3.4.22.34
XP_010923408.1	1.47244	0.558212	6.86251	0.00177079	0.0314005	UP	K01408	3.4.24.56
XP_019709151.1	-2.38391	-1.25333	2.34047	0.000100954	0.00294484	DOWN	K01426	3.5.1.4
XP_010907398.1	2.10052	1.07074	4.62476	2.75857e-08	2.2971e-06	UP	K01455	3.5.1.49
XP_010925031.1	-2.80457	-1.48778	6.78287	1.71618e-12	3.36672e-10	DOWN	K01489	3.5.4.5
XP_010939771.1	-2.50087	-1.32243	2.84594	4.08714e-06	0.000193477	DOWN	K01489	3.5.4.5
XP_010937877.2	1.79566	0.844514	4.54872	0.000126303	0.00355568	UP	K01490	3.5.4.6
XP_010943167.1	-1.63888	-0.712712	6.85364	2.95182e-05	0.0010569	DOWN	K01507	3.6.1.1
XP_019709548.1	-1.75603	-0.81232	3.45935	0.000655755	0.0139583	DOWN	K01520	3.6.1.23
XP_010923303.1	2.19802	1.1362	7.01795	3.34333e-09	3.37832e-07	UP	K01535	7.1.2.1
XP_010917644.2	15.669	3.96984	1.28061	0.00136835	0.0257393	UP	K01537	7.2.2.10
XP_010920750.1	2.02966	1.02124	5.09642	1.65482e-08	1.45008e-06	UP	K01537	7.2.2.10
XP_010937744.1	1.53561	0.618809	6.97717	0.00164184	0.0295792	UP	K01537	7.2.2.10
XP_010913971.1	-1.67372	-0.743061	7.48584	0.000510472	0.0113658	DOWN	K01555	3.7.1.2
XP_010937014.1	1.93266	0.950586	4.38067	5.94264e-05	0.00189187	UP	K01580	4.1.1.15
XP_010919152.1	5.30735	2.40799	4.71361	5.41925e-06	0.000246139	UP	K01583	4.1.1.19
XP_010912784.1	-1.97538	-0.982131	2.80938	0.000284319	0.00697599	DOWN	K01586	4.1.1.20
XP_010915515.1	2.50093	1.32246	9.26771	7.31368e-05	0.0022526	UP	K01595	4.1.1.31
XP_010924612.2	1.82013	0.864038	7.05888	3.71766e-06	0.000179475	UP	K01595	4.1.1.31
XP_010916368.1	-1.96448	-0.974151	15.155	7.61669e-07	4.48869e-05	DOWN	K01602	4.1.1.39
XP_010914049.1	1.67477	0.743962	7.54648	0.00160649	0.0291449	UP	K01611	4.1.1.50
XP_019701701.1	1.92716	0.94648	7.73432	6.88045e-07	4.11608e-05	UP	K01611	4.1.1.50
XP_010912493.1	-1.509	-0.593594	12.3853	0.00103432	0.0203459	DOWN	K01623	4.1.2.13
XP_010919394.1	-2.6874	-1.42621	12.5957	2.78705e-14	7.2682e-12	DOWN	K01623	4.1.2.13
XP_010926082.1	-2.6503	-1.40615	5.90566	1.94458e-07	1.32119e-05	DOWN	K01623	4.1.2.13
XP_010926324.1	-2.61252	-1.38544	8.02854	1.33787e-05	0.00053789	DOWN	K01626	2.5.1.54
XP_010939684.1	-3.02091	-1.59498	6.27263	0.000261511	0.00651322	DOWN	K01626	2.5.1.54
XP_010913027.1	1.6946	0.760947	5.15861	8.45099e-05	0.00254353	UP	K01634	4.1.2.27
XP_010921453.2	-2.04752	-1.03388	6.84618	2.52073e-06	0.000128862	DOWN	K01648	2.3.3.8
XP_010938232.1	3.25109	1.70093	0.597253	0.000370195	0.00863544	UP	K01648	2.3.3.8
XP_010941487.1	-2.14767	-1.10277	7.27903	3.06521e-08	2.51399e-06	DOWN	K01648	2.3.3.8
XP_010936870.1	-2.09441	-1.06654	6.07182	2.27299e-08	1.93342e-06	DOWN	K01658	4.1.3.27
XP_029119714.1	2.57804	1.36627	2.67086	4.30437e-07	2.69726e-05	UP	K01669	4.1.99.3
XP_010925558.1	-2.86481	-1.51844	6.55727	6.89645e-09	6.51512e-07	DOWN	K01673	4.2.1.1
XP_029116697.1	35.6566	5.1561	0.255114	2.60822e-14	6.84281e-12	UP	K01674	4.2.1.1
XP_010933076.1	1.4888	0.574153	7.99288	0.00266007	0.0439058	UP	K01689	4.2.1.11
XP_010941001.1	-1.75382	-0.810503	3.90656	0.00164658	0.0296445	DOWN	K01711	4.2.1.47
XP_010913019.3	-1.47441	-0.56014	6.14489	0.00283517	0.0460328	DOWN	K01726	4.2.1.-
XP_010941317.1	-1.72809	-0.78918	6.84699	3.66276e-05	0.00125915	DOWN	K01735	4.2.3.4
XP_010934353.2	-2.10405	-1.07317	7.49862	7.12804e-10	8.39009e-08	DOWN	K01736	4.2.3.5
XP_010915297.1	1.84501	0.883629	4.82696	1.01555e-05	0.000422024	UP	K01738	2.5.1.47
XP_010917723.1	-1.63778	-0.71174	7.59607	0.000355357	0.00832947	DOWN	K01738	2.5.1.47
XP_010925911.1	-2.44759	-1.29136	2.91279	1.91248e-05	0.00073319	DOWN	K01759	4.4.1.5
XP_010919124.2	-1.54065	-0.623537	7.95669	0.000281307	0.00691768	DOWN	K01770	4.6.1.12
XP_010912122.1	1.99949	0.999635	3.20877	9.2424e-05	0.00273448	UP	K01772	4.98.1.1 4.99.1.9
XP_010926584.1	-1.68454	-0.752352	10.2772	1.63994e-05	0.000640546	DOWN	K01783	5.1.3.1
XP_010920189.1	-7.79054	-2.96172	2.3805	1.55522e-12	3.10695e-10	DOWN	K01802	5.2.1.8
XP_010922289.1	1.62098	0.696867	5.25314	0.000414839	0.00951702	UP	K01802	5.2.1.8
XP_010924149.1	-1.72282	-0.78477	7.6886	8.68803e-05	0.00259298	DOWN	K01807	5.3.1.6
XP_019705026.1	-1.6495	-0.722032	8.62472	4.89454e-05	0.00160756	DOWN	K01807	5.3.1.6
XP_010939741.1	-2.26579	-1.18002	6.32927	7.80471e-11	1.12925e-08	DOWN	K01810	5.3.1.9
XP_010943604.1	-1.44514	-0.531206	8.32995	0.00260698	0.0432275	DOWN	K01823	5.3.3.2
XP_010938904.1	-1.83961	-0.879401	5.2482	4.90663e-05	0.0016091	DOWN	K01850	5.4.99.5
XP_010916913.1	-7.84717	-2.97217	7.02469	7.59235e-22	6.35874e-19	DOWN	K01858	5.5.1.4
XP_010926262.1	-2.07297	-1.0517	9.81881	9.81008e-07	5.59698e-05	DOWN	K01858	5.5.1.4
XP_010922741.1	-3.13642	-1.64912	7.04138	2.91129e-08	2.40588e-06	DOWN	K01859	5.5.1.6
XP_010931364.1	-36.5327	-5.19112	2.45425	1.58093e-22	1.53002e-19	DOWN	K01859	5.5.1.6
XP_010941452.1	1.49984	0.584805	5.91738	0.000561591	0.0122966	UP	K01885	6.1.1.17
XP_010931935.1	-2.42587	-1.2785	3.64816	8.41422e-08	6.24272e-06	DOWN	K01893	6.1.1.22
XP_010942302.1	1.51531	0.599618	5.30024	0.000859175	0.0174687	UP	K01895	6.2.1.1
XP_010914131.1	-2.52162	-1.33435	5.64208	7.54311e-13	1.56433e-10	DOWN	K01904	6.2.1.12
XP_010918637.1	-1.69371	-0.760188	6.54104	6.9011e-05	0.00213914	DOWN	K01904	6.2.1.12
XP_010933413.1	-6.38732	-2.67521	7.37703	2.13694e-10	2.82018e-08	DOWN	K01904	6.2.1.12
XP_010926111.1	-2.09399	-1.06626	3.77045	0.000564594	0.0123499	DOWN	K01915	6.3.1.2
XP_010932552.1	-1.74953	-0.806968	12.0111	2.27016e-05	0.000852309	DOWN	K01915	6.3.1.2
XP_010938796.1	-1.85083	-0.888169	9.36444	3.94984e-07	2.50392e-05	DOWN	K01915	6.3.1.2
XP_010930949.1	-1.43334	-0.51938	5.7416	0.00211715	0.0365165	DOWN	K01934	6.3.3.2
XP_010915634.1	3.05362	1.61052	5.98237	5.96583e-20	3.67185e-17	UP	K01937	6.3.4.2
XP_010934791.1	-1.75187	-0.808898	4.00029	9.74591e-05	0.002864	DOWN	K01951	6.3.5.2
XP_010928724.1	1.44943	0.535488	7.17195	0.00137782	0.0258545	UP	K02145	7.1.2.2
XP_029122573.1	-1.45561	-0.541623	10.8619	0.00298478	0.0481037	DOWN	K02636	7.1.1.6
XP_019705398.1	-1.83299	-0.874199	11.0454	1.13555e-06	6.36477e-05	DOWN	K02641	1.18.1.2
XP_010935100.1	-2.097	-1.06833	5.32079	2.35213e-09	2.45654e-07	DOWN	K02731	3.4.25.1
XP_010935180.1	1.50403	0.588833	7.76464	0.00159473	0.0290109	UP	K03006	2.7.7.6
XP_010923945.1	-3.09094	-1.62804	11.4318	9.52036e-18	4.41087e-15	DOWN	K03146	2.4.2.60
XP_010909277.1	-1.45839	-0.544381	5.8886	0.00163143	0.0294326	DOWN	K03527	1.17.7.4
XP_010939872.1	-1.50066	-0.585599	8.20669	0.000879096	0.0178404	DOWN	K03564	1.11.1.24
XP_010929418.1	-2.71121	-1.43894	3.39926	2.11701e-08	1.82209e-06	DOWN	K03635	2.8.1.12
XP_010913894.1	1.60977	0.686857	4.7362	0.0015626	0.0285868	UP	K03639	4.1.99.22
XP_010913825.3	-1.78888	-0.839053	5.2118	1.47381e-05	0.000585106	DOWN	K03768	5.2.1.8
XP_010936797.1	-1.72219	-0.784241	5.23341	4.90552e-05	0.0016091	DOWN	K03768	5.2.1.8
NP_001306842.1	-2.36726	-1.24322	10.133	4.55694e-10	5.68651e-08	DOWN	K03781	1.11.1.6
XP_010939484.1	3.96978	1.98906	10.8566	2.26111e-10	2.95717e-08	UP	K03798	3.4.24.-
XP_010928688.1	2.07723	1.05466	7.15661	6.82769e-07	4.09358e-05	UP	K03809	1.6.5.2
XP_010911973.1	-1.85886	-0.894417	7.92228	2.27276e-07	1.52044e-05	DOWN	K03841	3.1.3.11
XP_010905205.1	-2.46161	-1.2996	4.43986	3.87603e-11	5.94384e-09	DOWN	K03921	1.14.19.2 1.14.19.11 1.14.19.26
XP_010911760.1	-4.85268	-2.27878	4.12476	6.33707e-23	6.41827e-20	DOWN	K03921	1.14.19.2 1.14.19.11 1.14.19.26
XP_019711189.1	-2.42382	-1.27728	2.75891	7.42618e-06	0.000319583	DOWN	K04121	4.2.3.19
XP_010934998.1	3.65628	1.87037	0.127014	0.00162059	0.0292929	UP	K04123	1.14.14.107
XP_010925657.1	-2.41916	-1.27451	2.92586	4.34333e-05	0.00145841	DOWN	K04125	1.14.11.13
XP_010924452.1	-1.56992	-0.65069	5.19198	0.000320656	0.00769415	DOWN	K04368	2.7.12.2
XP_010943647.1	1.48809	0.573461	5.33735	0.00103504	0.0203509	UP	K04506	2.3.2.27
XP_010918911.3	2.57731	1.36586	2.67744	6.51928e-05	0.00203966	UP	K04565	1.15.1.1
XP_010940413.1	1.49533	0.580459	5.27324	0.00151665	0.0279052	UP	K04712	1.14.19.17 1.14.18.5
XP_010909457.1	-1.95136	-0.96448	3.75243	2.66897e-05	0.000973505	DOWN	K04713	1.14.18.5
XP_010914204.1	108.524	6.76187	-0.531989	1.98246e-09	2.09051e-07	UP	K04713	1.14.18.5
XP_010916989.1	-2.16416	-1.11381	4.1097	5.84609e-06	0.000261131	DOWN	K04713	1.14.18.5
XP_010909855.1	-9.66892	-3.27335	9.8211	6.19359e-06	0.000274681	DOWN	K05277	1.14.20.4
XP_010934075.1	-11.3175	-3.50048	6.3066	1.56707e-05	0.000616508	DOWN	K05277	1.14.20.4
XP_010936313.1	-4.35328	-2.1221	7.69677	9.96442e-06	0.000415671	DOWN	K05280	1.14.14.82
XP_010913491.1	1.70466	0.769483	3.58222	0.00275823	0.0451762	UP	K05285	2.7.-.-
XP_010942312.2	-1.55437	-0.636326	12.4757	0.000433956	0.00986389	DOWN	K05298	1.2.1.13
XP_010906974.1	-2.82777	-1.49967	2.19241	1.01689e-05	0.000422179	DOWN	K05350	3.2.1.21
XP_010910071.3	-5.5783	-2.47982	2.54268	3.8681e-08	3.10811e-06	DOWN	K05359	4.2.1.91 4.2.1.51
XP_010910663.1	-2.44546	-1.29011	2.80203	0.00127961	0.0243673	DOWN	K05359	4.2.1.91 4.2.1.51
XP_010924378.1	-3.29973	-1.72235	6.80119	4.92666e-12	9.20863e-10	DOWN	K05605	3.1.2.4
XP_010927076.1	1.45642	0.542424	6.20205	0.00160656	0.0291449	UP	K05610	3.4.19.12
XP_010906448.1	1.55646	0.63827	6.26042	0.00233543	0.0394446	UP	K05658	7.6.2.2
XP_010935700.1	1.87233	0.904834	4.03164	0.00109535	0.0213718	UP	K05658	7.6.2.2
XP_010937072.1	4.97239	2.31394	-0.723044	0.00160333	0.0291429	UP	K05658	7.6.2.2
XP_010924251.1	-1.64502	-0.718105	3.34343	0.00194017	0.0337985	DOWN	K05954	2.5.1.58
XP_010916393.1	-2.59689	-1.37679	5.05866	5.00579e-14	1.26016e-11	DOWN	K05986	3.1.30.1
XP_010916398.1	3.85935	1.94836	0.913037	0.00113521	0.0220293	UP	K05986	3.1.30.1
XP_010933964.1	1.43449	0.520541	6.15752	0.00274478	0.0450166	UP	K06013	3.4.24.84
XP_010906802.1	-6.39945	-2.67795	4.82286	2.06047e-07	1.39558e-05	DOWN	K06041	5.3.1.13
XP_010909760.1	-3.46473	-1.79274	6.23831	7.41512e-16	2.5428e-13	DOWN	K06215	4.3.3.6
XP_010938743.1	-1.96902	-0.977477	3.81826	6.98712e-05	0.00215966	DOWN	K06444	5.5.1.18
XP_010931766.1	-45.9807	-5.52296	-1.1917	0.000110309	0.00317801	DOWN	K06611	2.4.1.67
XP_010908579.1	1.79912	0.847292	5.22416	0.000471424	0.0105884	UP	K06617	2.4.1.82
XP_010925625.1	3.43185	1.77899	7.73871	3.82096e-06	0.000183672	UP	K07198	2.7.11.11
XP_010938917.1	-1.60016	-0.67822	4.45721	0.00161962	0.0292929	DOWN	K07198	2.7.11.11
XP_010929354.1	1.65533	0.727119	5.97682	8.59869e-05	0.00257553	UP	K07253	5.3.2.1
XP_010919753.1	-1.72076	-0.783045	8.87526	6.38381e-05	0.00201173	DOWN	K07304	1.8.4.11
XP_010907159.2	-2.00707	-1.00509	6.0717	4.51783e-09	4.46159e-07	DOWN	K07305	1.8.4.12
XP_010938891.1	-3.98193	-1.99347	4.06536	1.13122e-18	5.86498e-16	DOWN	K07305	1.8.4.12
XP_029117263.1	2.34844	1.2317	1.39554	0.000829887	0.0169922	UP	K07305	1.8.4.12
XP_019704452.1	-1.6606	-0.731705	5.67025	0.00015616	0.00424528	DOWN	K07393	1.8.5.7
XP_010918893.1	1.93262	0.950561	3.75716	0.00109756	0.0213965	UP	K07513	2.3.1.16
XP_010911380.1	-2.07848	-1.05553	1.93136	0.00172163	0.0307541	DOWN	K07517	5.3.3.8
XP_010926116.1	-1.84265	-0.881782	4.01569	0.000113489	0.00324529	DOWN	K07766	3.6.1.52
XP_010932566.1	15.2731	3.93292	3.12149	0.000180141	0.00478664	UP	K07766	3.6.1.52
XP_019706124.2	-2.04427	-1.03158	3.83671	5.40353e-06	0.000245903	DOWN	K07953	3.6.5.-
XP_019710278.1	-2.21518	-1.14742	4.46283	2.28422e-07	1.5211e-05	DOWN	K07953	3.6.5.-
XP_010910872.1	-1.76377	-0.818666	10.9622	3.9244e-05	0.00133629	DOWN	K08081	1.1.1.206
XP_029122612.1	2.1998	1.13737	1.59041	0.00241115	0.040528	UP	K08081	1.1.1.206
XP_010940067.1	-1.51194	-0.596396	7.52222	0.000553054	0.0121585	DOWN	K08232	1.6.5.4
XP_010908974.1	-12.7646	-3.67407	-1.02164	0.000889417	0.0180078	DOWN	K08235	2.4.1.207
XP_010935831.1	-37.0251	-5.21043	-1.38306	0.000547324	0.012063	DOWN	K08235	2.4.1.207
XP_019708632.1	-20.2352	-4.3388	0.102596	1.29475e-06	7.17403e-05	DOWN	K08235	2.4.1.207
XP_010913987.1	-4.38981	-2.13416	2.46719	0.000135208	0.00377464	DOWN	K08237	2.4.1.218
XP_010915685.3	-1.93497	-0.952308	3.96099	0.00111166	0.0216327	DOWN	K08237	2.4.1.218
XP_010918151.1	-2.01366	-1.00982	6.79	6.78965e-06	0.000296883	DOWN	K08242	2.1.1.143
XP_010943477.1	-2.56246	-1.35753	6.38495	9.66518e-08	7.00379e-06	DOWN	K08242	2.1.1.143
XP_019708675.1	2.08079	1.05713	5.23267	1.72922e-06	9.18407e-05	UP	K08244	2.7.9.4
XP_010905108.1	-3.1049	-1.63455	1.5234	2.54158e-05	0.000935656	DOWN	K08360	7.2.1.3
XP_010908428.1	1.58656	0.665903	9.83535	0.000144049	0.00397308	UP	K08360	7.2.1.3
XP_010940462.1	-2.50151	-1.3228	5.05919	1.14949e-06	6.43463e-05	DOWN	K08360	7.2.1.3
XP_029121560.1	-2.46789	-1.30328	3.97211	1.05456e-08	9.52847e-07	DOWN	K08360	7.2.1.3
XP_010909561.1	-6.3445	-2.66551	7.32768	1.83367e-09	1.94776e-07	DOWN	K08695	1.3.1.77
XP_010916260.1	2.03561	1.02546	3.52343	7.73326e-05	0.00235683	UP	K08730	2.7.8.29
XP_010937267.1	1.63801	0.711946	6.71991	4.55943e-05	0.0015181	UP	K08776	3.4.11.14
XP_010908215.1	2.39765	1.26162	4.86912	3.19177e-09	3.2402e-07	UP	K08819	2.7.11.22 2.7.11.23
XP_010939643.1	-1.91196	-0.935049	2.60444	0.00236614	0.0399101	DOWN	K08819	2.7.11.22 2.7.11.23
XP_010916544.1	1.50066	0.585602	4.59571	0.00298557	0.0481037	UP	K08866	2.7.12.1
XP_010919301.3	1.94799	0.961988	5.43751	1.6569e-07	1.13817e-05	UP	K08867	2.7.11.1
XP_019704332.1	1.90845	0.932402	4.22274	3.14533e-06	0.000155766	UP	K08867	2.7.11.1
XP_010913815.2	-1.49739	-0.582445	8.61639	0.00145071	0.0268966	DOWN	K08955	3.4.24.-
XP_010912382.1	1.91793	0.93955	8.61807	4.68203e-06	0.000217159	UP	K09480	2.4.1.241
XP_010931064.1	1.60464	0.682253	8.57758	0.000325021	0.00776282	UP	K09480	2.4.1.241
XP_010934830.1	-4.72337	-2.23982	1.74238	7.42488e-07	4.39349e-05	DOWN	K09490	3.6.4.10
XP_010922081.1	-2.26486	-1.17942	2.94944	9.35454e-05	0.00276016	DOWN	K09567	5.2.1.8
XP_010920237.1	-1.57211	-0.652698	6.42778	0.000816256	0.016738	DOWN	K09578	5.2.1.8
XP_010937204.1	-1.71618	-0.779203	6.85065	1.02682e-05	0.000425086	DOWN	K09579	5.2.1.8
XP_010920402.1	-1.50847	-0.593084	5.25195	0.0015693	0.028668	DOWN	K09580	5.3.4.1
XP_010930670.1	1.72334	0.785211	7.70088	2.39971e-05	0.000889445	UP	K09580	5.3.4.1
XP_010913398.1	-2.85568	-1.51384	4.77815	2.36701e-11	3.8039e-09	DOWN	K09584	5.3.4.1
XP_010923048.1	-1.54177	-0.624585	8.25263	0.000688732	0.0144833	DOWN	K09588	1.14.19.79
XP_010923635.1	1.49819	0.583219	4.45481	0.0029575	0.0476868	UP	K09590	1.14.-.-
XP_010923145.2	3.66937	1.87553	2.52365	6.24475e-11	9.28209e-09	UP	K09591	1.3.1.22
XP_010926697.1	-1.7354	-0.795268	4.71956	0.000232241	0.00590446	DOWN	K09645	3.4.16.-
XP_010910039.1	9.66962	3.27346	0.400476	1.60689e-08	1.41663e-06	UP	K09753	1.2.1.44
XP_010929159.1	-3.44687	-1.78529	1.66752	5.05924e-05	0.00164552	DOWN	K09753	1.2.1.44
XP_010931545.1	2.62464	1.39212	4.52749	1.66041e-11	2.79198e-09	UP	K09754	1.14.14.96
XP_029117118.1	1.82578	0.868511	3.4155	0.000444567	0.0100578	UP	K09754	1.14.14.96
XP_010919382.1	-6.21543	-2.63585	-0.311186	0.000606041	0.0130619	DOWN	K09755	1.14.-.-
XP_010919383.1	-3.13421	-1.6481	6.31569	6.31821e-15	1.91086e-12	DOWN	K09755	1.14.-.-
XP_010910622.1	-3.28186	-1.71451	9.03612	1.77768e-11	2.96628e-09	DOWN	K09840	1.13.11.51
XP_010923828.1	3.93211	1.97531	1.61508	1.42746e-06	7.80015e-05	UP	K09840	1.13.11.51
XP_010933004.1	2.40247	1.26452	4.17694	0.0022858	0.0387954	UP	K09843	1.14.14.137
XP_010912396.1	-2.01955	-1.01403	6.54414	2.5202e-09	2.61327e-07	DOWN	K09903	2.7.4.22
XP_010935952.1	2.20161	1.13856	9.23817	4.32471e-10	5.45929e-08	UP	K10046	5.1.3.18 5.1.3.-
XP_029119808.1	-3.13731	-1.64953	4.69489	1.06617e-15	3.54449e-13	DOWN	K10144	2.3.2.27
XP_010912905.2	1.42249	0.508417	5.76712	0.00240731	0.040479	UP	K10251	1.1.1.62 1.1.1.330
XP_010928433.1	-1.95954	-0.970517	8.44481	0.000419856	0.00958838	DOWN	K10256	1.14.19.6 1.14.19.22
XP_010943510.1	-3.24454	-1.69801	3.08803	1.44922e-07	1.00501e-05	DOWN	K10256	1.14.19.6 1.14.19.22
XP_010931253.1	1.57052	0.651243	6.05592	9.01489e-05	0.00267626	UP	K10258	1.3.1.93
XP_010916944.1	1.85816	0.893873	5.25959	8.32217e-05	0.00251345	UP	K10525	5.3.99.6
XP_010905239.2	-2.12718	-1.08894	4.84363	8.47574e-09	7.82048e-07	DOWN	K10526	6.2.1.-
XP_010931678.1	1.63708	0.711127	7.32031	7.35128e-05	0.00226099	UP	K10527	4.2.1.17 1.1.1.35 1.1.1.211
XP_010912731.1	-2.95937	-1.56529	0.968474	0.00128845	0.0245036	DOWN	K10532	2.3.1.78
XP_029124038.1	2.3315	1.22126	1.62119	0.000284895	0.00698226	UP	K10532	2.3.1.78
XP_010932654.1	-1.76965	-0.823468	5.83644	3.81836e-05	0.00130472	DOWN	K10573	2.3.2.23
XP_010936209.1	-1.8072	-0.853758	4.88655	5.86036e-06	0.0002615	DOWN	K10573	2.3.2.23
XP_010933128.1	-1.53532	-0.618535	6.15284	0.00031259	0.00753381	DOWN	K10576	2.3.2.23
XP_019705834.1	-2.05235	-1.03728	2.96966	0.000223049	0.00569986	DOWN	K10576	2.3.2.23
XP_010938255.1	-2.09518	-1.06708	6.84539	1.13075e-07	8.0598e-06	DOWN	K10578	2.3.2.23
XP_010933684.1	-1.66329	-0.734039	4.96154	0.000131017	0.00367175	DOWN	K10636	2.3.2.36
XP_010909673.1	1.80782	0.854253	2.96065	0.00142915	0.0266215	UP	K10638	2.3.2.27
XP_010927791.1	-2.15533	-1.10791	3.09103	1.7247e-05	0.000669453	DOWN	K10638	2.3.2.27
XP_010927008.1	-2.77446	-1.47221	2.37415	1.33356e-06	7.37026e-05	DOWN	K10760	2.5.1.27 2.5.1.112
XP_010905740.1	1.77672	0.829217	4.91452	5.8638e-05	0.00187088	UP	K10767	1.14.11.53
XP_010912045.1	-1.74474	-0.803009	4.77965	0.000131959	0.00369341	DOWN	K10767	1.14.11.53
XP_010938799.1	-2.36836	-1.24389	2.95533	0.000540852	0.0119445	DOWN	K10767	1.14.11.53
XP_010917238.1	-9.78793	-3.291	0.457479	1.27389e-07	8.94826e-06	DOWN	K10775	4.3.1.24
XP_010925300.1	1.58667	0.666	5.77	9.83127e-05	0.00288324	UP	K10781	3.1.2.14 3.1.2.21
XP_010909209.1	1.56496	0.646124	6.83962	0.00177525	0.0314668	UP	K11000	2.4.1.-
XP_010935011.1	1.80569	0.852553	6.09009	8.07857e-05	0.00245178	UP	K11000	2.4.1.-
XP_010940236.1	1.69628	0.762376	7.85495	0.00123547	0.0236717	UP	K11000	2.4.1.-
XP_019709344.1	-1.48641	-0.571834	5.73683	0.00137192	0.0257758	DOWN	K11131	5.4.99.-
XP_029119023.1	7.70048	2.94495	-1.30781	0.00146861	0.0271578	UP	K11155	2.3.1.20 2.3.1.75 2.3.1.76
XP_010915075.1	-1.45149	-0.537537	6.35718	0.00152609	0.0280544	DOWN	K11168	1.1.-.-
XP_010921345.1	2.00505	1.00364	3.49628	2.16521e-05	0.000818552	UP	K11188	1.11.1.7 1.11.1.27 3.1.1.-
XP_010910946.2	-1.85889	-0.89444	3.97813	6.7351e-05	0.0020965	DOWN	K11517	1.1.3.15
XP_010939865.1	-2.23788	-1.16213	2.69447	0.000314852	0.00757577	DOWN	K11517	1.1.3.15
XP_010932925.1	-2.3083	-1.20683	4.46472	9.61149e-09	8.79391e-07	DOWN	K11592	3.1.26.-
XP_029122314.1	1.6862	0.753776	4.7324	0.000763602	0.0158154	UP	K11643	5.6.2.-
XP_010941978.1	-2.55477	-1.35319	2.75986	3.38328e-06	0.000165556	DOWN	K11752	3.5.4.26 1.1.1.193
XP_010915799.1	5.43136	2.44131	-0.640181	0.00126555	0.0241525	UP	K11816	1.14.13.168
XP_010928622.1	1.63513	0.709407	5.73616	0.000249403	0.00625676	UP	K11855	3.4.19.12
XP_010925091.1	-1.81199	-0.857577	4.55465	0.000144142	0.00397313	DOWN	K12355	1.2.1.68
XP_010926163.1	-1.88242	-0.912591	7.45504	6.08141e-07	3.68342e-05	DOWN	K12355	1.2.1.68
XP_010937791.3	-1.80306	-0.85045	4.67885	1.17739e-05	0.000481018	DOWN	K12373	3.2.1.52
XP_010913788.1	7.85022	2.97273	-1.30355	0.00179928	0.0318408	UP	K12446	2.7.1.46
XP_019707924.1	1.48531	0.570768	5.40264	0.00175304	0.0311746	UP	K12446	2.7.1.46
XP_010933908.2	-2.20685	-1.14199	5.71058	4.21807e-08	3.36449e-06	DOWN	K12451	5.1.3.- 1.1.1.-
XP_010917841.1	1.59202	0.670859	5.6892	0.000944077	0.0188761	UP	K12591	3.1.13.-
XP_019701633.1	-1.69695	-0.762942	6.77723	0.000285827	0.00699722	DOWN	K12663	5.3.3.21
XP_010923490.1	-6.42102	-2.6828	2.34058	2.66302e-11	4.21736e-09	DOWN	K12761	2.7.11.1
XP_029121270.1	1.44161	0.527682	6.52151	0.00174233	0.0310475	UP	K12811	3.6.4.13
XP_010931770.1	1.71707	0.779946	3.95831	0.00178947	0.0316931	UP	K12820	3.6.4.13
XP_010911140.2	1.65005	0.722506	5.2419	3.34573e-05	0.00117224	UP	K12823	3.6.4.13
XP_010922760.1	1.61317	0.689902	4.90013	0.00129704	0.0246454	UP	K12823	3.6.4.13
XP_010932245.1	1.7756	0.828309	6.16294	1.82347e-06	9.6082e-05	UP	K12823	3.6.4.13
XP_010913632.1	3.47813	1.79831	3.42677	1.77597e-09	1.89108e-07	UP	K12930	2.4.1.115
XP_010914121.1	-10.2481	-3.35728	4.63625	6.41861e-05	0.00202123	DOWN	K12930	2.4.1.115
XP_010923881.2	1.94677	0.961086	3.39903	0.00125645	0.0240374	UP	K12951	7.2.2.-
XP_010918400.1	1.47849	0.564127	4.91434	0.0021543	0.036996	UP	K13035	3.5.5.4 4.2.1.65
XP_010927509.1	-6.9007	-2.78674	8.03909	3.90216e-33	1.21388e-29	DOWN	K13051	3.5.1.1 3.4.19.5
XP_010932217.1	-32.8588	-5.03821	3.90336	3.14743e-06	0.000155766	DOWN	K13051	3.5.1.1 3.4.19.5
XP_010907772.1	3.81588	1.93202	3.73697	0.00171843	0.0307096	UP	K13065	2.3.1.133
XP_010911178.1	-1.64337	-0.716662	5.82939	0.000117706	0.00333737	DOWN	K13065	2.3.1.133
XP_010942060.1	-3.37246	-1.7538	5.39562	3.42085e-21	2.66039e-18	DOWN	K13065	2.3.1.133
XP_010916146.1	-5.16306	-2.36823	7.90154	4.58723e-09	4.50968e-07	DOWN	K13081	1.17.1.3
XP_010906334.1	-10.7943	-3.4322	4.35308	4.93496e-07	3.04855e-05	DOWN	K13082	1.1.1.219 1.1.1.234
XP_010926084.1	-8.76891	-3.1324	7.41395	3.06901e-09	3.14491e-07	DOWN	K13082	1.1.1.219 1.1.1.234
XP_010922089.1	-2.0766	-1.05422	3.5514	9.17078e-05	0.00271698	DOWN	K13083	1.14.14.81
XP_010932509.1	-3.46116	-1.79126	1.08337	0.000319118	0.00766571	DOWN	K13083	1.14.14.81
XP_029122865.1	-2.00441	-1.00318	3.54217	2.33744e-05	0.000871942	DOWN	K13083	1.14.14.81
XP_010915577.1	1.59727	0.675607	5.37185	0.000205811	0.00532578	UP	K13117	3.6.4.13
XP_010943712.1	1.93454	0.951987	6.5226	0.00231109	0.0391636	UP	K13356	1.2.1.84
XP_010904692.1	-2.53208	-1.34032	4.90504	7.63049e-07	4.49075e-05	DOWN	K13412	2.7.11.1
XP_010916943.1	-1.54906	-0.631395	4.86957	0.00181915	0.0320631	DOWN	K13418	2.7.10.1 2.7.11.1
XP_010926235.1	-2.36357	-1.24097	2.74206	9.88121e-05	0.00289399	DOWN	K13418	2.7.10.1 2.7.11.1
XP_010926905.1	23.3266	4.54391	-0.795026	0.00161163	0.0291964	UP	K13420	2.7.11.1
XP_010929601.1	1.62986	0.704747	4.15833	0.000626656	0.0134304	UP	K13430	2.7.11.1
XP_010912131.1	1.46735	0.553211	6.22282	0.00210375	0.0363141	UP	K13436	2.7.11.1
XP_010942321.1	5.99438	2.58361	1.81055	1.26794e-06	7.0344e-05	UP	K13447	1.6.3.- 1.11.1.-
XP_010933498.1	-1.6787	-0.747343	3.5449	0.00084032	0.0171655	DOWN	K13484	3.5.2.17 4.1.1.97
XP_010904862.2	73.7882	6.20532	0.493805	2.10944e-17	9.5696e-15	UP	K13508	2.3.1.15 2.3.1.198
XP_010914603.1	2.1624	1.11264	6.96053	4.02809e-09	4.02356e-07	UP	K13508	2.3.1.15 2.3.1.198
XP_010922285.1	31.6782	4.98542	-1.65553	0.00250494	0.041782	UP	K13508	2.3.1.15 2.3.1.198
XP_010931769.1	2.33284	1.22209	5.97322	2.95344e-05	0.0010569	UP	K13508	2.3.1.15 2.3.1.198
XP_010911864.1	1.77286	0.82608	8.39139	1.95284e-05	0.000746186	UP	K13600	1.14.13.122
XP_029122527.1	2.4712	1.30521	4.46144	6.79052e-09	6.45707e-07	UP	K13600	1.14.13.122
XP_010915806.1	-1.62985	-0.704743	9.2777	5.01965e-05	0.00163876	DOWN	K13606	1.1.1.294
XP_010937117.1	2.6065	1.38212	2.27146	3.38776e-05	0.00118411	UP	K13648	2.4.1.43
XP_019703368.2	4.0028	2.00101	0.562336	8.28936e-05	0.00250701	UP	K13679	2.4.1.242
XP_010937164.1	3.44869	1.78605	7.40002	3.92447e-13	8.41943e-11	UP	K13680	2.4.1.32
XP_010931787.1	-1.65941	-0.730669	5.41921	9.64446e-05	0.00283993	DOWN	K13719	3.1.2.-
XP_010905229.1	-1.8794	-0.910274	7.08065	5.41979e-08	4.20744e-06	DOWN	K13789	2.5.1.1 2.5.1.10 2.5.1.29
XP_010939037.1	-1.45262	-0.538661	8.33537	0.00189596	0.0332011	DOWN	K13789	2.5.1.1 2.5.1.10 2.5.1.29
XP_010928527.1	-3.85776	-1.94776	4.84918	7.94102e-09	7.37398e-07	DOWN	K14156	2.7.1.32 2.7.1.82
XP_010912623.1	2.50287	1.32358	7.66065	1.05527e-07	7.58387e-06	UP	K14190	2.7.7.69
XP_010916255.1	1.55131	0.633488	5.87931	0.00021695	0.00556353	UP	K14376	2.7.7.19
XP_010939979.1	-2.89845	-1.53528	2.18745	4.80498e-06	0.000222146	DOWN	K14379	3.1.3.2
XP_010918621.1	2.2558	1.17364	2.81235	4.6016e-05	0.00152747	UP	K14423	1.14.18.10
XP_010909322.1	1.72103	0.783272	3.35919	0.00305158	0.0490222	UP	K14440	5.6.2.-
XP_019710054.1	1.4811	0.566669	5.63063	0.00104503	0.0205101	UP	K14442	3.6.4.13
XP_010920378.1	1.9705	0.978563	6.72914	8.73414e-07	5.07174e-05	UP	K14454	2.6.1.1
XP_010927761.1	1.59641	0.67483	6.00171	0.000346627	0.00815997	UP	K14489	2.7.13.3
XP_010920508.1	3.38896	1.76084	2.62801	7.2112e-07	4.29341e-05	UP	K14497	3.1.3.16
XP_010933112.1	5.27814	2.40003	1.29458	2.9141e-05	0.0010454	UP	K14497	3.1.3.16
XP_010909986.1	-2.01372	-1.00987	5.91003	7.29007e-07	4.32548e-05	DOWN	K14498	2.7.11.1
XP_010911872.1	-1.9468	-0.961105	5.72964	1.00642e-06	5.72202e-05	DOWN	K14498	2.7.11.1
XP_010919796.1	2.51444	1.33024	6.76194	8.51222e-14	2.0369e-11	UP	K14498	2.7.11.1
XP_010941215.1	1.55805	0.639737	5.72695	0.000157861	0.00428081	UP	K14500	2.7.11.1
XP_010915474.1	-2.3808	-1.25145	3.47853	7.26073e-06	0.000314014	DOWN	K14502	2.7.11.1
XP_010927059.1	5.43094	2.4412	-0.00370481	0.000960052	0.0191093	UP	K14504	2.4.1.207
XP_010928552.1	1.93697	0.9538	4.27293	1.56237e-05	0.000615771	UP	K14664	3.5.1.-
XP_010928265.1	-2.00723	-1.0052	7.07264	2.7674e-07	1.81511e-05	DOWN	K14803	3.1.3.16
XP_010940247.1	-1.60821	-0.685456	4.24293	0.00176949	0.0313998	DOWN	K14803	3.1.3.16
XP_019710495.1	1.84456	0.883278	5.87374	3.64263e-07	2.3193e-05	UP	K14803	3.1.3.16
XP_010920029.2	1.50805	0.592682	6.52329	0.000324266	0.00775089	UP	K14811	3.6.4.13
XP_010940441.1	-5.3369	-2.416	4.2935	9.07979e-20	5.4169e-17	DOWN	K15338	3.1.-.-
XP_010933274.1	14.9795	3.90492	-1.25131	4.96475e-05	0.00162205	UP	K15341	3.1.-.-
XP_010910111.1	3.62415	1.85764	5.08211	3.40821e-07	2.18707e-05	UP	K15397	2.3.1.199
XP_010914942.1	-2.75329	-1.46115	4.77595	1.21608e-09	1.34762e-07	DOWN	K15397	2.3.1.199
XP_010916172.1	2.47625	1.30816	1.09136	0.000503957	0.011238	UP	K15397	2.3.1.199
XP_010918296.1	2.51307	1.32945	5.39333	6.96914e-09	6.56955e-07	UP	K15397	2.3.1.199
XP_010924276.1	1.81676	0.861365	5.37564	0.000123498	0.00348573	UP	K15397	2.3.1.199
XP_010925069.1	22.8477	4.51398	2.41118	1.03733e-08	9.40357e-07	UP	K15397	2.3.1.199
XP_010925263.1	3.39389	1.76294	6.77158	3.28869e-07	2.1293e-05	UP	K15397	2.3.1.199
XP_010932851.1	3.43781	1.78149	5.83253	5.23182e-16	1.82281e-13	UP	K15397	2.3.1.199
XP_010929588.1	6.95303	2.79764	1.16645	1.06642e-09	1.19701e-07	UP	K15400	2.3.1.188
XP_010905515.1	5.47913	2.45395	-0.461954	0.000791977	0.0163544	UP	K15402	1.14.-.-
XP_010933285.1	3.71377	1.89288	6.84107	0.000110993	0.00318855	UP	K15402	1.14.-.-
XP_010930654.1	-1.50184	-0.586731	5.55367	0.00113444	0.0220268	DOWN	K15422	3.1.3.7 3.1.3.57
XP_010927890.1	-1.82652	-0.869098	5.78044	1.46679e-06	7.98501e-05	DOWN	K15429	2.1.1.228
XP_010940350.1	1.63462	0.708957	6.10787	0.000362199	0.00848071	UP	K15601	1.14.11.65
XP_019708948.1	-2.11793	-1.08265	7.63543	2.21347e-10	2.90357e-08	DOWN	K15633	5.4.2.12
XP_010918610.1	1.67573	0.744788	5.17751	6.95181e-05	0.0021518	UP	K15691	2.3.2.27
XP_010926382.1	5.45413	2.44735	1.77199	2.76146e-05	0.00100137	UP	K15728	3.1.3.4
XP_010933981.2	-6.15048	-2.6207	5.49202	1.01745e-31	2.76944e-28	DOWN	K15746	1.14.15.24
XP_010942903.1	-2.02638	-1.0189	3.75993	3.12599e-06	0.000155234	DOWN	K15777	1.13.11.-
XP_010905916.1	-10.2857	-3.36257	0.0238538	5.36762e-07	3.28784e-05	DOWN	K15849	2.6.1.1 2.6.1.78 2.6.1.79
XP_010911889.1	-2.73284	-1.4504	1.86626	0.000197011	0.00514791	DOWN	K15849	2.6.1.1 2.6.1.78 2.6.1.79
XP_010920113.1	-1.73598	-0.795751	9.72789	5.25589e-06	0.000239936	DOWN	K15893	1.1.1.29
XP_010933351.1	-1.71405	-0.777406	10.1192	9.34647e-06	0.000392904	DOWN	K15893	1.1.1.29
XP_010934080.1	42.5427	5.41084	-0.181488	2.851e-10	3.68438e-08	UP	K15919	1.1.1.79 1.1.1.81
XP_010936547.1	1.68627	0.753832	4.83629	8.63023e-05	0.00257788	UP	K15923	3.2.1.51
XP_010916659.1	-2.19937	-1.13709	6.12867	5.80642e-06	0.00026016	DOWN	K16055	2.4.1.15 3.1.3.12
XP_010929219.1	2.04214	1.03008	4.04893	9.8004e-07	5.59698e-05	UP	K16055	2.4.1.15 3.1.3.12
XP_029118771.1	2.11894	1.08334	2.26889	0.000351407	0.00826356	UP	K16275	2.3.2.27
XP_010936897.1	-3.12408	-1.64343	3.68922	1.06548e-09	1.19701e-07	DOWN	K16282	2.3.2.27
XP_010912969.1	3.56435	1.83364	5.24004	2.17766e-11	3.56539e-09	UP	K16285	2.3.2.27
XP_029117467.1	-2.70893	-1.43772	5.70741	8.45259e-16	2.87593e-13	DOWN	K16296	3.4.16.-
XP_010918382.1	-1.9827	-0.987468	6.10441	1.04476e-06	5.92454e-05	DOWN	K16297	3.4.16.-
XP_010920885.1	-2.19667	-1.13532	5.50492	6.84314e-09	6.49293e-07	DOWN	K16297	3.4.16.-
XP_010929656.1	2.05046	1.03595	2.8238	0.000223147	0.00569986	UP	K16297	3.4.16.-
XP_010918615.1	-1.5124	-0.596835	6.55641	0.000898747	0.0181294	DOWN	K16298	3.4.16.-
XP_029116350.1	-2.58708	-1.37133	2.45018	4.03287e-06	0.000191324	DOWN	K16675	2.3.1.225
XP_010906870.1	1.98772	0.991114	3.18959	0.00269607	0.0443919	UP	K16860	3.1.4.4
XP_010910279.1	2.39064	1.2574	2.33066	3.46435e-05	0.00120682	UP	K16903	2.6.1.99
XP_010929851.1	3.87376	1.95374	-0.09969	0.0009157	0.0184202	UP	K16904	3.6.1.12
XP_010908727.1	-3.54453	-1.82559	8.35386	2.26525e-17	1.01705e-14	DOWN	K17361	3.1.2.-
XP_010925889.1	-1.56518	-0.646325	4.54836	0.000926219	0.018606	DOWN	K17362	3.1.2.-
XP_010920816.1	19.884	4.31354	5.36153	8.69269e-05	0.00259298	UP	K17506	3.1.3.16
XP_010937884.1	39.4104	5.3005	2.58709	0.000651613	0.0138906	UP	K17506	3.1.3.16
XP_010923448.1	-1.8913	-0.919379	5.99033	3.29044e-07	2.1293e-05	DOWN	K17508	3.1.3.16
XP_010936931.1	-1.8224	-0.86584	6.04468	0.000229214	0.00584112	DOWN	K17508	3.1.3.16
XP_010913793.1	-8.73165	-3.12625	0.0977186	1.71685e-06	9.12951e-05	DOWN	K17609	1.8.1.8
XP_010934290.1	-1.97761	-0.983761	4.74732	7.08551e-06	0.000307365	DOWN	K17756	1.1.3.20
XP_010942998.1	2.63836	1.39964	6.08916	2.30472e-07	1.53241e-05	UP	K17756	1.1.3.20
XP_010909371.1	-1.6917	-0.758472	4.12338	0.00264702	0.0437829	DOWN	K17839	1.5.3.17 1.5.3.-
XP_010909649.1	1.45661	0.542613	6.98827	0.00281791	0.0458263	UP	K17839	1.5.3.17 1.5.3.-
XP_010940275.1	-2.55743	-1.3547	4.28149	8.67208e-08	6.39049e-06	DOWN	K17839	1.5.3.17 1.5.3.-
XP_010940937.1	1.65119	0.723506	5.20984	0.00221552	0.0378237	UP	K17839	1.5.3.17 1.5.3.-
XP_010922566.1	1.84809	0.886037	6.18067	2.27397e-06	0.000117673	UP	K17871	1.6.5.9
XP_010911355.2	-1.96504	-0.974558	8.03283	2.3753e-06	0.000122133	DOWN	K17893	1.10.3.11
XP_010920301.1	4.05713	2.02046	6.39406	3.04132e-24	3.89566e-21	UP	K17991	1.11.2.3
XP_010932570.1	1.74635	0.804343	4.1946	0.000313586	0.0075496	UP	K17991	1.11.2.3
XP_010913396.1	6.19951	2.63215	2.64084	0.000436793	0.00991802	UP	K18045	3.1.3.48
XP_010918609.1	-2.52258	-1.3349	4.93353	3.03813e-13	6.78532e-11	DOWN	K18065	3.1.3.48 1.20.4.1
XP_010930337.1	-1.82411	-0.867196	6.21121	1.3869e-06	7.60716e-05	DOWN	K18121	1.1.1.79 1.1.1.-
XP_019703318.1	-1.76151	-0.816816	5.12545	1.99047e-05	0.000759387	DOWN	K18121	1.1.1.79 1.1.1.-
XP_010909636.1	-1.82084	-0.864604	5.90735	0.00032052	0.00769415	DOWN	K18368	3.1.1.-
XP_010916377.1	2.36266	1.24041	2.54405	2.76906e-05	0.00100329	UP	K18368	3.1.1.-
XP_010921664.1	5.74363	2.52196	-0.603978	0.00200675	0.0348156	UP	K18368	3.1.1.-
XP_010922429.1	-3.84183	-1.9418	5.95928	1.29444e-17	5.93411e-15	DOWN	K18368	3.1.1.-
XP_010917774.2	1.70275	0.767865	3.28641	0.0016069	0.0291449	UP	K18422	3.6.4.13
XP_029123304.1	-1.61204	-0.688889	4.20799	0.00155438	0.0284791	DOWN	K18447	3.6.1.21
XP_010935337.1	1.46055	0.546512	6.3377	0.00174461	0.0310755	UP	K18453	3.6.1.13 3.6.1.18
XP_010920650.1	-3.49278	-1.80438	4.52227	1.21878e-16	4.72925e-14	DOWN	K18592	2.3.2.2 3.4.19.13 3.4.19.14
XP_010907663.1	10.6302	3.4101	5.11673	6.20679e-05	0.00196163	UP	K18696	3.1.4.46
XP_010904606.1	1.98269	0.987456	6.03746	1.48606e-05	0.000588357	UP	K18798	3.6.4.7
XP_010927860.1	-1.73476	-0.794737	3.56917	0.00247164	0.0413056	DOWN	K18801	2.1.1.112
XP_010925832.1	1.6528	0.724914	12.3929	0.000618055	0.0132857	UP	K18819	2.4.1.123
XP_010912630.1	-2.55727	-1.35461	6.5354	6.81291e-11	9.95668e-09	DOWN	K18857	1.1.1.1
XP_010940278.1	-2.55619	-1.354	4.63708	2.33955e-07	1.55084e-05	DOWN	K18881	4.2.1.130
XP_029123251.1	-2.10518	-1.07395	2.98132	6.7798e-05	0.00210604	DOWN	K18980	1.3.1.105
XP_010925979.2	-1.77901	-0.831078	3.69182	0.000663874	0.0140761	DOWN	K19038	2.3.2.27
XP_010904885.1	-1.65699	-0.728569	5.47881	0.000421937	0.00961579	DOWN	K19041	2.3.2.27
XP_010929293.1	22.0794	4.46463	-0.894981	3.49731e-06	0.000170752	UP	K19041	2.3.2.27
XP_019705245.1	2.16552	1.11471	4.6603	1.31305e-07	9.1937e-06	UP	K19042	2.3.2.27
XP_019705477.2	-2.37793	-1.24971	2.16423	0.00021115	0.0054413	DOWN	K19042	2.3.2.27
XP_010936603.1	2.13802	1.09627	1.80466	0.000915141	0.0184174	UP	K19045	2.3.2.27
XP_010930178.2	-1.65785	-0.72931	9.37471	2.22085e-05	0.000836681	DOWN	K19269	3.1.3.18 3.1.3.48
XP_010935020.1	-3.29649	-1.72093	3.47614	2.31673e-11	3.73689e-09	DOWN	K19761	2.3.2.-
XP_010912625.1	1.5789	0.658922	5.48699	0.000682639	0.0143899	UP	K19801	2.7.1.67
XP_019704194.1	-1.73022	-0.790958	7.36007	1.90227e-05	0.000731003	DOWN	K19825	1.3.1.102
XP_010933015.1	-3.31318	-1.72822	2.34791	6.83911e-06	0.000298447	DOWN	K19861	2.3.1.196 2.3.1.232
XP_010923875.1	-1.97273	-0.980197	3.67969	5.72393e-05	0.00183296	DOWN	K19891	3.2.1.39
XP_010913808.1	3.18897	1.67309	1.64253	0.000113035	0.00323442	UP	K19893	3.2.1.39
XP_010928748.1	2.03403	1.02434	3.63784	4.44248e-05	0.00148484	UP	K19893	3.2.1.39
XP_010929423.1	-2.68225	-1.42345	4.98214	1.84044e-10	2.46625e-08	DOWN	K19893	3.2.1.39
XP_029124420.1	-2.25987	-1.17624	1.84158	0.000298456	0.00725743	DOWN	K20027	2.3.1.225
XP_010931130.1	-1.57101	-0.651689	6.15487	0.000122875	0.00347037	DOWN	K20115	2.7.4.27 2.7.11.32
XP_019706701.1	-2.18715	-1.12905	5.30584	1.09623e-09	1.22729e-07	DOWN	K20217	2.3.2.23
XP_010908683.1	1.89453	0.92184	9.19356	1.34762e-05	0.000540922	UP	K20417	1.14.19.43
XP_010927466.1	2.47506	1.30746	2.49481	2.60582e-05	0.000954467	UP	K20715	2.7.11.1
XP_029121750.1	2.77985	1.47501	2.65701	0.000339813	0.00802125	UP	K20715	2.7.11.1
XP_029123540.1	1.61463	0.691202	4.42572	0.00164842	0.0296655	UP	K20717	2.7.11.25
XP_010921352.1	1.81455	0.859613	5.20068	2.27597e-06	0.000117673	UP	K20827	3.1.3.16
XP_010929797.1	1.95631	0.968132	3.77203	2.6402e-05	0.000965435	UP	K20855	2.4.1.-
XP_010919973.1	-2.67802	-1.42117	0.917083	0.00240435	0.040445	DOWN	K20884	2.7.1.26 3.1.3.102
XP_010914871.2	1.50809	0.592719	5.91384	0.000434298	0.00986651	UP	K20891	2.4.1.-
XP_010940784.1	-2.16478	-1.11422	4.0467	1.79659e-05	0.000694879	DOWN	K20924	2.4.1.-
XP_010931932.1	-1.43736	-0.52342	6.2543	0.00162365	0.0293287	DOWN	K21456	6.3.2.3
XP_010925218.1	-1.67623	-0.74522	7.15296	2.87196e-05	0.00103284	DOWN	K21480	1.14.15.20
XP_010942719.1	-2.90579	-1.53893	2.06083	5.38046e-05	0.00173702	DOWN	K21568	1.23.1.1 1.23.1.2 1.23.1.3 1.23.1.4
XP_010924947.1	1.75205	0.809044	5.20601	0.00017398	0.00465705	UP	K21604	3.5.1.127
XP_010919742.1	1.56416	0.645392	4.4396	0.00115948	0.022443	UP	K21971	2.1.1.-
XP_010940445.1	15.792	3.98112	0.883303	0.000421434	0.00960936	UP	K21995	1.14.-.-
XP_010907484.1	2.75488	1.46199	5.43988	3.70926e-12	7.11639e-10	UP	K22013	4.99.1.10
XP_029117617.1	1.69388	0.760328	6.05543	0.000420294	0.00958838	UP	K22013	4.99.1.10
XP_010914048.1	-6.42514	-2.68373	-0.250382	0.000139797	0.00388155	DOWN	K22314	3.4.19.16
XP_010936839.1	-1.73146	-0.791989	6.74786	1.64637e-05	0.000641906	DOWN	K22374	1.1.1.285
XP_010910414.1	-2.19007	-1.13098	3.69498	4.91383e-06	0.000226697	DOWN	K22418	1.1.1.146 1.1.1.-
XP_019707641.1	-1.86463	-0.898887	6.40267	8.14287e-07	4.76653e-05	DOWN	K22450	2.3.1.87
XP_010934284.1	-3.32119	-1.7317	6.17479	2.84976e-17	1.2411e-14	DOWN	K22519	5.3.4.1
XP_010920267.1	-1.46317	-0.5491	6.18598	0.00134779	0.0254501	DOWN	K22520	5.3.4.1
XP_019710954.1	-3.56536	-1.83405	2.13143	7.08773e-06	0.000307365	DOWN	K22522	3.2.2.-
XP_010916060.1	4.36084	2.12461	1.83806	2.0922e-05	0.000794397	UP	K22683	3.4.23.-
XP_010918360.1	2.60968	1.38387	3.78346	2.30779e-05	0.000864943	UP	K22683	3.4.23.-
XP_010929092.2	1.7551	0.811554	4.90578	0.000406833	0.00936965	UP	K22768	2.3.1.48
XP_029120027.1	-4.57021	-2.19226	0.415847	2.41946e-05	0.000895241	DOWN	K22848	2.3.1.20
XP_010908889.1	2.57034	1.36196	5.79719	0.00118259	0.0228192	UP	K22849	2.3.1.20
XP_010914783.1	1.91637	0.938375	8.07747	7.41575e-06	0.000319449	UP	K22849	2.3.1.20
XP_010907871.1	2.11901	1.08339	5.76509	1.18266e-05	0.000482719	UP	K22920	2.7.7.9
XP_010930616.1	1.78795	0.838305	8.05373	6.45558e-05	0.00202776	UP	K23051	7.1.1.-
XP_010905295.1	-2.68171	-1.42316	3.97121	2.83868e-05	0.00102341	DOWN	K23260	2.4.1.128
XP_010924263.1	1.80221	0.849768	6.54248	7.62756e-05	0.00232802	UP	K23260	2.4.1.128
XP_010925717.1	-1.77316	-0.826327	5.67137	1.00074e-05	0.000417065	DOWN	K23260	2.4.1.128
XP_010936719.1	2.65122	1.40666	4.74937	7.35313e-07	4.35695e-05	UP	K23260	2.4.1.128
XP_029123660.1	-2.04179	-1.02983	2.53961	0.00190017	0.0332234	DOWN	K23260	2.4.1.128
XP_010915563.1	2.58669	1.37111	2.91669	4.67016e-06	0.000217065	UP	K23741	3.2.1.209
XP_010910409.1	6.12144	2.61387	4.38686	4.95315e-20	3.21962e-17	UP	K23869	2.4.1.-
XP_010920194.2	1.87984	0.910609	3.66623	0.000114781	0.00326942	UP	K23953	1.13.11.-
XP_010934139.1	-18.2714	-4.19151	2.28915	4.19051e-17	1.78923e-14	DOWN	K23953	1.13.11.-
XP_010939394.1	-1.43893	-0.524998	7.15984	0.00277289	0.0452713	DOWN	K23977	2.6.1.117
XP_029121472.1	-1.71324	-0.776727	6.3324	1.03664e-05	0.000428742	DOWN	K23998	1.4.3.5 5.1.99.6
XP_010934017.1	-1.97927	-0.984968	3.72287	3.08283e-05	0.00109154	DOWN	K24028	1.14.11.-
XP_010934623.1	1.5054	0.590148	8.81099	0.000806159	0.0166	UP	K24184	1.14.-.-
XP_010941086.1	2.26395	1.17884	7.65265	3.40177e-08	2.764e-06	UP	K24184	1.14.-.-
XP_010913660.1	-1.48597	-0.571402	6.98401	0.00136927	0.0257393	DOWN	K24189	3.1.3.21
XP_010908806.2	-1.90283	-0.928143	6.87426	7.19276e-08	5.4384e-06	DOWN	K25307	3.1.3.48
XP_010939357.1	1.83081	0.872484	9.13169	2.01075e-05	0.000766143	UP	K25380	3.4.24.-
NP_001290520.1	2.15811	1.10977	4.95365	5.58513e-06	0.000252074	UP	N/A	N/A
NP_001304661.1	2.25156	1.17092	5.79899	1.28907e-10	1.7879e-08	UP	N/A	N/A
NP_001306836.1	4.34927	2.12077	2.16612	6.70422e-10	7.99933e-08	UP	N/A	N/A
NP_001306841.1	-1.64848	-0.721136	6.69819	0.000111405	0.00319828	DOWN	N/A	N/A
NP_001306846.1	-3.06807	-1.61733	8.48293	4.32984e-14	1.10923e-11	DOWN	N/A	N/A
XP_010904531.1	-7.49464	-2.90586	2.59626	1.98587e-13	4.62495e-11	DOWN	N/A	N/A
XP_010904623.1	-1.47533	-0.561037	4.75411	0.00213329	0.0367512	DOWN	N/A	N/A
XP_010904652.1	-10.8846	-3.44422	5.5436	4.86513e-51	1.05941e-46	DOWN	N/A	N/A
XP_010904665.1	10.8489	3.43947	0.434815	4.3436e-08	3.45197e-06	UP	N/A	N/A
XP_010904670.1	-2.56034	-1.35634	3.12844	1.70098e-06	9.05615e-05	DOWN	N/A	N/A
XP_010904693.2	2.24537	1.16695	2.34322	0.000658022	0.0139793	UP	N/A	N/A
XP_010904720.1	12.0096	3.58612	1.19266	5.83486e-05	0.00186437	UP	N/A	N/A
XP_010904753.1	-2.83855	-1.50515	3.50187	4.74656e-09	4.63492e-07	DOWN	N/A	N/A
XP_010904755.1	-1.75357	-0.810297	3.92619	0.00135285	0.0255277	DOWN	N/A	N/A
XP_010904771.1	3.15603	1.65811	1.44412	2.69275e-06	0.000136363	UP	N/A	N/A
XP_010904773.1	1.58131	0.661117	8.96321	0.000936917	0.0187603	UP	N/A	N/A
XP_010904780.1	-5.19558	-2.37728	1.36934	7.82021e-08	5.85482e-06	DOWN	N/A	N/A
XP_010904805.1	4.18132	2.06396	2.17799	6.60355e-06	0.00028991	UP	N/A	N/A
XP_010904844.1	-1.58772	-0.666958	13.2504	0.00122036	0.0234234	DOWN	N/A	N/A
XP_010904867.1	-3.41176	-1.77052	1.13668	0.0007123	0.0149141	DOWN	N/A	N/A
XP_010904869.1	2.98161	1.57609	1.46219	8.53224e-06	0.000362171	UP	N/A	N/A
XP_010904871.1	-1.7607	-0.816151	5.54808	0.000203768	0.00529492	DOWN	N/A	N/A
XP_010904882.1	-4.00928	-2.00334	5.6589	2.96838e-17	1.27996e-14	DOWN	N/A	N/A
XP_010904897.1	1.7152	0.778377	6.07434	2.97626e-06	0.000148646	UP	N/A	N/A
XP_010904901.1	-6.65804	-2.7351	4.82051	3.9429e-08	3.16238e-06	DOWN	N/A	N/A
XP_010904922.2	1.89138	0.919438	7.83076	2.2713e-07	1.52044e-05	UP	N/A	N/A
XP_010904996.1	-2.58356	-1.36936	4.89227	4.77364e-08	3.75943e-06	DOWN	N/A	N/A
XP_010905019.1	11.3685	3.50696	5.15477	1.35223e-35	5.35373e-32	UP	N/A	N/A
XP_010905100.1	3.16105	1.6604	2.12861	1.67824e-05	0.000653164	UP	N/A	N/A
XP_010905121.1	-4.99578	-2.32071	3.91866	2.45799e-11	3.92117e-09	DOWN	N/A	N/A
XP_010905136.1	8.19683	3.03507	5.68423	0.000736062	0.0153448	UP	N/A	N/A
XP_010905146.1	-1.87406	-0.906164	6.6659	2.21926e-05	0.000836681	DOWN	N/A	N/A
XP_010905164.1	1.58343	0.663056	6.71311	0.00023897	0.00602976	UP	N/A	N/A
XP_010905171.1	1.61013	0.687173	3.65873	0.00229645	0.0389457	UP	N/A	N/A
XP_010905175.1	-7.19728	-2.84745	0.842518	2.28082e-07	1.5211e-05	DOWN	N/A	N/A
XP_010905185.1	-1.57775	-0.657871	11.5743	0.000291058	0.00710132	DOWN	N/A	N/A
XP_010905197.1	2.5916	1.37384	4.84643	4.50383e-10	5.63639e-08	UP	N/A	N/A
XP_010905201.1	4.51888	2.17596	3.47618	3.34768e-12	6.47978e-10	UP	N/A	N/A
XP_010905202.1	-1.7744	-0.827334	5.60502	3.33211e-05	0.00116841	DOWN	N/A	N/A
XP_010905221.1	-23.6827	-4.56576	0.595621	6.54081e-06	0.000288027	DOWN	N/A	N/A
XP_010905249.3	-4.30441	-2.10582	1.19937	8.49584e-07	4.95318e-05	DOWN	N/A	N/A
XP_010905263.1	-2.24614	-1.16744	7.51672	3.19223e-08	2.61325e-06	DOWN	N/A	N/A
XP_010905345.1	-2.6535	-1.4079	1.75479	0.000154909	0.00421388	DOWN	N/A	N/A
XP_010905359.1	1.63389	0.708314	7.14296	6.73947e-05	0.0020965	UP	N/A	N/A
XP_010905364.1	-2.04693	-1.03346	2.59171	0.000604876	0.0130475	DOWN	N/A	N/A
XP_010905368.1	-1.79766	-0.846124	4.47749	0.000336026	0.00794627	DOWN	N/A	N/A
XP_010905383.1	-2.03191	-1.02283	3.21995	0.000554097	0.0121589	DOWN	N/A	N/A
XP_010905389.1	-1.64936	-0.721905	4.52184	0.000280182	0.00689585	DOWN	N/A	N/A
XP_010905395.1	-1.50109	-0.586015	5.15893	0.001066	0.0208465	DOWN	N/A	N/A
XP_010905487.1	4.35132	2.12145	0.0248712	0.000595705	0.0128994	UP	N/A	N/A
XP_010905506.1	-1.53949	-0.622448	5.30675	0.000873279	0.0177306	DOWN	N/A	N/A
XP_010905518.1	1.86461	0.898871	7.89647	6.49726e-05	0.0020357	UP	N/A	N/A
XP_010905537.1	4.38832	2.13367	6.06763	3.73658e-22	3.25464e-19	UP	N/A	N/A
XP_010905546.1	-2.84185	-1.50683	3.51347	7.77009e-09	7.23066e-07	DOWN	N/A	N/A
XP_010905577.1	-1.80327	-0.850615	3.60718	0.000883914	0.0179131	DOWN	N/A	N/A
XP_010905592.1	-4.4557	-2.15565	2.89133	1.78908e-10	2.41975e-08	DOWN	N/A	N/A
XP_010905612.1	1.62548	0.700869	6.64501	9.17847e-05	0.00271741	UP	N/A	N/A
XP_010905622.1	-2.61797	-1.38845	3.94642	3.9531e-09	3.95773e-07	DOWN	N/A	N/A
XP_010905629.2	6.91251	2.78921	3.80606	0.00215668	0.0370223	UP	N/A	N/A
XP_010905632.2	2.22482	1.15369	4.0565	1.07906e-06	6.10313e-05	UP	N/A	N/A
XP_010905688.1	1.62979	0.704685	5.61851	4.95081e-05	0.00161872	UP	N/A	N/A
XP_010905701.1	1.62503	0.700466	8.19777	0.000790041	0.0163299	UP	N/A	N/A
XP_010905724.1	-1.85726	-0.893179	3.41395	0.000674508	0.0142808	DOWN	N/A	N/A
XP_010905725.1	-2.85181	-1.51188	7.61656	9.41468e-14	2.22836e-11	DOWN	N/A	N/A
XP_010905733.1	-1.83272	-0.873985	2.65538	0.00264813	0.0437847	DOWN	N/A	N/A
XP_010905737.1	-1.70698	-0.771445	4.97161	0.000212043	0.00546108	DOWN	N/A	N/A
XP_010905760.1	1.93088	0.949259	7.1269	3.96005e-07	2.50674e-05	UP	N/A	N/A
XP_010905781.1	-1.50984	-0.594398	6.10246	0.00260035	0.043175	DOWN	N/A	N/A
XP_010905827.1	-1.60081	-0.678799	7.48242	0.000146981	0.00403098	DOWN	N/A	N/A
XP_010905832.1	7.11297	2.83045	1.54759	3.85597e-07	2.44798e-05	UP	N/A	N/A
XP_010905843.1	1.53317	0.616518	4.30203	0.0024791	0.0413918	UP	N/A	N/A
XP_010905844.1	-3.05091	-1.60924	4.81833	2.64128e-13	6.07346e-11	DOWN	N/A	N/A
XP_010905862.1	2.28983	1.19524	6.62023	9.76307e-10	1.11016e-07	UP	N/A	N/A
XP_010905874.1	-5.73917	-2.52084	0.951974	1.07433e-07	7.69542e-06	DOWN	N/A	N/A
XP_010905890.1	-1.66059	-0.731696	5.66082	2.9974e-05	0.00106809	DOWN	N/A	N/A
XP_010905896.1	2.16223	1.11252	1.61562	0.00135836	0.0256062	UP	N/A	N/A
XP_010905897.1	-2.32309	-1.21605	2.10867	0.000146142	0.00401807	DOWN	N/A	N/A
XP_010905906.1	-1.49805	-0.583085	8.5206	0.00108152	0.0211406	DOWN	N/A	N/A
XP_010905907.1	-2.71256	-1.43966	9.52859	2.67391e-11	4.21925e-09	DOWN	N/A	N/A
XP_010905911.1	-1.58889	-0.668019	5.54485	0.0016299	0.0294172	DOWN	N/A	N/A
XP_010905936.2	2.06335	1.04499	2.70133	0.000842606	0.0172041	UP	N/A	N/A
XP_010905946.1	1.42284	0.50877	6.13962	0.00244982	0.0410039	UP	N/A	N/A
XP_010905985.1	2.01047	1.00753	5.0016	1.87498e-06	9.86109e-05	UP	N/A	N/A
XP_010906011.1	-1.5769	-0.657095	7.76724	9.87114e-05	0.00289299	DOWN	N/A	N/A
XP_010906015.1	-1.55824	-0.639922	5.54477	0.00025003	0.00626888	DOWN	N/A	N/A
XP_010906028.1	-3.98381	-1.99415	4.08828	1.19626e-19	6.94642e-17	DOWN	N/A	N/A
XP_010906045.1	-1.66132	-0.732333	5.00262	9.99824e-05	0.00292237	DOWN	N/A	N/A
XP_010906083.1	-1.67595	-0.744982	5.40706	4.65339e-05	0.0015388	DOWN	N/A	N/A
XP_010906089.1	-2.51912	-1.33292	6.07505	1.86003e-09	1.97095e-07	DOWN	N/A	N/A
XP_010906110.1	13.1426	3.71618	2.32882	0.00286846	0.0464749	UP	N/A	N/A
XP_010906139.1	1.60153	0.679451	5.37565	0.00100794	0.0199439	UP	N/A	N/A
XP_010906148.1	-1.4978	-0.582845	6.76191	0.000680987	0.0143754	DOWN	N/A	N/A
XP_010906158.1	1.94768	0.96176	4.31872	8.44305e-06	0.000358735	UP	N/A	N/A
XP_010906166.1	-2.1195	-1.08373	7.68006	1.402e-09	1.53029e-07	DOWN	N/A	N/A
XP_010906215.1	1.83043	0.872182	3.84588	0.000654717	0.0139431	UP	N/A	N/A
XP_010906224.2	5.16347	2.36834	-0.425425	0.00163237	0.0294374	UP	N/A	N/A
XP_010906239.1	-9.57193	-3.25881	3.88702	1.82026e-07	1.24254e-05	DOWN	N/A	N/A
XP_010906277.1	3.75915	1.91041	4.6598	3.99193e-06	0.000190003	UP	N/A	N/A
XP_010906283.1	6.88787	2.78406	4.71662	0.000140835	0.00390172	UP	N/A	N/A
XP_010906285.1	2.6778	1.42105	2.97473	3.32709e-06	0.000163357	UP	N/A	N/A
XP_010906325.1	20.5652	4.36213	1.77203	0.000383606	0.0089101	UP	N/A	N/A
XP_010906406.1	2.30278	1.20338	6.75652	1.46959e-08	1.30351e-06	UP	N/A	N/A
XP_010906421.1	-6.38507	-2.6747	-0.268055	0.0013688	0.0257393	DOWN	N/A	N/A
XP_010906449.1	-1.75436	-0.810941	5.59982	7.09289e-06	0.000307365	DOWN	N/A	N/A
XP_010906563.1	1.98323	0.987855	4.26917	0.00174819	0.031101	UP	N/A	N/A
XP_010906570.1	11.599	3.53593	-0.966276	0.000554187	0.0121589	UP	N/A	N/A
XP_010906592.1	1.71002	0.774012	3.11406	0.00214387	0.0368604	UP	N/A	N/A
XP_010906598.1	-1.74865	-0.806243	5.31516	7.5003e-05	0.00229386	DOWN	N/A	N/A
XP_010906622.1	4.09119	2.03252	0.886738	1.08123e-05	0.000445494	UP	N/A	N/A
XP_010906626.1	-2.7729	-1.4714	5.11187	0.000236375	0.00598161	DOWN	N/A	N/A
XP_010906627.1	-2.09364	-1.06601	2.58396	0.00282011	0.0458279	DOWN	N/A	N/A
XP_010906630.1	-2.01192	-1.00857	6.82607	1.00572e-08	9.16323e-07	DOWN	N/A	N/A
XP_010906676.1	1.78615	0.836855	6.50921	1.5301e-06	8.26768e-05	UP	N/A	N/A
XP_010906680.2	-1.54748	-0.62992	6.73622	0.000853335	0.0173678	DOWN	N/A	N/A
XP_010906683.1	2.89714	1.53463	5.07366	1.14238e-07	8.12936e-06	UP	N/A	N/A
XP_010906699.1	2.16357	1.11341	3.19474	0.000181824	0.00482254	UP	N/A	N/A
XP_010906721.1	-2.12723	-1.08898	4.43207	2.51147e-07	1.65472e-05	DOWN	N/A	N/A
XP_010906800.1	2.1578	1.10956	5.8798	4.28161e-08	3.40893e-06	UP	N/A	N/A
XP_010906820.1	4.13068	2.04638	0.766887	8.62321e-05	0.00257755	UP	N/A	N/A
XP_010906824.1	-3.61008	-1.85203	9.59114	3.13733e-22	2.83146e-19	DOWN	N/A	N/A
XP_010906829.1	2.29348	1.19754	4.67878	1.88184e-06	9.87422e-05	UP	N/A	N/A
XP_010906847.1	3.08965	1.62744	4.31294	5.45997e-07	3.33502e-05	UP	N/A	N/A
XP_010906850.1	-2.12016	-1.08417	4.13022	6.75427e-06	0.000295633	DOWN	N/A	N/A
XP_010906853.1	1.64753	0.720304	6.67896	7.49602e-05	0.00229386	UP	N/A	N/A
XP_010906854.1	-1.53067	-0.61416	6.75061	0.000218581	0.00559965	DOWN	N/A	N/A
XP_010906877.1	1.42302	0.508959	6.17415	0.00202967	0.0351607	UP	N/A	N/A
XP_010906885.2	40.3893	5.3359	-1.47038	0.000689085	0.0144838	UP	N/A	N/A
XP_010906887.1	2.18744	1.12924	4.29661	0.000368326	0.00860106	UP	N/A	N/A
XP_010906889.1	4.72098	2.23909	3.19632	1.50565e-15	4.89346e-13	UP	N/A	N/A
XP_010906930.1	-2.11126	-1.0781	5.14901	1.52655e-07	1.05528e-05	DOWN	N/A	N/A
XP_010906951.1	-1.85127	-0.888517	9.43127	6.5479e-07	3.93878e-05	DOWN	N/A	N/A
XP_010906959.1	-1.57131	-0.651967	10.9893	0.00029513	0.00718057	DOWN	N/A	N/A
XP_010907028.1	2.19659	1.13527	5.63944	9.397e-06	0.000394647	UP	N/A	N/A
XP_010907059.1	-1.69574	-0.761917	5.42001	4.30806e-05	0.00144881	DOWN	N/A	N/A
XP_010907117.1	2.4654	1.30182	4.21999	1.57476e-06	8.49846e-05	UP	N/A	N/A
XP_010907135.1	-1.52991	-0.613449	6.00891	0.00113558	0.0220293	DOWN	N/A	N/A
XP_010907142.1	2.50905	1.32714	5.25138	1.04229e-10	1.47859e-08	UP	N/A	N/A
XP_010907154.1	-1.56928	-0.650104	6.83149	0.000665082	0.0140949	DOWN	N/A	N/A
XP_010907232.1	-2.233	-1.15899	3.70164	0.000189375	0.00497471	DOWN	N/A	N/A
XP_010907244.1	6.41394	2.68121	5.17269	0.00159032	0.0289614	UP	N/A	N/A
XP_010907248.1	-1.61238	-0.689195	8.80708	7.03022e-05	0.0021699	DOWN	N/A	N/A
XP_010907272.1	4.61253	2.20556	2.49826	2.66181e-11	4.21736e-09	UP	N/A	N/A
XP_010907278.2	2.19689	1.13547	6.08782	3.66315e-05	0.00125915	UP	N/A	N/A
XP_010907308.1	-2.55029	-1.35066	1.24603	0.00055262	0.0121551	DOWN	N/A	N/A
XP_010907323.1	2.24751	1.16833	3.09652	6.90844e-05	0.0021399	UP	N/A	N/A
XP_010907326.1	-59.2546	-5.88885	2.19082	8.04329e-27	1.40117e-23	DOWN	N/A	N/A
XP_010907330.1	-1.71153	-0.77529	3.5993	0.000613385	0.0132049	DOWN	N/A	N/A
XP_010907363.1	-1.72074	-0.783026	3.90285	0.000600942	0.0129755	DOWN	N/A	N/A
XP_010907391.1	7.8749	2.97726	4.64548	0.00148546	0.0273893	UP	N/A	N/A
XP_010907395.1	-3.0646	-1.6157	4.82662	3.59324e-12	6.92429e-10	DOWN	N/A	N/A
XP_010907402.1	6.53411	2.70799	3.29213	4.94186e-18	2.33938e-15	UP	N/A	N/A
XP_010907436.1	-1.43711	-0.523173	6.82047	0.00177003	0.0313998	DOWN	N/A	N/A
XP_010907449.1	-1.71663	-0.779581	5.59252	0.000418254	0.00957012	DOWN	N/A	N/A
XP_010907491.1	-1.67473	-0.743931	5.35971	0.000278822	0.00687597	DOWN	N/A	N/A
XP_010907496.1	-1.8408	-0.880333	3.49172	0.000730382	0.0152414	DOWN	N/A	N/A
XP_010907527.1	1.6084	0.685627	4.54053	0.000369346	0.00862026	UP	N/A	N/A
XP_010907563.1	-2.13679	-1.09544	3.15128	1.29947e-05	0.000524495	DOWN	N/A	N/A
XP_010907624.1	1.48815	0.573519	7.58911	0.00217363	0.0372094	UP	N/A	N/A
XP_010907625.1	-2.41401	-1.27143	3.1371	1.25609e-06	6.98648e-05	DOWN	N/A	N/A
XP_010907628.2	-7.7982	-2.96314	4.93221	6.20686e-11	9.25737e-09	DOWN	N/A	N/A
XP_010907664.1	1.99021	0.992919	5.21486	6.72299e-06	0.000294857	UP	N/A	N/A
XP_010907665.1	-1.56815	-0.649067	4.10804	0.00162058	0.0292929	DOWN	N/A	N/A
XP_010907666.1	-1.88011	-0.910814	3.81457	0.00182363	0.0321152	DOWN	N/A	N/A
XP_010907713.2	-1.75426	-0.810865	3.30497	0.00169106	0.0302951	DOWN	N/A	N/A
XP_010907720.1	1.63967	0.713404	6.02603	5.67237e-05	0.00181913	UP	N/A	N/A
XP_010907799.1	-1.69492	-0.761217	5.16103	0.00032696	0.00778962	DOWN	N/A	N/A
XP_010907911.1	1.6976	0.763499	5.43346	0.000595937	0.0128994	UP	N/A	N/A
XP_010907932.1	-2.07312	-1.05181	3.16301	0.000763413	0.0158154	DOWN	N/A	N/A
XP_010907964.1	2.50562	1.32517	4.49415	9.34933e-10	1.06869e-07	UP	N/A	N/A
XP_010907998.1	-4.98348	-2.31715	0.811533	8.79466e-07	5.10008e-05	DOWN	N/A	N/A
XP_010908008.1	-1.46182	-0.547767	7.34449	0.00159068	0.0289614	DOWN	N/A	N/A
XP_010908032.2	2.041	1.02927	4.08921	0.00017644	0.00470264	UP	N/A	N/A
XP_010908037.2	-1.72873	-0.789716	5.51871	0.000329162	0.00783353	DOWN	N/A	N/A
XP_010908098.1	2.35852	1.23788	3.05795	1.15957e-06	6.48274e-05	UP	N/A	N/A
XP_010908155.1	-1.78342	-0.834648	9.09648	3.46657e-05	0.00120682	DOWN	N/A	N/A
XP_010908226.1	2.03224	1.02307	3.08129	0.000108897	0.00314079	UP	N/A	N/A
XP_010908229.1	-1.98379	-0.988262	2.67802	0.00159043	0.0289614	DOWN	N/A	N/A
XP_010908321.1	-1.74405	-0.80244	7.85635	5.87298e-06	0.000261528	DOWN	N/A	N/A
XP_010908336.1	-1.52753	-0.611205	6.61733	0.000186699	0.00492484	DOWN	N/A	N/A
XP_010908354.1	-1.56028	-0.641808	8.18969	0.000156814	0.00425773	DOWN	N/A	N/A
XP_010908363.1	1.59489	0.673459	5.63716	0.000890239	0.0180078	UP	N/A	N/A
XP_010908370.1	-2.06859	-1.04865	3.61126	3.53098e-05	0.0012224	DOWN	N/A	N/A
XP_010908400.1	-2.41713	-1.2733	4.60315	1.83436e-10	2.46625e-08	DOWN	N/A	N/A
XP_010908402.1	-3.47463	-1.79686	5.80081	1.2696e-15	4.15732e-13	DOWN	N/A	N/A
XP_010908456.1	2.6883	1.4267	1.5479	0.000489957	0.0109539	UP	N/A	N/A
XP_010908459.1	31.1459	4.96097	-1.65921	0.00314682	0.0502556	UP	N/A	N/A
XP_010908502.1	-1.5302	-0.613716	7.12384	0.000272227	0.00674304	DOWN	N/A	N/A
XP_010908509.1	-2.22926	-1.15656	3.2396	6.56958e-06	0.00028871	DOWN	N/A	N/A
XP_010908510.1	-1.72142	-0.783597	5.14614	1.92012e-05	0.000735474	DOWN	N/A	N/A
XP_010908684.1	1.71386	0.777252	4.88608	0.000614744	0.0132276	UP	N/A	N/A
XP_010908733.2	-5.51341	-2.46294	-0.386806	0.000392655	0.00909119	DOWN	N/A	N/A
XP_010908748.1	3.80904	1.92943	0.460861	0.000143287	0.00395706	UP	N/A	N/A
XP_010908755.1	-1.97713	-0.983409	8.54875	2.81475e-08	2.33496e-06	DOWN	N/A	N/A
XP_010908772.1	1.67732	0.746162	4.05355	0.000619691	0.0133078	UP	N/A	N/A
XP_010908796.1	-2.45531	-1.29591	12.3485	1.03085e-11	1.78863e-09	DOWN	N/A	N/A
XP_010908808.1	-2.16697	-1.11568	6.77746	2.6621e-08	2.22528e-06	DOWN	N/A	N/A
XP_010908821.1	-4.00582	-2.0021	7.44406	1.36386e-18	6.923e-16	DOWN	N/A	N/A
XP_010908915.1	1.9718	0.979513	5.15258	1.44985e-06	7.90271e-05	UP	N/A	N/A
XP_010908969.1	-1.69006	-0.75707	6.38375	0.000150232	0.00410205	DOWN	N/A	N/A
XP_010909131.1	-1.65341	-0.725444	3.46485	0.00123971	0.0237426	DOWN	N/A	N/A
XP_010909150.1	-1.64265	-0.716024	7.70947	2.32453e-05	0.000869801	DOWN	N/A	N/A
XP_010909200.1	-2.09465	-1.06671	4.18641	3.89164e-06	0.000186247	DOWN	N/A	N/A
XP_010909217.1	-1.51806	-0.602233	4.45125	0.00276532	0.0452413	DOWN	N/A	N/A
XP_010909221.2	2.6355	1.39808	6.4629	0.000238469	0.0060241	UP	N/A	N/A
XP_010909231.1	-2.63812	-1.39951	5.01755	6.36781e-10	7.6609e-08	DOWN	N/A	N/A
XP_010909233.1	-3.68601	-1.88206	3.40601	9.62208e-10	1.09699e-07	DOWN	N/A	N/A
XP_010909244.1	2.69413	1.42982	1.63692	8.3112e-05	0.00251187	UP	N/A	N/A
XP_010909272.1	-1.70725	-0.771678	5.5794	1.66253e-05	0.000647628	DOWN	N/A	N/A
XP_010909303.1	-1.61699	-0.693312	6.87771	0.000563323	0.0123283	DOWN	N/A	N/A
XP_010909329.1	-1.67438	-0.743624	4.6779	0.000591579	0.0128306	DOWN	N/A	N/A
XP_010909337.1	-2.26032	-1.17653	3.17036	2.63452e-06	0.000133881	DOWN	N/A	N/A
XP_010909343.1	-7.92652	-2.98669	1.21604	3.05403e-05	0.00108311	DOWN	N/A	N/A
XP_010909356.2	1.81258	0.858048	3.68845	0.000496714	0.0110992	UP	N/A	N/A
XP_010909358.1	-1.55154	-0.633704	6.71244	0.000411733	0.00946247	DOWN	N/A	N/A
XP_010909406.2	-2.58123	-1.36806	7.22923	4.28949e-09	4.25539e-07	DOWN	N/A	N/A
XP_010909407.1	-5.5712	-2.47799	5.64495	6.97182e-10	8.22845e-08	DOWN	N/A	N/A
XP_010909465.1	-1.51746	-0.601663	6.03361	0.00153194	0.028139	DOWN	N/A	N/A
XP_010909478.1	-1.65101	-0.723349	6.07654	0.000125736	0.00354199	DOWN	N/A	N/A
XP_010909497.1	-1.61179	-0.688664	7.13604	0.000128237	0.00360777	DOWN	N/A	N/A
XP_010909503.1	-4.0766	-2.02737	0.482003	6.97572e-05	0.00215767	DOWN	N/A	N/A
XP_010909556.1	2.82772	1.49964	1.17415	0.00110862	0.0215906	UP	N/A	N/A
XP_010909563.1	7.16	2.83996	3.99422	5.10763e-07	3.14184e-05	UP	N/A	N/A
XP_010909572.1	-2.20739	-1.14234	8.12912	9.11309e-11	1.30126e-08	DOWN	N/A	N/A
XP_010909698.1	-1.42817	-0.514166	5.55866	0.00244963	0.0410039	DOWN	N/A	N/A
XP_010909702.1	-3.24955	-1.70024	2.72754	1.94029e-08	1.67661e-06	DOWN	N/A	N/A
XP_010909773.1	1.78593	0.836673	7.42589	0.0031096	0.0497342	UP	N/A	N/A
XP_010909845.1	1.64592	0.71889	3.17679	0.00281525	0.0458002	UP	N/A	N/A
XP_010909851.1	-2.70763	-1.43703	5.5688	3.0627e-11	4.74674e-09	DOWN	N/A	N/A
XP_010909900.1	-1.61743	-0.693702	3.8541	0.00222522	0.0379595	DOWN	N/A	N/A
XP_010909913.1	1.57899	0.659001	8.07556	9.52391e-05	0.00280823	UP	N/A	N/A
XP_010909957.1	-3.83138	-1.93786	-0.242087	0.00174767	0.031101	DOWN	N/A	N/A
XP_010909969.1	-1.90901	-0.932827	7.01685	3.10936e-06	0.000154584	DOWN	N/A	N/A
XP_010909985.1	2.19082	1.13147	7.30955	2.17387e-10	2.86025e-08	UP	N/A	N/A
XP_010909997.1	18.7384	4.22793	-0.47414	1.62419e-06	8.71123e-05	UP	N/A	N/A
XP_010910047.1	-2.46959	-1.30427	4.24519	9.65963e-05	0.00284125	DOWN	N/A	N/A
XP_010910060.1	-1.94792	-0.961938	4.16032	9.87273e-06	0.000412241	DOWN	N/A	N/A
XP_010910164.1	-1.59476	-0.673342	4.16398	0.000763698	0.0158154	DOWN	N/A	N/A
XP_010910204.1	-2.86664	-1.51936	5.29033	2.0251e-14	5.37774e-12	DOWN	N/A	N/A
XP_010910213.1	2.26611	1.18022	2.33826	0.000191832	0.00502978	UP	N/A	N/A
XP_010910252.1	3.3511	1.74463	5.99057	3.64395e-18	1.74393e-15	UP	N/A	N/A
XP_010910293.1	-1.49596	-0.581067	6.17925	0.00119025	0.0229365	DOWN	N/A	N/A
XP_010910354.1	-2.07667	-1.05427	6.7373	2.93785e-09	3.02473e-07	DOWN	N/A	N/A
XP_010910360.1	-1.96855	-0.977131	3.50476	1.6239e-05	0.00063485	DOWN	N/A	N/A
XP_010910407.1	-3.14684	-1.6539	1.90866	1.91824e-06	0.000100531	DOWN	N/A	N/A
XP_010910410.2	-2.23722	-1.16171	3.87005	6.34452e-07	3.82701e-05	DOWN	N/A	N/A
XP_010910468.1	-2.41676	-1.27307	2.60157	4.57706e-06	0.00021365	DOWN	N/A	N/A
XP_010910484.1	-5.03602	-2.33228	3.41169	7.57853e-15	2.26063e-12	DOWN	N/A	N/A
XP_010910503.1	5.28217	2.40113	2.96216	1.63282e-08	1.43369e-06	UP	N/A	N/A
XP_010910504.1	-1.72219	-0.784247	7.26636	4.21581e-05	0.00142107	DOWN	N/A	N/A
XP_010910520.2	-1.4938	-0.578985	6.6302	0.00117406	0.0226747	DOWN	N/A	N/A
XP_010910523.1	5.99591	2.58398	-0.943048	0.00106361	0.0208185	UP	N/A	N/A
XP_010910533.1	2.07496	1.05308	2.86615	0.000317516	0.00763563	UP	N/A	N/A
XP_010910537.1	2.11371	1.07978	5.48859	8.23879e-06	0.00035074	UP	N/A	N/A
XP_010910539.1	-15.5053	-3.95469	1.17784	1.13529e-06	6.36477e-05	DOWN	N/A	N/A
XP_010910542.1	-9.72261	-3.28134	3.57481	1.3452e-26	2.16981e-23	DOWN	N/A	N/A
XP_010910548.1	1.4651	0.550996	6.12509	0.00151976	0.0279507	UP	N/A	N/A
XP_010910551.1	-1.62662	-0.701873	4.94099	0.00034035	0.00802957	DOWN	N/A	N/A
XP_010910577.3	-3.31082	-1.72719	1.49268	5.91352e-06	0.000263064	DOWN	N/A	N/A
XP_010910586.1	-17.176	-4.10232	0.832104	2.5572e-08	2.15413e-06	DOWN	N/A	N/A
XP_010910587.1	-33.4571	-5.06424	-1.44749	0.00154027	0.0282681	DOWN	N/A	N/A
XP_010910610.1	1.83628	0.876787	7.03073	1.21511e-05	0.00049365	UP	N/A	N/A
XP_010910621.1	-2.03209	-1.02296	6.49444	3.28729e-08	2.68099e-06	DOWN	N/A	N/A
XP_010910625.2	-2.12188	-1.08534	3.40919	0.000351608	0.00826382	DOWN	N/A	N/A
XP_010910627.2	-1.64198	-0.715438	7.7493	1.7153e-05	0.000666397	DOWN	N/A	N/A
XP_010910643.2	1.47305	0.558802	7.87533	0.00308324	0.0494215	UP	N/A	N/A
XP_010910668.1	-2.28986	-1.19526	8.45248	1.17779e-10	1.64933e-08	DOWN	N/A	N/A
XP_010910674.1	51.3629	5.68266	0.0316303	7.23701e-07	4.29985e-05	UP	N/A	N/A
XP_010910676.1	2.91352	1.54276	7.50815	6.10139e-19	3.20146e-16	UP	N/A	N/A
XP_010910711.1	-3.99103	-1.99676	1.21756	5.14564e-06	0.000235892	DOWN	N/A	N/A
XP_010910716.1	22.1905	4.47187	-0.396626	0.000403553	0.00931379	UP	N/A	N/A
XP_010910719.1	3.07764	1.62182	3.8141	5.32911e-11	8.03073e-09	UP	N/A	N/A
XP_010910735.1	-1.78137	-0.832986	4.77673	7.46491e-05	0.00228947	DOWN	N/A	N/A
XP_010910754.1	-2.1282	-1.08964	4.59877	0.000210317	0.00542303	DOWN	N/A	N/A
XP_010910757.1	2.16358	1.11342	4.99876	5.15952e-06	0.000236032	UP	N/A	N/A
XP_010910776.1	1.50699	0.591673	5.29	0.00131085	0.0248645	UP	N/A	N/A
XP_010910791.1	-3.5639	-1.83346	3.56025	4.06531e-08	3.25457e-06	DOWN	N/A	N/A
XP_010910804.1	-1.66916	-0.739124	5.15697	0.000438559	0.00994336	DOWN	N/A	N/A
XP_010910856.1	-2.08044	-1.05689	7.23717	6.94338e-10	8.22845e-08	DOWN	N/A	N/A
XP_010910859.1	-5.21759	-2.38338	2.9014	3.57465e-07	2.28269e-05	DOWN	N/A	N/A
XP_010910887.1	-3.40541	-1.76783	0.696119	0.000354188	0.00831549	DOWN	N/A	N/A
XP_010910889.1	-2.04867	-1.03469	2.98477	0.000343053	0.00808457	DOWN	N/A	N/A
XP_010910907.1	-6.91276	-2.78926	-0.679827	0.00103025	0.0202842	DOWN	N/A	N/A
XP_010910908.1	1.61198	0.688832	5.6796	0.000539731	0.0119258	UP	N/A	N/A
XP_010910911.3	64.5265	6.01182	-1.06077	0.000176664	0.00470574	UP	N/A	N/A
XP_010910933.2	1.5152	0.599508	5.45429	0.000531523	0.0117863	UP	N/A	N/A
XP_010910936.2	67.3691	6.07402	-1.05092	8.97794e-05	0.00267075	UP	N/A	N/A
XP_010910963.1	-1.90193	-0.927465	3.47089	8.23864e-05	0.00249514	DOWN	N/A	N/A
XP_010910990.2	4.9512	2.30778	-0.191655	8.47428e-05	0.00254702	UP	N/A	N/A
XP_010911014.1	-1.65658	-0.728205	6.96551	0.000189213	0.00497471	DOWN	N/A	N/A
XP_010911016.1	-1.58594	-0.66534	7.05984	7.48103e-05	0.0022928	DOWN	N/A	N/A
XP_010911026.1	-2.62721	-1.39353	5.39289	2.08887e-10	2.77354e-08	DOWN	N/A	N/A
XP_010911049.1	-5.59772	-2.48484	2.95407	0.000136381	0.0038001	DOWN	N/A	N/A
XP_010911055.1	-2.43443	-1.28358	8.49399	5.87957e-10	7.0931e-08	DOWN	N/A	N/A
XP_010911058.3	-1.60317	-0.680928	4.16689	0.00158035	0.0288337	DOWN	N/A	N/A
XP_010911100.1	-7.84364	-2.97152	-0.563346	0.000530875	0.011778	DOWN	N/A	N/A
XP_010911124.1	-2.94052	-1.55607	7.09967	0.000761164	0.0157855	DOWN	N/A	N/A
XP_010911134.1	-3.56227	-1.8328	0.736789	0.00276029	0.0451797	DOWN	N/A	N/A
XP_010911168.2	-1.8802	-0.910885	4.38547	2.47675e-05	0.000914886	DOWN	N/A	N/A
XP_010911204.1	-1.50255	-0.587417	6.56859	0.000789744	0.0163299	DOWN	N/A	N/A
XP_010911210.1	-1.70871	-0.772911	9.52784	0.000216779	0.00556332	DOWN	N/A	N/A
XP_010911215.1	1.44833	0.53439	6.31348	0.00212806	0.0366902	UP	N/A	N/A
XP_010911253.1	-1.73461	-0.794611	3.52356	0.00183252	0.0322457	DOWN	N/A	N/A
XP_010911256.2	-6.24111	-2.6418	1.18154	2.51062e-08	2.11899e-06	DOWN	N/A	N/A
XP_010911257.2	-1.94699	-0.961242	6.05537	1.08759e-06	6.14343e-05	DOWN	N/A	N/A
XP_010911279.2	1.90252	0.927915	3.67749	3.76336e-05	0.00128851	UP	N/A	N/A
XP_010911316.3	-1.59569	-0.67418	3.85034	0.00144604	0.0268556	DOWN	N/A	N/A
XP_010911317.1	-1.91202	-0.935098	9.5694	1.47655e-05	0.000585659	DOWN	N/A	N/A
XP_010911323.1	1.57411	0.654539	7.12751	0.000567796	0.0124012	UP	N/A	N/A
XP_010911336.1	-11.6256	-3.53924	-1.10802	0.000819596	0.0167973	DOWN	N/A	N/A
XP_010911366.1	-2.25966	-1.17611	1.6624	0.000433019	0.00984773	DOWN	N/A	N/A
XP_010911393.1	-1.61949	-0.695538	3.92399	0.00245887	0.0411237	DOWN	N/A	N/A
XP_010911404.1	2.40509	1.26609	2.17255	0.000184738	0.00488487	UP	N/A	N/A
XP_010911414.2	-3.75712	-1.90963	2.55298	6.62708e-11	9.7836e-09	DOWN	N/A	N/A
XP_010911436.1	3.20115	1.67859	0.231694	0.00246896	0.0412766	UP	N/A	N/A
XP_010911437.1	2.44221	1.28819	4.97058	1.53838e-05	0.000607416	UP	N/A	N/A
XP_010911439.1	16.2884	4.02577	1.19435	0.000815977	0.016738	UP	N/A	N/A
XP_010911443.1	16.5351	4.04746	-1.15725	0.000977948	0.01943	UP	N/A	N/A
XP_010911451.1	4.15336	2.05428	-0.129635	0.000438594	0.00994336	UP	N/A	N/A
XP_010911486.1	-1.58647	-0.665824	6.17455	0.000718081	0.0150135	DOWN	N/A	N/A
XP_010911502.1	-2.37104	-1.24552	2.12968	0.00288836	0.0467387	DOWN	N/A	N/A
XP_010911517.2	-7.3274	-2.8733	0.09373	1.21491e-05	0.00049365	DOWN	N/A	N/A
XP_010911532.2	2.40381	1.26532	2.16266	0.000939704	0.0187988	UP	N/A	N/A
XP_010911547.1	-3.16419	-1.66184	4.40205	3.63515e-13	7.91571e-11	DOWN	N/A	N/A
XP_010911549.1	1.72372	0.785523	3.63579	0.0010958	0.0213718	UP	N/A	N/A
XP_010911557.1	-19.3737	-4.27603	4.1404	1.56984e-10	2.14398e-08	DOWN	N/A	N/A
XP_010911566.2	-1.6028	-0.680596	6.52555	0.00019448	0.00509312	DOWN	N/A	N/A
XP_010911575.3	-2.14274	-1.09945	4.89077	6.64504e-08	5.05941e-06	DOWN	N/A	N/A
XP_010911582.3	1.7593	0.815002	3.90218	0.000182384	0.00483446	UP	N/A	N/A
XP_010911599.1	1.61893	0.695042	8.05578	0.00139309	0.02605	UP	N/A	N/A
XP_010911645.1	-3.08881	-1.62705	3.69787	7.74367e-11	1.12791e-08	DOWN	N/A	N/A
XP_010911660.1	9.73811	3.28364	0.300883	4.2132e-09	4.18924e-07	UP	N/A	N/A
XP_010911672.1	2.92663	1.54924	5.90088	7.80079e-15	2.3111e-12	UP	N/A	N/A
XP_010911705.1	4.40486	2.1391	0.521697	0.000321439	0.00769691	UP	N/A	N/A
XP_010911712.2	2.3374	1.2249	4.26789	6.31151e-09	6.04116e-07	UP	N/A	N/A
XP_010911721.1	-1.83718	-0.877491	9.39502	5.69351e-06	0.000255364	DOWN	N/A	N/A
XP_010911742.2	-3.4444	-1.78425	2.41671	1.25924e-07	8.86911e-06	DOWN	N/A	N/A
XP_010911764.3	2.28213	1.19038	1.63102	0.00213632	0.0367743	UP	N/A	N/A
XP_010911781.2	-2.06759	-1.04795	7.57886	3.50233e-08	2.84041e-06	DOWN	N/A	N/A
XP_010911792.1	-3.67928	-1.87942	1.44876	1.39537e-05	0.000559058	DOWN	N/A	N/A
XP_010911793.1	3.36298	1.74974	0.0440783	0.00184748	0.0324302	UP	N/A	N/A
XP_010911833.1	-2.94821	-1.55984	4.37814	1.63381e-10	2.22356e-08	DOWN	N/A	N/A
XP_010911870.1	-1.94899	-0.962728	4.70478	1.25881e-05	0.00050903	DOWN	N/A	N/A
XP_010911871.1	-1.58167	-0.661445	12.1086	0.000274878	0.00679251	DOWN	N/A	N/A
XP_010911881.1	1.99628	0.997315	5.0877	0.000792807	0.0163638	UP	N/A	N/A
XP_010911883.1	1.61566	0.692124	4.1682	0.00199875	0.0346941	UP	N/A	N/A
XP_010911895.1	-1.82478	-0.867724	5.69398	3.19264e-05	0.00112585	DOWN	N/A	N/A
XP_010911920.2	-1.85114	-0.888413	4.9529	2.57525e-05	0.000944064	DOWN	N/A	N/A
XP_010911942.1	8.94696	3.1614	-0.860914	0.00207608	0.0359218	UP	N/A	N/A
XP_010912020.1	4.79708	2.26216	0.328222	0.00114722	0.0222253	UP	N/A	N/A
XP_010912091.1	-14.3977	-3.84776	-0.321032	2.27775e-06	0.000117673	DOWN	N/A	N/A
XP_010912101.1	3.27322	1.71071	1.81981	1.75882e-06	9.31851e-05	UP	N/A	N/A
XP_010912140.1	-1.96545	-0.974857	3.2093	0.00151626	0.0279052	DOWN	N/A	N/A
XP_010912158.1	2.61475	1.38667	8.67977	1.19047e-09	1.3226e-07	UP	N/A	N/A
XP_010912163.1	-24.2217	-4.59823	5.85816	6.59909e-10	7.89552e-08	DOWN	N/A	N/A
XP_010912196.1	-1.44172	-0.527787	7.14706	0.00183617	0.032273	DOWN	N/A	N/A
XP_010912201.1	-2.96888	-1.56992	5.3638	7.43974e-10	8.70989e-08	DOWN	N/A	N/A
XP_010912205.1	-4.30176	-2.10493	-0.235196	0.00243735	0.0409052	DOWN	N/A	N/A
XP_010912232.1	-6.34051	-2.6646	5.28759	7.6906e-35	2.79111e-31	DOWN	N/A	N/A
XP_010912273.1	1.47256	0.558326	6.78327	0.00220206	0.0376101	UP	N/A	N/A
XP_010912297.1	-2.68582	-1.42537	1.32795	0.0018907	0.0331406	DOWN	N/A	N/A
XP_010912304.1	1.61903	0.695126	7.10612	0.000536365	0.0118732	UP	N/A	N/A
XP_010912354.1	-1.72085	-0.78312	6.21105	2.92272e-05	0.00104763	DOWN	N/A	N/A
XP_010912355.2	-2.71107	-1.43886	2.11845	5.78982e-05	0.00185134	DOWN	N/A	N/A
XP_010912371.1	6.87133	2.78059	1.65978	1.32192e-07	9.2409e-06	UP	N/A	N/A
XP_010912374.1	-4.3708	-2.1279	2.08169	2.82499e-08	2.339e-06	DOWN	N/A	N/A
XP_010912397.1	2.98175	1.57616	2.64901	9.97764e-05	0.00291876	UP	N/A	N/A
XP_010912398.1	-1.83808	-0.8782	6.30442	1.79907e-05	0.00069522	DOWN	N/A	N/A
XP_010912408.1	-2.2693	-1.18225	4.15374	0.00163934	0.0295509	DOWN	N/A	N/A
XP_010912412.1	2.57336	1.36365	1.82812	4.75474e-05	0.00156755	UP	N/A	N/A
XP_010912430.1	-61.5421	-5.9435	-0.883573	4.80257e-05	0.00158146	DOWN	N/A	N/A
XP_010912441.1	-2.55581	-1.35378	4.1782	2.17998e-09	2.28222e-07	DOWN	N/A	N/A
XP_010912442.1	5.75654	2.5252	1.24017	0.000103864	0.00302365	UP	N/A	N/A
XP_010912457.2	-6.28631	-2.65221	1.60912	1.05039e-10	1.48524e-08	DOWN	N/A	N/A
XP_010912458.1	2.68521	1.42503	4.13914	7.42067e-08	5.59131e-06	UP	N/A	N/A
XP_010912467.1	2.10038	1.07065	5.55156	1.00096e-07	7.22932e-06	UP	N/A	N/A
XP_010912511.1	4.34171	2.11826	0.439041	5.92766e-05	0.00188848	UP	N/A	N/A
XP_010912516.2	-2.46413	-1.30108	5.1224	1.34315e-08	1.20114e-06	DOWN	N/A	N/A
XP_010912526.1	-1.43965	-0.525718	6.43855	0.00155587	0.0284943	DOWN	N/A	N/A
XP_010912527.1	4.15318	2.05422	2.95236	2.38917e-08	2.0204e-06	UP	N/A	N/A
XP_010912539.1	-1.5632	-0.6445	5.94385	0.000183018	0.00484537	DOWN	N/A	N/A
XP_010912565.1	-2.44346	-1.28893	2.55838	5.43223e-05	0.00174984	DOWN	N/A	N/A
XP_010912578.1	28.256	4.82049	0.420473	1.67645e-06	8.93649e-05	UP	N/A	N/A
XP_010912607.1	1.54501	0.627617	6.85785	0.00046957	0.0105522	UP	N/A	N/A
XP_010912622.1	4.54537	2.1844	0.839109	1.94512e-06	0.000101817	UP	N/A	N/A
XP_010912626.1	1.4742	0.559934	6.71342	0.00136302	0.0256751	UP	N/A	N/A
XP_010912631.3	-2.54598	-1.34822	5.4727	1.50795e-09	1.63365e-07	DOWN	N/A	N/A
XP_010912633.1	1.63539	0.709631	5.39584	7.99507e-05	0.00242982	UP	N/A	N/A
XP_010912634.1	2.60286	1.3801	6.02014	1.25659e-09	1.38546e-07	UP	N/A	N/A
XP_010912651.1	-2.49937	-1.32157	2.74007	1.58613e-05	0.000622881	DOWN	N/A	N/A
XP_010912681.1	-2.66875	-1.41616	2.5548	5.0039e-06	0.000230365	DOWN	N/A	N/A
XP_010912684.1	-1.67267	-0.74215	6.20876	6.56965e-05	0.00205173	DOWN	N/A	N/A
XP_010912688.1	-1.59763	-0.675934	4.92522	0.000208882	0.00539883	DOWN	N/A	N/A
XP_010912709.1	-2.10421	-1.07328	7.15065	3.13666e-09	3.19917e-07	DOWN	N/A	N/A
XP_010912721.1	3.1152	1.63932	8.77049	0.000110422	0.00317845	UP	N/A	N/A
XP_010912722.1	3.45078	1.78692	6.90352	0.00140791	0.0262932	UP	N/A	N/A
XP_010912723.1	-1.70393	-0.768869	3.784	0.000441861	0.0100018	DOWN	N/A	N/A
XP_010912729.1	-1.91145	-0.934666	5.07344	2.3233e-07	1.54241e-05	DOWN	N/A	N/A
XP_010912730.1	-3.37744	-1.75593	4.95325	1.19306e-07	8.47616e-06	DOWN	N/A	N/A
XP_010912734.1	1.83161	0.87311	6.89431	1.61791e-06	8.68826e-05	UP	N/A	N/A
XP_010912746.1	-2.02834	-1.0203	7.44423	1.32956e-07	9.27943e-06	DOWN	N/A	N/A
XP_010912774.1	-1.98617	-0.98999	3.00762	0.000339775	0.00802125	DOWN	N/A	N/A
XP_010912803.1	2.35048	1.23296	6.33214	3.26273e-09	3.30453e-07	UP	N/A	N/A
XP_010912829.1	-1.7771	-0.829521	3.89926	0.00208159	0.036003	DOWN	N/A	N/A
XP_010912922.1	1.75631	0.812551	3.609	0.000383275	0.00890716	UP	N/A	N/A
XP_010912957.2	-1.54008	-0.623003	10.183	0.00217308	0.0372094	DOWN	N/A	N/A
XP_010912990.3	1.9741	0.981198	5.97532	1.23579e-05	0.000500649	UP	N/A	N/A
XP_010913001.1	-1.56748	-0.648447	7.58646	0.000165923	0.00446609	DOWN	N/A	N/A
XP_010913051.1	3.22667	1.69005	3.01522	0.000250809	0.00628118	UP	N/A	N/A
XP_010913060.1	-1.89914	-0.925346	11.0506	8.63379e-07	5.02687e-05	DOWN	N/A	N/A
XP_010913075.1	-1.48027	-0.565863	6.05743	0.00164227	0.0295792	DOWN	N/A	N/A
XP_010913110.1	5.03571	2.3322	-0.371546	0.000286253	0.00700372	UP	N/A	N/A
XP_010913124.1	-3.08736	-1.62637	5.32432	1.69549e-14	4.58195e-12	DOWN	N/A	N/A
XP_010913132.1	-1.60025	-0.678295	5.09777	0.000805156	0.0165872	DOWN	N/A	N/A
XP_010913224.1	1.70597	0.770589	6.90383	0.000321716	0.00769837	UP	N/A	N/A
XP_010913226.1	4.69149	2.23005	2.46952	0.000447088	0.0101084	UP	N/A	N/A
XP_010913240.1	-2.52909	-1.33862	4.66303	4.30926e-12	8.15967e-10	DOWN	N/A	N/A
XP_010913270.1	-1.6	-0.678068	6.21881	0.000397146	0.00918051	DOWN	N/A	N/A
XP_010913294.1	3.6276	1.85901	2.0905	0.00162862	0.0294063	UP	N/A	N/A
XP_010913316.1	2.82472	1.49811	1.38244	4.03985e-05	0.00137025	UP	N/A	N/A
XP_010913330.1	1.87728	0.908644	4.08472	0.000153266	0.00417703	UP	N/A	N/A
XP_010913411.1	-16.0011	-4.0001	6.59615	8.18224e-26	1.22878e-22	DOWN	N/A	N/A
XP_010913421.1	15.7547	3.97771	2.3514	1.12895e-05	0.000462967	UP	N/A	N/A
XP_010913451.1	7.16953	2.84188	7.03582	8.21637e-10	9.51679e-08	UP	N/A	N/A
XP_010913466.1	1.48939	0.574723	6.71767	0.00187771	0.0329344	UP	N/A	N/A
XP_010913509.1	-4.96926	-2.31303	1.73128	3.15394e-10	4.02808e-08	DOWN	N/A	N/A
XP_010913521.1	-1.64938	-0.721924	6.27357	0.00134815	0.0254501	DOWN	N/A	N/A
XP_010913529.1	-2.23948	-1.16316	4.51629	1.20896e-07	8.57514e-06	DOWN	N/A	N/A
XP_010913579.2	-15.1728	-3.92342	5.57389	9.06694e-09	8.33069e-07	DOWN	N/A	N/A
XP_010913582.1	-1.86912	-0.902356	7.81241	1.26308e-06	7.01639e-05	DOWN	N/A	N/A
XP_010913608.1	-2.80001	-1.48543	2.91566	3.20679e-05	0.00112993	DOWN	N/A	N/A
XP_010913659.1	-1.62074	-0.696654	5.42611	0.000418689	0.00957182	DOWN	N/A	N/A
XP_010913677.1	-9.5042	-3.24856	2.91635	9.51161e-15	2.74331e-12	DOWN	N/A	N/A
XP_010913696.1	-2.00735	-1.00529	6.89305	7.12488e-08	5.39645e-06	DOWN	N/A	N/A
XP_010913767.1	-2.4233	-1.27698	4.2861	0.000188941	0.00497195	DOWN	N/A	N/A
XP_010913853.1	2.15119	1.10514	2.12907	0.000365057	0.00854305	UP	N/A	N/A
XP_010913903.1	-4.05423	-2.01943	7.55799	2.57255e-27	5.0926e-24	DOWN	N/A	N/A
XP_010913913.1	3.66816	1.87506	-0.440062	0.00260749	0.0432275	UP	N/A	N/A
XP_010913946.1	-5.97181	-2.57817	0.192655	0.000271982	0.00674166	DOWN	N/A	N/A
XP_010913967.1	-1.58659	-0.665925	5.93396	7.37322e-05	0.00226613	DOWN	N/A	N/A
XP_010913989.1	-1.89611	-0.923042	12.1987	5.18515e-07	3.18503e-05	DOWN	N/A	N/A
XP_010914035.1	1.5881	0.667299	9.42126	0.000651038	0.0138851	UP	N/A	N/A
XP_010914036.1	4.22325	2.07835	1.91635	1.31713e-05	0.00053064	UP	N/A	N/A
XP_010914053.1	2.22307	1.15255	6.82296	9.24517e-08	6.71061e-06	UP	N/A	N/A
XP_010914056.1	3.30518	1.72473	5.13215	2.20487e-07	1.47957e-05	UP	N/A	N/A
XP_010914059.1	2.4143	1.27161	6.62399	6.76134e-09	6.4434e-07	UP	N/A	N/A
XP_010914081.1	-7.27772	-2.86349	1.70706	7.22389e-12	1.28938e-09	DOWN	N/A	N/A
XP_010914143.1	-1.70516	-0.769905	4.71648	0.000278991	0.00687626	DOWN	N/A	N/A
XP_010914168.1	2.15496	1.10766	3.99221	0.000536854	0.0118732	UP	N/A	N/A
XP_010914174.1	-1.83751	-0.877748	3.73338	6.4539e-05	0.00202776	DOWN	N/A	N/A
XP_010914195.1	-2.17926	-1.12384	4.28325	3.84214e-06	0.000184418	DOWN	N/A	N/A
XP_010914251.1	-1.79677	-0.845405	6.32343	8.67354e-07	5.04328e-05	DOWN	N/A	N/A
XP_010914261.2	1.46146	0.54741	6.52822	0.00308758	0.0494728	UP	N/A	N/A
XP_010914286.1	-1.47351	-0.559254	5.90756	0.00200735	0.0348156	DOWN	N/A	N/A
XP_010914291.2	7.19355	2.8467	1.31865	2.48717e-07	1.64119e-05	UP	N/A	N/A
XP_010914293.1	77.2684	6.27181	1.26372	1.36708e-18	6.923e-16	UP	N/A	N/A
XP_010914343.1	-1.63974	-0.713469	5.49411	0.000157374	0.00427028	DOWN	N/A	N/A
XP_010914351.1	-1.82254	-0.865951	2.92224	0.00136491	0.0256997	DOWN	N/A	N/A
XP_010914373.1	1.65076	0.723127	6.35004	2.75748e-05	0.00100137	UP	N/A	N/A
XP_010914377.1	-1.80117	-0.848936	3.82296	6.17158e-05	0.00195333	DOWN	N/A	N/A
XP_010914411.1	-1.66177	-0.732718	5.15386	4.26818e-05	0.0014365	DOWN	N/A	N/A
XP_010914412.2	3.44235	1.78339	7.11158	2.67369e-17	1.17618e-14	UP	N/A	N/A
XP_010914507.1	1.70694	0.771414	4.03688	0.00306777	0.049246	UP	N/A	N/A
XP_010914508.1	-2.23761	-1.16196	2.04069	0.00139502	0.0260749	DOWN	N/A	N/A
XP_010914534.1	8.6096	3.10595	2.12744	6.05502e-14	1.48984e-11	UP	N/A	N/A
XP_010914541.1	-2.21229	-1.14554	4.33584	4.05013e-07	2.55634e-05	DOWN	N/A	N/A
XP_010914628.1	-1.45638	-0.542389	6.00015	0.0012699	0.0242249	DOWN	N/A	N/A
XP_010914694.1	-2.80571	-1.48837	4.42921	4.99475e-10	6.14481e-08	DOWN	N/A	N/A
XP_010914699.1	1.6732	0.742608	7.4626	2.48444e-05	0.000916172	UP	N/A	N/A
XP_010914725.1	1.80437	0.851498	6.01784	1.03244e-06	5.86228e-05	UP	N/A	N/A
XP_010914759.1	-2.20639	-1.14169	6.96634	1.86693e-09	1.97347e-07	DOWN	N/A	N/A
XP_010914784.1	1.76638	0.820797	6.77949	2.74071e-06	0.00013863	UP	N/A	N/A
XP_010914799.1	2.06765	1.04799	1.99719	0.000955893	0.019044	UP	N/A	N/A
XP_010914852.1	-1.81223	-0.857766	5.84854	0.000110571	0.00317853	DOWN	N/A	N/A
XP_010914872.1	2.90141	1.53676	2.72341	3.87369e-06	0.000185592	UP	N/A	N/A
XP_010914891.1	-3.24191	-1.69685	5.18204	4.75183e-15	1.46771e-12	DOWN	N/A	N/A
XP_010914897.1	6.41226	2.68083	0.32093	5.41608e-05	0.00174723	UP	N/A	N/A
XP_010914929.1	1.69543	0.761649	8.42041	0.000632576	0.0135377	UP	N/A	N/A
XP_010914931.1	-8.30964	-3.05479	5.50823	4.87197e-43	3.53632e-39	DOWN	N/A	N/A
XP_010914933.1	1.89545	0.922544	8.60211	0.000210109	0.00542088	UP	N/A	N/A
XP_010914943.1	2.53615	1.34264	4.32283	0.000158778	0.00429765	UP	N/A	N/A
XP_010914962.1	-3.93619	-1.9768	2.18601	0.000329699	0.00784147	DOWN	N/A	N/A
XP_010914972.1	-1.45705	-0.543049	6.36969	0.00311675	0.0498303	DOWN	N/A	N/A
XP_010914975.1	5.13767	2.36111	2.11536	3.36187e-05	0.00117695	UP	N/A	N/A
XP_010914991.1	3.60492	1.84997	2.53366	1.06622e-08	9.61386e-07	UP	N/A	N/A
XP_010915027.1	-3.71971	-1.89519	2.8551	2.48505e-09	2.58297e-07	DOWN	N/A	N/A
XP_010915034.3	1.54195	0.624759	6.22462	0.000566227	0.0123732	UP	N/A	N/A
XP_010915038.1	-3.27879	-1.71317	3.12854	0.000266066	0.0066063	DOWN	N/A	N/A
XP_010915039.1	-6.41475	-2.68139	3.64658	2.27488e-20	1.57259e-17	DOWN	N/A	N/A
XP_010915077.1	3.42182	1.77476	3.39709	8.08434e-13	1.66863e-10	UP	N/A	N/A
XP_010915101.1	3.44751	1.78556	5.39117	2.83657e-05	0.00102341	UP	N/A	N/A
XP_010915160.1	-6.75972	-2.75696	1.67333	1.62194e-09	1.74413e-07	DOWN	N/A	N/A
XP_010915169.1	11.7525	3.5549	2.42163	1.99835e-18	9.88978e-16	UP	N/A	N/A
XP_010915174.1	4.24163	2.08462	7.19063	0.000844309	0.0172308	UP	N/A	N/A
XP_010915196.1	1.56814	0.649057	5.9411	0.0010644	0.0208246	UP	N/A	N/A
XP_010915201.2	16.9083	4.07966	5.58857	9.81858e-07	5.59698e-05	UP	N/A	N/A
XP_010915246.1	1.4419	0.527967	6.87714	0.00302919	0.0487164	UP	N/A	N/A
XP_010915312.1	1.64642	0.719334	5.81348	0.00252594	0.0420493	UP	N/A	N/A
XP_010915314.1	1.78668	0.837278	4.23461	0.000301402	0.00730461	UP	N/A	N/A
XP_010915338.1	1.81409	0.859242	7.12629	8.28514e-05	0.00250701	UP	N/A	N/A
XP_010915353.1	3.61832	1.85532	-0.225873	0.00235649	0.0397627	UP	N/A	N/A
XP_010915385.1	-1.46294	-0.548869	7.70155	0.00244808	0.0410039	DOWN	N/A	N/A
XP_010915401.1	3.3762	1.7554	1.68486	1.43565e-05	0.000570682	UP	N/A	N/A
XP_010915405.1	-2.10023	-1.07055	3.65259	9.31539e-05	0.00275047	DOWN	N/A	N/A
XP_010915439.1	2.31742	1.21252	5.92359	3.71094e-08	2.99287e-06	UP	N/A	N/A
XP_010915452.1	-4.44313	-2.15158	0.504282	5.22993e-05	0.00169734	DOWN	N/A	N/A
XP_010915506.1	-1.76772	-0.821889	6.53155	0.000402892	0.00930348	DOWN	N/A	N/A
XP_010915540.1	-2.77964	-1.4749	6.74726	2.98403e-05	0.00106485	DOWN	N/A	N/A
XP_010915549.1	-1.77743	-0.82979	4.08914	0.00158561	0.0289175	DOWN	N/A	N/A
XP_010915552.1	-4.13489	-2.04785	2.43026	0.000335834	0.00794627	DOWN	N/A	N/A
XP_010915560.1	-1.89678	-0.923554	6.92532	2.31499e-06	0.000119455	DOWN	N/A	N/A
XP_010915592.1	-2.45254	-1.29428	2.1526	0.000161753	0.00436732	DOWN	N/A	N/A
XP_010915617.1	-2.09172	-1.06469	1.58294	0.00288904	0.0467387	DOWN	N/A	N/A
XP_010915620.2	-5.34598	-2.41845	4.05023	4.78381e-13	1.01136e-10	DOWN	N/A	N/A
XP_010915643.1	-1.86628	-0.900166	5.87926	3.17352e-07	2.05976e-05	DOWN	N/A	N/A
XP_010915669.1	1.52558	0.609359	5.02192	0.00137985	0.0258691	UP	N/A	N/A
XP_010915676.1	-1.91985	-0.940993	4.3629	0.000759457	0.0157575	DOWN	N/A	N/A
XP_010915677.1	-8.8193	-3.14066	0.646095	8.06902e-07	4.72966e-05	DOWN	N/A	N/A
XP_010915725.1	1.73659	0.796255	5.57917	0.00160408	0.0291445	UP	N/A	N/A
XP_010915746.1	-1.53345	-0.616782	7.55082	0.000408175	0.00939558	DOWN	N/A	N/A
XP_010915751.1	-4.92796	-2.30099	1.64757	3.64126e-05	0.00125459	DOWN	N/A	N/A
XP_010915768.1	-12.4041	-3.63275	0.503066	5.77168e-08	4.44103e-06	DOWN	N/A	N/A
XP_010915772.1	1.61888	0.694992	5.92443	0.000187381	0.00493685	UP	N/A	N/A
XP_010915778.1	3.23848	1.69532	9.03033	1.58697e-15	5.11958e-13	UP	N/A	N/A
XP_010915786.1	1.60193	0.679807	5.20076	0.00032759	0.00780038	UP	N/A	N/A
XP_010915823.1	-2.94088	-1.55625	0.397444	0.000898098	0.0181294	DOWN	N/A	N/A
XP_010915830.2	-1.70908	-0.773222	3.32783	0.00273545	0.0449212	DOWN	N/A	N/A
XP_010915872.1	-1.73104	-0.791638	5.41659	1.41137e-05	0.000564432	DOWN	N/A	N/A
XP_010915873.1	3.41528	1.77201	9.71987	6.76424e-11	9.9374e-09	UP	N/A	N/A
XP_010915908.1	-4.48725	-2.16583	5.62274	1.9138e-24	2.52569e-21	DOWN	N/A	N/A
XP_010915916.2	2.80395	1.48746	6.93172	1.23794e-16	4.72925e-14	UP	N/A	N/A
XP_010915944.1	5.81183	2.53899	4.85551	1.5178e-21	1.2472e-18	UP	N/A	N/A
XP_010915954.1	2.07263	1.05146	3.10274	0.000206308	0.00533547	UP	N/A	N/A
XP_010915957.1	-2.37241	-1.24635	3.13584	2.44879e-05	0.000905324	DOWN	N/A	N/A
XP_010915961.1	1.88617	0.915457	4.45649	0.000331078	0.00786194	UP	N/A	N/A
XP_010915966.2	1.58858	0.667736	8.95722	0.00013984	0.00388155	UP	N/A	N/A
XP_010915979.1	-31.3882	-4.97215	1.37976	1.87471e-18	9.38452e-16	DOWN	N/A	N/A
XP_010915985.1	3.72327	1.89657	-0.32203	0.0022318	0.038042	UP	N/A	N/A
XP_010916009.1	1.49962	0.584595	5.6749	0.00117249	0.0226545	UP	N/A	N/A
XP_010916015.1	1.69186	0.758609	7.48603	0.00146917	0.0271578	UP	N/A	N/A
XP_010916022.1	1.61681	0.693151	6.60002	3.37565e-05	0.00118083	UP	N/A	N/A
XP_010916028.1	2.92831	1.55007	3.32785	4.389e-08	3.4817e-06	UP	N/A	N/A
XP_010916075.2	-1.98151	-0.986598	4.40785	0.000104168	0.00303048	DOWN	N/A	N/A
XP_010916124.1	4.36999	2.12763	4.55042	2.09539e-05	0.000794915	UP	N/A	N/A
XP_010916149.1	-1.60009	-0.678157	6.42119	0.000178507	0.00474903	DOWN	N/A	N/A
XP_010916157.1	21.0956	4.39887	-0.905986	0.00181694	0.0320631	UP	N/A	N/A
XP_010916177.1	-1.89996	-0.925973	5.1875	9.82857e-05	0.00288324	DOWN	N/A	N/A
XP_010916178.1	-1.91158	-0.934765	4.29531	4.80419e-05	0.00158146	DOWN	N/A	N/A
XP_010916195.1	-6.09517	-2.60767	2.31262	4.37644e-06	0.000205608	DOWN	N/A	N/A
XP_010916204.1	-1.59917	-0.677326	4.86132	0.000405105	0.00934318	DOWN	N/A	N/A
XP_010916205.1	-1.8183	-0.862592	3.743	8.61718e-05	0.00257755	DOWN	N/A	N/A
XP_010916207.1	2.01837	1.01319	3.37348	4.61347e-05	0.00152908	UP	N/A	N/A
XP_010916226.1	-2.30446	-1.20443	6.23199	7.60855e-06	0.000326785	DOWN	N/A	N/A
XP_010916273.1	1.89099	0.919143	6.00229	2.32576e-06	0.000119869	UP	N/A	N/A
XP_010916352.1	-4.67929	-2.22629	3.06488	6.7769e-11	9.9374e-09	DOWN	N/A	N/A
XP_010916360.1	-1.61986	-0.695869	4.13048	0.00122346	0.0234726	DOWN	N/A	N/A
XP_010916373.1	1.42394	0.509887	7.262	0.00252594	0.0420493	UP	N/A	N/A
XP_010916425.1	3.88638	1.95843	2.48975	0.0010223	0.0201641	UP	N/A	N/A
XP_010916426.1	1.89356	0.921101	3.46135	0.000201192	0.00523511	UP	N/A	N/A
XP_010916433.1	3.78204	1.91916	4.24278	4.60843e-11	6.9931e-09	UP	N/A	N/A
XP_010916435.1	19.5815	4.29142	2.65511	0.000112875	0.00323281	UP	N/A	N/A
XP_010916439.1	6.38937	2.67567	7.34451	0.00132054	0.0250155	UP	N/A	N/A
XP_010916441.1	3.20211	1.67902	7.89699	0.00118781	0.0228996	UP	N/A	N/A
XP_010916443.1	2.20866	1.14317	6.7752	3.44214e-06	0.000168248	UP	N/A	N/A
XP_010916488.1	2.09376	1.0661	6.00236	4.51767e-06	0.000211104	UP	N/A	N/A
XP_010916516.1	1.70438	0.769244	4.10872	0.000201441	0.00523758	UP	N/A	N/A
XP_010916535.1	-3.16458	-1.66201	2.44021	5.33782e-08	4.1512e-06	DOWN	N/A	N/A
XP_010916587.1	-2.16208	-1.11242	1.93787	0.000661803	0.0140527	DOWN	N/A	N/A
XP_010916607.1	-2.40641	-1.26688	1.47779	0.000684405	0.0144202	DOWN	N/A	N/A
XP_010916633.1	-2.02771	-1.01985	8.00662	3.12728e-09	3.19709e-07	DOWN	N/A	N/A
XP_010916670.1	2.87993	1.52603	2.82777	0.000726164	0.0151607	UP	N/A	N/A
XP_010916697.1	2.96108	1.56612	7.78405	5.14655e-17	2.13464e-14	UP	N/A	N/A
XP_010916701.1	-2.44059	-1.28723	3.07966	7.75012e-06	0.000332538	DOWN	N/A	N/A
XP_010916718.1	2.72351	1.44547	6.64453	1.53235e-14	4.17096e-12	UP	N/A	N/A
XP_010916734.1	-2.27109	-1.18339	2.26084	0.000411221	0.0094557	DOWN	N/A	N/A
XP_010916770.1	-2.01586	-1.01139	7.30978	8.81255e-08	6.45396e-06	DOWN	N/A	N/A
XP_010916817.2	-2.67594	-1.42005	7.55107	8.94475e-15	2.60412e-12	DOWN	N/A	N/A
XP_010916818.1	-4.22524	-2.07903	8.66958	3.63062e-24	4.51764e-21	DOWN	N/A	N/A
XP_010916822.1	20.1309	4.33134	-0.416872	8.01513e-09	7.41248e-07	UP	N/A	N/A
XP_010916870.1	-1.50556	-0.590299	5.32921	0.00208352	0.036022	DOWN	N/A	N/A
XP_010916874.1	-1.81521	-0.86014	6.91683	0.000282604	0.00694565	DOWN	N/A	N/A
XP_010916904.1	-1.77435	-0.827294	4.55837	1.5998e-05	0.000627118	DOWN	N/A	N/A
XP_010916922.1	1.51301	0.597424	6.86701	0.00189099	0.0331406	UP	N/A	N/A
XP_010916932.1	-2.83821	-1.50498	0.750618	0.000452671	0.0102147	DOWN	N/A	N/A
XP_010916942.1	-1.5281	-0.611737	6.16998	0.000570602	0.01245	DOWN	N/A	N/A
XP_010916973.1	-2.89429	-1.53321	5.42102	4.48521e-17	1.89646e-14	DOWN	N/A	N/A
XP_010916978.1	-2.5472	-1.34891	5.98618	1.71165e-09	1.83155e-07	DOWN	N/A	N/A
XP_010916979.2	-3.36262	-1.74958	2.83868	1.86413e-07	1.26851e-05	DOWN	N/A	N/A
XP_010916986.1	3.9308	1.97482	3.2708	1.25061e-10	1.74569e-08	UP	N/A	N/A
XP_010917031.1	2.27923	1.18854	1.66683	0.0011715	0.0226453	UP	N/A	N/A
XP_010917033.1	1.78169	0.833247	7.12474	3.88927e-05	0.00132536	UP	N/A	N/A
XP_010917038.1	1.8835	0.913413	5.0385	6.52961e-06	0.000287825	UP	N/A	N/A
XP_010917045.1	1.68742	0.754819	5.57814	2.56867e-05	0.000943239	UP	N/A	N/A
XP_010917061.1	15.0197	3.90878	-0.715333	0.00133835	0.02532	UP	N/A	N/A
XP_010917104.1	-3.07678	-1.62142	5.82794	6.35494e-16	2.19654e-13	DOWN	N/A	N/A
XP_010917115.1	-1.88744	-0.916428	3.58446	0.000688223	0.0144796	DOWN	N/A	N/A
XP_010917143.1	-1.96544	-0.974854	6.53962	1.12805e-07	8.05369e-06	DOWN	N/A	N/A
XP_010917171.3	2.07589	1.05373	2.51542	0.000261414	0.00651322	UP	N/A	N/A
XP_010917199.1	-2.28115	-1.18976	6.86419	7.26902e-09	6.79783e-07	DOWN	N/A	N/A
XP_010917202.1	1.61837	0.694539	4.67682	0.00115374	0.0223417	UP	N/A	N/A
XP_010917245.1	2.95087	1.56114	4.70599	1.30367e-11	2.22651e-09	UP	N/A	N/A
XP_010917246.1	-3.19107	-1.67404	2.00019	4.4099e-05	0.00147519	DOWN	N/A	N/A
XP_010917251.1	1.55524	0.637134	6.98356	0.000158236	0.00428565	UP	N/A	N/A
XP_010917269.1	-5.98118	-2.58043	6.07634	2.7825e-07	1.82227e-05	DOWN	N/A	N/A
XP_010917327.1	-1.73178	-0.792255	7.2496	5.70361e-05	0.0018278	DOWN	N/A	N/A
XP_010917336.1	1.7088	0.772983	4.05184	0.000335795	0.00794627	UP	N/A	N/A
XP_010917421.1	2.5077	1.32636	8.24451	1.77518e-05	0.000687818	UP	N/A	N/A
XP_010917423.1	3.71543	1.89353	3.54003	0.000996025	0.0197441	UP	N/A	N/A
XP_010917441.1	3.18703	1.67221	0.30271	0.00285741	0.0463131	UP	N/A	N/A
XP_010917447.1	-1.81214	-0.857695	4.06229	0.000212938	0.0054809	DOWN	N/A	N/A
XP_010917460.1	1.49893	0.583933	5.69239	0.00174754	0.031101	UP	N/A	N/A
XP_010917466.2	7.35945	2.8796	-0.746409	0.000827883	0.0169591	UP	N/A	N/A
XP_010917472.2	-2.46054	-1.29897	1.80396	0.000205365	0.00532056	DOWN	N/A	N/A
XP_010917550.2	-1.93825	-0.954752	6.00317	3.50831e-06	0.000170907	DOWN	N/A	N/A
XP_010917562.1	2.90102	1.53656	6.31161	3.83709e-13	8.27272e-11	UP	N/A	N/A
XP_010917618.1	-1.53468	-0.617939	6.5148	0.000396578	0.00917227	DOWN	N/A	N/A
XP_010917619.1	-6.0358	-2.59355	9.24506	3.01716e-13	6.77321e-11	DOWN	N/A	N/A
XP_010917630.2	-1.68496	-0.752713	6.52785	4.4493e-05	0.00148598	DOWN	N/A	N/A
XP_010917634.1	-2.79992	-1.48538	5.77149	1.63446e-09	1.75326e-07	DOWN	N/A	N/A
XP_010917710.1	-1.77397	-0.826981	8.2817	2.79579e-06	0.000141089	DOWN	N/A	N/A
XP_010917713.1	-2.6273	-1.39358	5.22775	0.000389802	0.00904436	DOWN	N/A	N/A
XP_010917736.1	8.85019	3.14571	-0.341602	0.0001803	0.00478797	UP	N/A	N/A
XP_010917752.1	-1.57093	-0.651621	5.02878	0.00144598	0.0268556	DOWN	N/A	N/A
XP_010917830.1	-2.42468	-1.27779	4.75158	4.67176e-10	5.81313e-08	DOWN	N/A	N/A
XP_010917883.1	1.46892	0.554755	5.9193	0.001218	0.0233884	UP	N/A	N/A
XP_010917895.1	1.44781	0.533873	5.72862	0.00167885	0.0301384	UP	N/A	N/A
XP_010917898.1	-1.73883	-0.798117	4.5668	9.66198e-05	0.00284125	DOWN	N/A	N/A
XP_010917903.1	1.45706	0.543058	8.48821	0.00194362	0.0338315	UP	N/A	N/A
XP_010917983.1	-2.14166	-1.09873	2.54645	0.00144144	0.0267931	DOWN	N/A	N/A
XP_010918003.1	2.77073	1.47027	0.478212	0.00265738	0.0439042	UP	N/A	N/A
XP_010918083.1	1.51488	0.5992	6.40941	0.000392606	0.00909119	UP	N/A	N/A
XP_010918118.2	-3.62384	-1.85752	3.86129	8.30014e-10	9.54964e-08	DOWN	N/A	N/A
XP_010918122.2	-3.07308	-1.61968	6.47787	3.21194e-19	1.79338e-16	DOWN	N/A	N/A
XP_010918146.1	-1.52502	-0.608829	4.67343	0.00291795	0.0471714	DOWN	N/A	N/A
XP_010918150.1	-2.8173	-1.49431	10.0374	1.51732e-14	4.15604e-12	DOWN	N/A	N/A
XP_010918185.1	11.82	3.56316	1.65214	0.000965798	0.0192149	UP	N/A	N/A
XP_010918205.1	-3.65573	-1.87016	1.99452	2.31611e-08	1.96243e-06	DOWN	N/A	N/A
XP_010918213.1	1.75792	0.81387	9.30667	5.58544e-06	0.000252074	UP	N/A	N/A
XP_010918218.1	1.78802	0.838361	3.83162	0.00225671	0.0383914	UP	N/A	N/A
XP_010918221.2	6.25104	2.6441	2.05142	0.000951463	0.0189731	UP	N/A	N/A
XP_010918226.1	-2.4597	-1.29848	2.66735	0.00030647	0.00740682	DOWN	N/A	N/A
XP_010918284.1	2.72619	1.44689	2.13512	1.02174e-05	0.000423386	UP	N/A	N/A
XP_010918309.1	-2.22614	-1.15455	2.51557	0.00125936	0.0240555	DOWN	N/A	N/A
XP_010918319.1	1.63258	0.707157	4.90841	8.70093e-05	0.00259366	UP	N/A	N/A
XP_010918325.1	1.74317	0.80171	4.35473	9.59757e-05	0.00282804	UP	N/A	N/A
XP_010918326.1	-1.77234	-0.825655	6.86319	5.56289e-06	0.000251578	DOWN	N/A	N/A
XP_010918377.1	-1.67365	-0.743	7.14501	4.62071e-05	0.00152915	DOWN	N/A	N/A
XP_010918417.2	44.6838	5.48168	-1.40632	0.000597674	0.0129306	UP	N/A	N/A
XP_010918433.1	-3.08419	-1.62489	5.57301	3.50572e-18	1.69642e-15	DOWN	N/A	N/A
XP_010918473.1	2.79654	1.48364	7.45147	6.29588e-07	3.80294e-05	UP	N/A	N/A
XP_010918492.1	-2.22905	-1.15643	4.38802	5.74834e-09	5.56078e-07	DOWN	N/A	N/A
XP_010918499.1	3.6961	1.88601	3.74455	8.79539e-12	1.54455e-09	UP	N/A	N/A
XP_010918518.1	1.51231	0.59675	8.73319	0.000598712	0.0129466	UP	N/A	N/A
XP_010918546.1	-1.59387	-0.672538	5.18129	0.000312177	0.00752802	DOWN	N/A	N/A
XP_010918573.1	1.57485	0.65521	4.67003	0.00134516	0.0254157	UP	N/A	N/A
XP_010918574.1	1.92574	0.945412	6.21091	6.54907e-06	0.000288099	UP	N/A	N/A
XP_010918589.1	1.72961	0.790445	5.37333	6.1536e-05	0.00194906	UP	N/A	N/A
XP_010918592.1	-2.47546	-1.3077	4.48076	1.35534e-07	9.42914e-06	DOWN	N/A	N/A
XP_010918595.1	-5.4175	-2.43763	5.75061	4.98913e-12	9.28554e-10	DOWN	N/A	N/A
XP_010918675.1	-1.75874	-0.814544	4.78727	2.68194e-05	0.000977414	DOWN	N/A	N/A
XP_010918790.1	-8.21375	-3.03804	1.27283	3.67564e-09	3.7055e-07	DOWN	N/A	N/A
XP_010918804.1	21.5409	4.42901	1.54588	0.000101216	0.0029505	UP	N/A	N/A
XP_010918816.1	6.27726	2.65013	-1.15804	0.00159682	0.0290369	UP	N/A	N/A
XP_010918838.2	48.3351	5.595	-1.34844	0.000498162	0.0111202	UP	N/A	N/A
XP_010918839.1	-2.05433	-1.03867	1.96469	0.00265117	0.0438183	DOWN	N/A	N/A
XP_010918840.1	-1.54941	-0.631723	10.6891	0.000806946	0.0166084	DOWN	N/A	N/A
XP_010918851.1	-1.72445	-0.786137	5.54323	1.42759e-05	0.00056883	DOWN	N/A	N/A
XP_010918907.1	-2.69443	-1.42998	2.71071	2.07336e-06	0.00010827	DOWN	N/A	N/A
XP_010918943.1	-1.5551	-0.637004	6.68839	0.00102518	0.0201934	DOWN	N/A	N/A
XP_010918968.1	-2.49657	-1.31995	0.732259	0.00283589	0.0460328	DOWN	N/A	N/A
XP_010918997.1	-1.93902	-0.955325	9.10443	8.49258e-08	6.27946e-06	DOWN	N/A	N/A
XP_010919055.1	-2.33775	-1.22512	2.73397	1.29943e-05	0.000524495	DOWN	N/A	N/A
XP_010919056.1	-2.80517	-1.48809	1.40015	0.000114776	0.00326942	DOWN	N/A	N/A
XP_010919058.1	1.91244	0.935415	2.84059	0.000472265	0.0106019	UP	N/A	N/A
XP_010919070.1	-1.62441	-0.699913	6.82559	0.00111307	0.0216504	DOWN	N/A	N/A
XP_010919083.1	-1.46745	-0.553309	6.20743	0.00217527	0.0372094	DOWN	N/A	N/A
XP_010919096.1	5.08922	2.34745	2.35982	8.89938e-06	0.000376655	UP	N/A	N/A
XP_010919105.1	2.0561	1.03991	5.70373	0.00102302	0.020169	UP	N/A	N/A
XP_010919109.1	-2.24709	-1.16806	4.57478	4.89545e-08	3.84148e-06	DOWN	N/A	N/A
XP_010919138.1	-1.96606	-0.975309	2.55176	0.000994929	0.0197314	DOWN	N/A	N/A
XP_010919148.1	1.76703	0.82133	3.06854	0.000949887	0.0189503	UP	N/A	N/A
XP_010919180.1	2.57743	1.36593	1.08713	0.000542522	0.0119693	UP	N/A	N/A
XP_010919194.3	2.80076	1.48582	0.9681	0.00147093	0.0271787	UP	N/A	N/A
XP_010919216.1	23.6171	4.56176	3.05632	1.48269e-05	0.000587559	UP	N/A	N/A
XP_010919271.1	-6.76664	-2.75844	4.95458	4.87629e-23	5.05636e-20	DOWN	N/A	N/A
XP_010919327.1	1.42809	0.514086	6.96036	0.00215933	0.0370243	UP	N/A	N/A
XP_010919346.1	3.56447	1.83369	2.21901	6.09382e-09	5.85263e-07	UP	N/A	N/A
XP_010919361.1	3.14104	1.65124	2.65387	1.80499e-08	1.56904e-06	UP	N/A	N/A
XP_010919398.1	-1.626	-0.701324	8.98811	8.48502e-05	0.00254849	DOWN	N/A	N/A
XP_010919400.2	-1.88694	-0.91605	9.01125	1.36161e-06	7.48728e-05	DOWN	N/A	N/A
XP_010919404.1	2.97865	1.57466	4.84418	2.97821e-08	2.45187e-06	UP	N/A	N/A
XP_010919447.1	-2.20074	-1.13799	3.33474	0.000111777	0.00320685	DOWN	N/A	N/A
XP_010919476.1	-2.88657	-1.52935	4.70629	1.55081e-11	2.61781e-09	DOWN	N/A	N/A
XP_010919498.1	-1.63224	-0.70685	4.98657	0.00101421	0.02005	DOWN	N/A	N/A
XP_010919516.1	3.08965	1.62744	4.07197	8.24078e-10	9.51974e-08	UP	N/A	N/A
XP_010919575.2	1.5966	0.675002	7.54898	0.00170616	0.0305279	UP	N/A	N/A
XP_010919589.1	-3.11977	-1.64144	0.839137	0.000972997	0.0193405	DOWN	N/A	N/A
XP_010919643.2	1.81817	0.86249	5.77823	8.34734e-07	4.87967e-05	UP	N/A	N/A
XP_010919644.3	-3.20646	-1.68098	1.83509	0.000357227	0.00836881	DOWN	N/A	N/A
XP_010919650.1	-11.0149	-3.46138	-1.18019	0.00118035	0.0227861	DOWN	N/A	N/A
XP_010919654.1	-2.42597	-1.27856	5.50796	6.45912e-12	1.1624e-09	DOWN	N/A	N/A
XP_010919670.1	-3.42778	-1.77727	0.890767	6.08244e-05	0.00192933	DOWN	N/A	N/A
XP_010919690.2	-1.837	-0.87735	6.09635	3.79027e-06	0.000182398	DOWN	N/A	N/A
XP_010919693.1	1.59307	0.671808	7.37152	0.000107061	0.00309807	UP	N/A	N/A
XP_010919711.1	3.43207	1.77908	7.45797	0.000674444	0.0142808	UP	N/A	N/A
XP_010919735.1	3.09883	1.63173	3.34683	7.97039e-08	5.954e-06	UP	N/A	N/A
XP_010919771.1	1.42276	0.508691	7.42334	0.00268572	0.044255	UP	N/A	N/A
XP_010919841.1	-1.65675	-0.728353	6.35671	4.56907e-05	0.00151899	DOWN	N/A	N/A
XP_010919842.1	49.6697	5.63429	-0.0211377	6.45894e-11	9.5678e-09	UP	N/A	N/A
XP_010919852.1	2.62717	1.39351	5.03403	1.33972e-10	1.85226e-08	UP	N/A	N/A
XP_010919853.1	-1.77874	-0.830852	5.28876	1.82859e-05	0.000704128	DOWN	N/A	N/A
XP_010919856.1	-1.68933	-0.756452	6.71533	1.0024e-05	0.000417357	DOWN	N/A	N/A
XP_010919857.1	-2.17152	-1.11871	1.81591	0.00131304	0.0248951	DOWN	N/A	N/A
XP_010919921.1	1.59113	0.670049	5.48222	0.000238919	0.00602976	UP	N/A	N/A
XP_010919934.1	-1.48166	-0.567216	6.04685	0.000699662	0.0146919	DOWN	N/A	N/A
XP_010919942.1	1.82198	0.86551	5.60117	4.05486e-05	0.00137325	UP	N/A	N/A
XP_010919972.1	-1.777	-0.829446	8.25877	3.67351e-06	0.000177564	DOWN	N/A	N/A
XP_010920047.1	-2.38052	-1.25128	2.2799	4.17763e-05	0.0014093	DOWN	N/A	N/A
XP_010920066.1	-10.5977	-3.40567	6.5909	9.23951e-17	3.69165e-14	DOWN	N/A	N/A
XP_010920088.2	-5.72815	-2.51807	0.316535	6.66507e-05	0.00207781	DOWN	N/A	N/A
XP_010920089.3	-6.16425	-2.62392	6.00589	2.61173e-25	3.63833e-22	DOWN	N/A	N/A
XP_010920102.1	-1.67761	-0.746411	9.41861	0.000194481	0.00509312	DOWN	N/A	N/A
XP_010920127.1	-5.47916	-2.45395	4.58288	3.13273e-16	1.12038e-13	DOWN	N/A	N/A
XP_010920139.1	-2.31971	-1.21395	5.28103	8.23311e-11	1.18729e-08	DOWN	N/A	N/A
XP_010920154.1	1.76002	0.815594	6.20074	0.000128541	0.00361401	UP	N/A	N/A
XP_010920167.1	-3.61664	-1.85465	4.30517	4.83831e-16	1.6993e-13	DOWN	N/A	N/A
XP_010920172.1	2.16405	1.11373	4.28609	0.000890126	0.0180078	UP	N/A	N/A
XP_010920175.1	-1.84257	-0.881722	4.68324	2.81174e-06	0.000141402	DOWN	N/A	N/A
XP_010920182.1	2.00681	1.0049	6.32628	0.000547855	0.0120686	UP	N/A	N/A
XP_010920225.1	-2.56827	-1.3608	3.40104	4.84843e-08	3.81144e-06	DOWN	N/A	N/A
XP_010920290.1	-3.56782	-1.83504	2.31874	6.32203e-08	4.84737e-06	DOWN	N/A	N/A
XP_010920350.1	-2.40055	-1.26336	5.05046	2.83052e-09	2.92114e-07	DOWN	N/A	N/A
XP_010920363.1	-50.9422	-5.67079	-1.10094	2.75965e-05	0.00100137	DOWN	N/A	N/A
XP_010920369.1	-2.07319	-1.05185	10.6766	1.40827e-08	1.25423e-06	DOWN	N/A	N/A
XP_010920393.1	-2.93254	-1.55215	2.38506	0.000141589	0.00391911	DOWN	N/A	N/A
XP_010920394.1	-4.65778	-2.21964	2.66858	3.75224e-11	5.77434e-09	DOWN	N/A	N/A
XP_010920401.1	2.08803	1.06214	4.53372	2.28308e-07	1.5211e-05	UP	N/A	N/A
XP_010920409.1	9.13589	3.19155	3.12614	7.0253e-13	1.46392e-10	UP	N/A	N/A
XP_010920416.1	9.45871	3.24164	1.29239	9.11772e-05	0.0027031	UP	N/A	N/A
XP_010920466.2	9.3304	3.22194	-1.15752	0.000948226	0.0189338	UP	N/A	N/A
XP_010920473.1	2.63423	1.39738	2.78705	6.82949e-06	0.000298326	UP	N/A	N/A
XP_010920513.1	-1.86702	-0.900737	9.6782	9.20136e-07	5.30064e-05	DOWN	N/A	N/A
XP_010920534.1	2.73636	1.45226	5.35242	5.04549e-05	0.00164331	UP	N/A	N/A
XP_010920566.1	2.14721	1.10246	2.63616	0.000808691	0.0166364	UP	N/A	N/A
XP_010920585.1	-1.89842	-0.924797	4.03815	7.3234e-06	0.000316097	DOWN	N/A	N/A
XP_010920604.1	-4.47964	-2.16338	1.6611	7.24513e-09	6.79783e-07	DOWN	N/A	N/A
XP_010920651.1	2.57879	1.3667	5.34568	0.000159653	0.00431599	UP	N/A	N/A
XP_010920671.1	-1.51107	-0.595567	4.77449	0.0026133	0.0432953	DOWN	N/A	N/A
XP_010920699.2	6.55314	2.71219	-0.674116	0.000283171	0.00695566	UP	N/A	N/A
XP_010920701.1	-2.43993	-1.28684	3.89926	3.77301e-07	2.39881e-05	DOWN	N/A	N/A
XP_010920704.1	-1.53391	-0.617212	4.3318	0.00227995	0.0387263	DOWN	N/A	N/A
XP_010920751.1	3.02883	1.59876	3.99043	1.52446e-05	0.000602467	UP	N/A	N/A
XP_010920755.1	-1.93754	-0.954227	7.01577	4.88045e-06	0.000225396	DOWN	N/A	N/A
XP_010920757.1	-1.72376	-0.785561	5.96887	4.35492e-05	0.00146118	DOWN	N/A	N/A
XP_010920988.1	-2.46066	-1.29904	4.97291	9.86993e-09	9.01143e-07	DOWN	N/A	N/A
XP_010921005.1	-2.76069	-1.46503	1.94587	0.000129383	0.00363298	DOWN	N/A	N/A
XP_010921016.1	-2.77306	-1.47148	3.12205	2.73609e-08	2.28274e-06	DOWN	N/A	N/A
XP_010921017.1	-3.63183	-1.8607	6.95048	5.30821e-20	3.3504e-17	DOWN	N/A	N/A
XP_010921023.1	2.91514	1.54357	3.34331	0.000269379	0.00668474	UP	N/A	N/A
XP_010921025.1	3.90653	1.96589	0.0836708	0.000413938	0.00950475	UP	N/A	N/A
XP_010921054.1	3.06967	1.61808	1.97794	0.00021647	0.00555867	UP	N/A	N/A
XP_010921083.1	-2.1421	-1.09903	2.00114	0.00277339	0.0452713	DOWN	N/A	N/A
XP_010921100.1	-2.1434	-1.0999	4.09709	4.6205e-06	0.000214987	DOWN	N/A	N/A
XP_010921113.1	-5.3482	-2.41905	2.90048	9.5784e-16	3.20884e-13	DOWN	N/A	N/A
XP_010921170.1	9.25385	3.21005	0.928079	6.08746e-05	0.00192951	UP	N/A	N/A
XP_010921171.1	46.7687	5.54747	-1.3553	0.000318262	0.00764935	UP	N/A	N/A
XP_010921184.1	2.24077	1.164	7.08597	5.30764e-08	4.13511e-06	UP	N/A	N/A
XP_010921226.1	2.29609	1.19918	2.97809	0.000141749	0.00391956	UP	N/A	N/A
XP_010921229.1	-2.19671	-1.13535	5.04387	4.08079e-06	0.000193387	DOWN	N/A	N/A
XP_010921260.2	-2.36583	-1.24235	3.88256	0.000144305	0.00397509	DOWN	N/A	N/A
XP_010921285.1	-1.7349	-0.794856	5.79061	0.000852782	0.0173678	DOWN	N/A	N/A
XP_010921290.1	-1.48623	-0.571656	7.18198	0.00280178	0.0456663	DOWN	N/A	N/A
XP_010921339.1	-2.95456	-1.56294	1.45722	0.00255629	0.042492	DOWN	N/A	N/A
XP_010921366.1	-2.38527	-1.25416	3.33883	0.000276709	0.00682774	DOWN	N/A	N/A
XP_010921388.1	-2.19971	-1.13731	2.46627	0.000201226	0.00523511	DOWN	N/A	N/A
XP_010921390.1	1.65569	0.727436	5.56748	6.55301e-05	0.00204874	UP	N/A	N/A
XP_010921430.1	-1.65652	-0.728158	4.18409	0.000219466	0.00561903	DOWN	N/A	N/A
XP_010921497.1	-2.26294	-1.1782	11.5143	1.99853e-09	2.10237e-07	DOWN	N/A	N/A
XP_010921504.1	2.64066	1.4009	0.884542	0.000924121	0.0185724	UP	N/A	N/A
XP_010921510.1	-3.96741	-1.9882	3.73007	1.57544e-08	1.39172e-06	DOWN	N/A	N/A
XP_010921520.1	-2.03291	-1.02355	6.64206	1.41838e-06	7.76031e-05	DOWN	N/A	N/A
XP_010921525.3	3.06297	1.61493	2.43755	2.9627e-06	0.000148309	UP	N/A	N/A
XP_010921559.1	-2.45178	-1.29383	1.17785	0.00309762	0.0495797	DOWN	N/A	N/A
XP_010921564.1	-2.33881	-1.22577	2.29574	0.000440549	0.00997731	DOWN	N/A	N/A
XP_010921591.2	1.44631	0.53238	6.49361	0.00130582	0.0247906	UP	N/A	N/A
XP_010921599.1	-2.32135	-1.21496	5.84771	1.01988e-09	1.15368e-07	DOWN	N/A	N/A
XP_010921620.1	-1.52586	-0.609626	6.40105	0.000744202	0.0154779	DOWN	N/A	N/A
XP_010921625.2	-1.95746	-0.968982	3.87395	0.000116327	0.00330258	DOWN	N/A	N/A
XP_010921651.2	4.0856	2.03055	4.72941	2.40182e-23	2.82707e-20	UP	N/A	N/A
XP_010921656.1	2.06753	1.04791	9.4927	1.81098e-05	0.000698582	UP	N/A	N/A
XP_010921658.1	-1.53134	-0.614799	6.6849	0.00281923	0.0458279	DOWN	N/A	N/A
XP_010921890.2	49.1891	5.62027	-1.30405	0.000593848	0.012867	UP	N/A	N/A
XP_010921922.2	-1.61342	-0.690126	4.69189	0.000529755	0.0117591	DOWN	N/A	N/A
XP_010921930.1	1.56547	0.646591	4.66359	0.000853417	0.0173678	UP	N/A	N/A
XP_010921941.1	4.01101	2.00397	3.55036	0.000582345	0.0126682	UP	N/A	N/A
XP_010921949.1	1.64745	0.720237	5.05874	0.000483445	0.0108305	UP	N/A	N/A
XP_010921955.1	12.0456	3.59043	-0.935342	5.23174e-05	0.00169734	UP	N/A	N/A
XP_010921975.1	-3.73697	-1.90187	2.45575	1.46553e-07	1.01471e-05	DOWN	N/A	N/A
XP_010922003.1	1.86131	0.896318	7.87882	8.70893e-05	0.00259427	UP	N/A	N/A
XP_010922031.1	40.7297	5.34801	-1.46826	0.000657397	0.0139793	UP	N/A	N/A
XP_010922041.1	-1.65425	-0.726177	3.54471	0.00233411	0.0394446	DOWN	N/A	N/A
XP_010922076.1	1.62789	0.703003	3.85386	0.00274962	0.0450522	UP	N/A	N/A
XP_010922099.1	3.82898	1.93696	3.15185	7.27375e-09	6.79783e-07	UP	N/A	N/A
XP_010922101.1	-1.87742	-0.908753	7.38425	5.01496e-07	3.09358e-05	DOWN	N/A	N/A
XP_010922147.1	-1.47744	-0.563097	6.93113	0.00274555	0.0450166	DOWN	N/A	N/A
XP_010922155.1	-1.57734	-0.657492	4.97593	0.00182252	0.0321087	DOWN	N/A	N/A
XP_010922197.1	-1.71094	-0.774792	9.04386	3.69749e-05	0.00126895	DOWN	N/A	N/A
XP_010922211.1	2.67693	1.42058	5.33051	6.08564e-07	3.68342e-05	UP	N/A	N/A
XP_010922216.1	-2.31922	-1.21364	1.33281	0.00273559	0.0449212	DOWN	N/A	N/A
XP_010922234.1	1.53618	0.619345	4.57545	0.00118614	0.0228775	UP	N/A	N/A
XP_010922247.1	-2.73776	-1.45299	7.12643	1.98972e-14	5.31623e-12	DOWN	N/A	N/A
XP_010922250.1	1.67853	0.747195	7.34723	0.000333082	0.00789661	UP	N/A	N/A
XP_010922263.1	-2.70628	-1.43631	7.52495	7.40116e-08	5.58628e-06	DOWN	N/A	N/A
XP_010922268.1	-1.99346	-0.995275	2.96995	0.000243427	0.00613157	DOWN	N/A	N/A
XP_010922269.2	-1.61819	-0.69438	3.44027	0.00291907	0.0471719	DOWN	N/A	N/A
XP_010922275.1	3.65705	1.87068	2.20856	5.20499e-07	3.19271e-05	UP	N/A	N/A
XP_010922298.1	-1.61686	-0.693196	6.7988	5.3304e-05	0.00172598	DOWN	N/A	N/A
XP_010922329.1	3.89308	1.96091	5.28792	0.00109132	0.0213036	UP	N/A	N/A
XP_010922336.1	1.47471	0.560432	8.88083	0.00309767	0.0495797	UP	N/A	N/A
XP_010922346.1	-1.45862	-0.544608	7.95914	0.00295193	0.04765	DOWN	N/A	N/A
XP_010922364.1	-2.05494	-1.03909	5.45764	4.23664e-07	2.66633e-05	DOWN	N/A	N/A
XP_010922385.1	-2.02446	-1.01753	5.07968	2.80377e-08	2.33029e-06	DOWN	N/A	N/A
XP_010922390.1	7.4176	2.89095	2.38533	3.32021e-13	7.30295e-11	UP	N/A	N/A
XP_010922401.1	2.13683	1.09547	7.31174	0.00138727	0.0259746	UP	N/A	N/A
XP_010922408.1	5.09518	2.34913	-0.225241	0.000432184	0.00983388	UP	N/A	N/A
XP_010922414.1	-2.1476	-1.10273	4.86655	0.000321214	0.00769691	DOWN	N/A	N/A
XP_010922425.1	-8.58758	-3.10225	1.41631	1.7796e-05	0.000688919	DOWN	N/A	N/A
XP_010922427.1	1.67918	0.747753	4.45986	0.000106945	0.00309678	UP	N/A	N/A
XP_010922439.1	1.77422	0.827188	4.50906	0.000523092	0.0116349	UP	N/A	N/A
XP_010922470.1	-2.42784	-1.27967	1.41815	0.000418395	0.00957012	DOWN	N/A	N/A
XP_010922499.1	1.9043	0.929261	3.68118	3.40151e-05	0.00118796	UP	N/A	N/A
XP_010922506.1	-10.8751	-3.44296	0.404085	6.92756e-06	0.000302004	DOWN	N/A	N/A
XP_010922513.2	1.52122	0.605227	6.75259	0.00102039	0.0201537	UP	N/A	N/A
XP_010922535.1	-1.59741	-0.675734	4.53145	0.000274508	0.0067888	DOWN	N/A	N/A
XP_010922536.1	-17.5478	-4.13322	-0.73398	1.4219e-05	0.000568119	DOWN	N/A	N/A
XP_010922556.1	-7.44631	-2.89652	7.47546	1.02351e-40	6.36784e-37	DOWN	N/A	N/A
XP_010922575.1	1.8657	0.899719	4.79197	0.000115533	0.00328431	UP	N/A	N/A
XP_010922578.1	25.352	4.66403	-0.747338	0.000111887	0.00320791	UP	N/A	N/A
XP_010922586.1	-2.17522	-1.12116	4.12673	8.54813e-08	6.30982e-06	DOWN	N/A	N/A
XP_010922594.1	-1.96989	-0.978116	4.6652	3.72129e-06	0.000179475	DOWN	N/A	N/A
XP_010922598.1	3.36986	1.75269	4.21287	9.19211e-13	1.87068e-10	UP	N/A	N/A
XP_010922621.1	-55.2442	-5.78775	2.6162	1.62478e-12	3.23108e-10	DOWN	N/A	N/A
XP_010922626.1	-1.62701	-0.702225	4.88641	0.000271712	0.0067388	DOWN	N/A	N/A
XP_010922639.1	-1.57968	-0.659631	5.83651	0.000331974	0.0078789	DOWN	N/A	N/A
XP_010922650.1	1.63281	0.707359	8.43201	8.89785e-05	0.00264874	UP	N/A	N/A
XP_010922665.1	9.40847	3.23396	-0.0571293	0.00186923	0.0327989	UP	N/A	N/A
XP_010922673.1	-1.50927	-0.59385	7.12031	0.000473065	0.0106144	DOWN	N/A	N/A
XP_010922682.1	-1.59476	-0.673343	3.61598	0.00243955	0.0409198	DOWN	N/A	N/A
XP_010922683.1	3.93798	1.97745	6.7102	2.41428e-22	2.23711e-19	UP	N/A	N/A
XP_010922726.1	-3.43809	-1.78161	10.413	8.1515e-13	1.67456e-10	DOWN	N/A	N/A
XP_010922729.1	-1.53299	-0.616352	6.32095	0.00100296	0.0198546	DOWN	N/A	N/A
XP_010922734.1	89.3917	6.48207	5.05655	8.12273e-06	0.000346138	UP	N/A	N/A
XP_010922736.1	7.70288	2.9454	1.55029	2.94866e-08	2.43214e-06	UP	N/A	N/A
XP_010922767.1	-2.1699	-1.11763	8.13378	1.77399e-09	1.89108e-07	DOWN	N/A	N/A
XP_010922827.1	12.8391	3.68248	4.67702	3.78064e-37	1.842e-33	UP	N/A	N/A
XP_010922835.1	2.2135	1.14633	2.78107	7.9398e-05	0.00241639	UP	N/A	N/A
XP_010922874.1	-2.84126	-1.50653	2.46826	7.33382e-06	0.000316233	DOWN	N/A	N/A
XP_010922875.1	-2.08282	-1.05854	4.73198	1.64321e-07	1.13055e-05	DOWN	N/A	N/A
XP_010922883.1	2.65386	1.40809	10.238	2.39734e-09	2.49777e-07	UP	N/A	N/A
XP_010922949.1	-2.32887	-1.21963	2.82253	4.49192e-06	0.000210579	DOWN	N/A	N/A
XP_010922954.1	-1.74967	-0.807081	5.91242	6.08111e-06	0.000269968	DOWN	N/A	N/A
XP_010922968.1	8.84979	3.14564	3.3411	5.41797e-07	3.31402e-05	UP	N/A	N/A
XP_010922998.1	-2.84885	-1.51038	4.3199	5.537e-06	0.000250928	DOWN	N/A	N/A
XP_010923028.1	1.53146	0.614908	6.62792	0.000552227	0.0121526	UP	N/A	N/A
XP_010923064.1	2.42759	1.27952	1.17332	0.00103141	0.0202977	UP	N/A	N/A
XP_010923075.1	-1.7175	-0.780312	6.60718	0.000265043	0.00658464	DOWN	N/A	N/A
XP_010923076.1	-1.63006	-0.704922	8.23338	0.000284693	0.00698124	DOWN	N/A	N/A
XP_010923090.1	-2.59136	-1.37371	8.06528	4.00704e-13	8.55444e-11	DOWN	N/A	N/A
XP_010923099.1	-2.13424	-1.09372	2.55074	0.00269378	0.0443709	DOWN	N/A	N/A
XP_010923108.1	-1.87895	-0.909926	9.52376	6.73606e-06	0.000295133	DOWN	N/A	N/A
XP_010923123.1	-1.5832	-0.662846	5.93109	0.000252304	0.00630774	DOWN	N/A	N/A
XP_010923131.1	-3.15298	-1.65671	5.34385	3.36893e-16	1.19285e-13	DOWN	N/A	N/A
XP_010923133.2	-3.30536	-1.72481	1.2063	2.75085e-05	0.00100002	DOWN	N/A	N/A
XP_010923140.1	1.65501	0.726841	8.2419	0.000195128	0.00510699	UP	N/A	N/A
XP_010923146.1	-1.91885	-0.940244	3.60937	0.000275591	0.00680401	DOWN	N/A	N/A
XP_010923195.1	32.7969	5.03549	0.165516	9.34068e-10	1.06869e-07	UP	N/A	N/A
XP_010923199.1	-4.19841	-2.06984	5.5064	3.77345e-20	2.52827e-17	DOWN	N/A	N/A
XP_010923238.1	19.4462	4.28142	1.5953	0.000620563	0.0133199	UP	N/A	N/A
XP_010923309.1	-1.61381	-0.690467	3.88847	0.000988235	0.0196255	DOWN	N/A	N/A
XP_010923336.1	-1.7814	-0.833011	6.06424	1.37157e-06	7.53255e-05	DOWN	N/A	N/A
XP_010923339.2	1.60985	0.686923	5.21597	0.000484579	0.0108448	UP	N/A	N/A
XP_010923423.1	-2.24706	-1.16804	6.85545	1.41898e-09	1.54495e-07	DOWN	N/A	N/A
XP_010923453.1	2.80454	1.48776	5.86281	3.84819e-08	3.09783e-06	UP	N/A	N/A
XP_010923487.1	-4.6498	-2.21717	5.75127	6.94102e-27	1.25953e-23	DOWN	N/A	N/A
XP_010923500.1	1.97041	0.978499	6.62834	4.0103e-05	0.00136234	UP	N/A	N/A
XP_010923586.1	-2.68502	-1.42493	7.54983	2.52828e-14	6.67327e-12	DOWN	N/A	N/A
XP_010923599.1	6.84278	2.77458	-0.404619	0.00119312	0.0229817	UP	N/A	N/A
XP_010923602.3	4.42405	2.14537	2.42894	7.53366e-08	5.66664e-06	UP	N/A	N/A
XP_010923697.1	-1.61041	-0.687427	9.49668	0.000141643	0.00391911	DOWN	N/A	N/A
XP_010923709.1	6.35792	2.66855	0.61534	2.24818e-05	0.000845513	UP	N/A	N/A
XP_010923768.1	-2.03383	-1.0242	5.05603	0.000294061	0.00716657	DOWN	N/A	N/A
XP_010923769.1	-2.82034	-1.49587	5.05488	5.64114e-12	1.02849e-09	DOWN	N/A	N/A
XP_010923772.1	-4.04737	-2.01698	6.22792	4.89326e-27	9.26549e-24	DOWN	N/A	N/A
XP_010923842.1	1.6522	0.72439	7.41091	0.00176518	0.0313393	UP	N/A	N/A
XP_010923852.1	-1.48634	-0.571767	6.64739	0.00190029	0.0332234	DOWN	N/A	N/A
XP_010923869.1	-2.66931	-1.41646	6.2728	7.10097e-17	2.9175e-14	DOWN	N/A	N/A
XP_010923894.1	2.67452	1.41928	4.39719	3.67782e-13	7.9688e-11	UP	N/A	N/A
XP_010923895.1	-4.31295	-2.10867	5.51997	1.63273e-12	3.23213e-10	DOWN	N/A	N/A
XP_010923942.1	-2.77539	-1.47269	9.18528	1.22973e-16	4.72925e-14	DOWN	N/A	N/A
XP_010923966.1	-2.75866	-1.46397	4.74811	1.9769e-10	2.63291e-08	DOWN	N/A	N/A
XP_010923967.1	-1.73794	-0.797379	3.80765	0.000870265	0.0176777	DOWN	N/A	N/A
XP_010923989.1	-2.11831	-1.08291	8.69969	1.52929e-08	1.35371e-06	DOWN	N/A	N/A
XP_010924005.1	-1.82131	-0.864975	7.29116	9.36056e-07	5.37813e-05	DOWN	N/A	N/A
XP_010924026.1	-3.02604	-1.59743	2.53474	1.34436e-07	9.3677e-06	DOWN	N/A	N/A
XP_010924028.1	-2.44401	-1.28925	1.76327	0.00191025	0.033344	DOWN	N/A	N/A
XP_010924035.1	17.2884	4.11173	0.981761	1.29271e-07	9.06584e-06	UP	N/A	N/A
XP_010924043.1	-2.29416	-1.19796	12.4671	1.10136e-10	1.55228e-08	DOWN	N/A	N/A
XP_010924048.1	-1.59506	-0.673612	7.76977	0.000105116	0.0030509	DOWN	N/A	N/A
XP_010924057.1	-1.9735	-0.98076	2.45984	0.000732412	0.0152765	DOWN	N/A	N/A
XP_010924067.3	-2.0253	-1.01814	2.90484	0.00308089	0.0494021	DOWN	N/A	N/A
XP_010924068.1	-2.30439	-1.20439	7.72895	5.47023e-10	6.61761e-08	DOWN	N/A	N/A
XP_010924165.1	-1.95555	-0.967576	6.62814	1.05058e-07	7.56262e-06	DOWN	N/A	N/A
XP_010924203.1	-3.81791	-1.93278	3.63202	1.0004e-13	2.35506e-11	DOWN	N/A	N/A
XP_010924261.1	-1.73421	-0.794279	4.71694	2.66579e-05	0.000973159	DOWN	N/A	N/A
XP_010924278.1	3.33384	1.73718	7.5924	5.75291e-14	1.43169e-11	UP	N/A	N/A
XP_010924304.1	1.48989	0.575207	7.4572	0.000576098	0.0125574	UP	N/A	N/A
XP_010924306.1	-1.76894	-0.822884	12.7912	0.000108416	0.00313104	DOWN	N/A	N/A
XP_010924428.1	-1.64069	-0.714302	4.15084	0.000657476	0.0139793	DOWN	N/A	N/A
XP_010924435.1	3.62362	1.85743	5.005	8.96922e-15	2.60412e-12	UP	N/A	N/A
XP_010924450.1	2.32957	1.22006	2.89778	3.51552e-05	0.00121996	UP	N/A	N/A
XP_010924521.1	12.6758	3.664	6.62138	2.0798e-62	9.05774e-58	UP	N/A	N/A
XP_010924571.1	-1.80773	-0.854178	3.35613	0.00176174	0.031291	DOWN	N/A	N/A
XP_010924574.3	-4.54187	-2.18329	0.305057	3.29098e-05	0.00115585	DOWN	N/A	N/A
XP_010924585.1	-1.69724	-0.763188	7.08017	7.27045e-06	0.000314123	DOWN	N/A	N/A
XP_010924589.1	4.34532	2.11946	-0.150598	0.00200883	0.0348274	UP	N/A	N/A
XP_010924593.1	-1.75272	-0.809593	9.54212	7.03722e-06	0.000306172	DOWN	N/A	N/A
XP_010924614.1	-1.7043	-0.769175	4.47644	0.000455584	0.0102644	DOWN	N/A	N/A
XP_010924626.2	-2.62065	-1.38992	5.63182	7.25452e-14	1.75523e-11	DOWN	N/A	N/A
XP_010924640.1	7.30755	2.86939	0.858727	9.60837e-06	0.00040236	UP	N/A	N/A
XP_010924649.1	2.58595	1.37069	7.6386	2.20293e-08	1.88487e-06	UP	N/A	N/A
XP_010924665.1	-10.9787	-3.45664	-0.644012	7.99234e-05	0.00242982	DOWN	N/A	N/A
XP_010924682.1	-14.4056	-3.84856	3.68989	4.57979e-14	1.1664e-11	DOWN	N/A	N/A
XP_010924715.1	-6.82657	-2.77116	0.481841	2.08734e-06	0.000108869	DOWN	N/A	N/A
XP_010924718.1	-3.63425	-1.86166	2.96825	7.50868e-10	8.7436e-08	DOWN	N/A	N/A
XP_010924729.1	-2.12689	-1.08874	8.69967	1.6266e-08	1.43112e-06	DOWN	N/A	N/A
XP_010924760.1	3.46874	1.79441	0.369856	0.000423089	0.009637	UP	N/A	N/A
XP_010924768.1	10.7902	3.43165	-0.119947	8.95351e-06	0.00037821	UP	N/A	N/A
XP_010924803.1	-1.72158	-0.783731	3.8173	0.000311826	0.00752372	DOWN	N/A	N/A
XP_010924839.1	-1.48045	-0.566033	7.35446	0.00141266	0.0263707	DOWN	N/A	N/A
XP_010924840.1	18.0104	4.17076	3.46396	0.000457984	0.0103132	UP	N/A	N/A
XP_010924851.1	-1.75282	-0.809675	5.17376	7.06797e-06	0.000307203	DOWN	N/A	N/A
XP_010924854.1	-2.48413	-1.31274	6.27049	3.26338e-12	6.34481e-10	DOWN	N/A	N/A
XP_010924856.1	-5.19799	-2.37795	3.91924	5.98611e-20	3.67185e-17	DOWN	N/A	N/A
XP_010924898.1	-1.70127	-0.766613	6.38247	3.05178e-05	0.00108311	DOWN	N/A	N/A
XP_010924918.1	-2.12749	-1.08915	3.31147	4.1426e-05	0.00139856	DOWN	N/A	N/A
XP_010924942.1	86.1029	6.42799	-0.77505	0.000883347	0.01791	UP	N/A	N/A
XP_010925002.1	-1.96807	-0.976782	5.44017	0.000619548	0.0133078	DOWN	N/A	N/A
XP_010925003.1	-1.75194	-0.808956	7.90468	6.46262e-05	0.00202776	DOWN	N/A	N/A
XP_010925020.1	-1.47735	-0.563007	6.08451	0.00162099	0.0292929	DOWN	N/A	N/A
XP_010925025.1	-2.18024	-1.12449	3.17063	0.000147122	0.00403229	DOWN	N/A	N/A
XP_010925052.1	-3.53197	-1.82047	1.16569	2.48043e-05	0.000915467	DOWN	N/A	N/A
XP_010925078.1	-1.61946	-0.695516	7.26312	0.00154357	0.0283141	DOWN	N/A	N/A
XP_010925082.1	-1.61942	-0.695473	6.91312	0.000226681	0.00578673	DOWN	N/A	N/A
XP_010925083.1	-1.77644	-0.828986	5.48727	3.54261e-05	0.00122545	DOWN	N/A	N/A
XP_010925113.1	-3.6641	-1.87346	1.13421	9.66343e-06	0.000403906	DOWN	N/A	N/A
XP_010925124.1	4.35688	2.1233	2.95082	0.00247336	0.0413185	UP	N/A	N/A
XP_010925126.1	-2.77853	-1.47432	3.18641	8.11778e-06	0.000346138	DOWN	N/A	N/A
XP_010925187.2	1.9011	0.926832	2.48542	0.00129622	0.0246406	UP	N/A	N/A
XP_010925258.2	-8.01732	-3.00312	5.54736	2.71513e-32	7.8831e-29	DOWN	N/A	N/A
XP_010925264.1	-1.53503	-0.618263	7.75542	0.00030884	0.00745994	DOWN	N/A	N/A
XP_010925274.1	-2.15205	-1.10571	5.73949	1.1289e-09	1.25742e-07	DOWN	N/A	N/A
XP_010925318.1	-2.01616	-1.01161	3.39194	0.000256413	0.00640313	DOWN	N/A	N/A
XP_010925331.1	-1.6934	-0.759926	5.63087	4.89358e-05	0.00160756	DOWN	N/A	N/A
XP_010925350.1	1.52041	0.604464	4.8405	0.00280594	0.0456999	UP	N/A	N/A
XP_010925351.1	-1.84345	-0.882412	5.11454	2.22032e-06	0.000115116	DOWN	N/A	N/A
XP_010925403.1	1.78739	0.837857	3.07888	0.00273664	0.0449212	UP	N/A	N/A
XP_010925416.1	1.71302	0.776546	6.83715	3.10882e-05	0.00109896	UP	N/A	N/A
XP_010925447.2	-1.66511	-0.735618	5.44241	5.23416e-05	0.00169734	DOWN	N/A	N/A
XP_010925495.1	-1.98669	-0.990365	8.48808	8.15557e-08	6.07151e-06	DOWN	N/A	N/A
XP_010925500.1	1.78245	0.83386	4.88734	4.05502e-05	0.00137325	UP	N/A	N/A
XP_010925547.1	-4.92477	-2.30006	3.18848	2.7827e-13	6.34499e-11	DOWN	N/A	N/A
XP_010925548.1	1.8808	0.911346	5.63733	0.000170925	0.00458371	UP	N/A	N/A
XP_010925549.1	-5.03856	-2.33301	-0.131101	0.000561569	0.0122966	DOWN	N/A	N/A
XP_010925570.1	1.53849	0.621518	7.0044	0.000418126	0.00957012	UP	N/A	N/A
XP_010925574.1	3.00203	1.58594	5.76174	5.31753e-15	1.63087e-12	UP	N/A	N/A
XP_010925588.1	-2.98983	-1.58006	9.13737	2.29004e-16	8.38097e-14	DOWN	N/A	N/A
XP_010925601.1	-2.94173	-1.55667	2.74447	1.85152e-05	0.000712328	DOWN	N/A	N/A
XP_010925620.1	-1.54113	-0.623989	6.97208	0.0017555	0.031193	DOWN	N/A	N/A
XP_010925635.1	1.76135	0.816678	5.32454	2.39013e-05	0.000888162	UP	N/A	N/A
XP_010925654.1	-1.88365	-0.913533	3.32645	0.000174173	0.00465934	DOWN	N/A	N/A
XP_010925686.1	-1.89258	-0.920358	5.2742	5.64889e-06	0.000254147	DOWN	N/A	N/A
XP_010925692.1	-2.15429	-1.10721	2.7922	0.000417006	0.0095534	DOWN	N/A	N/A
XP_010925784.1	-3.6206	-1.85623	3.51444	4.58964e-12	8.61567e-10	DOWN	N/A	N/A
XP_010925816.2	-1.57734	-0.657493	3.87716	0.00207591	0.0359218	DOWN	N/A	N/A
XP_010925831.2	-2.06805	-1.04827	5.92251	6.42367e-10	7.70681e-08	DOWN	N/A	N/A
XP_010925833.2	-1.94193	-0.957488	2.69654	0.0021643	0.0370801	DOWN	N/A	N/A
XP_010925838.1	1.8413	0.880721	9.3223	3.34304e-06	0.000163956	UP	N/A	N/A
XP_010925845.1	2.00721	1.00519	4.80108	9.04693e-07	5.2255e-05	UP	N/A	N/A
XP_010925847.1	-1.89744	-0.924053	6.31356	3.32012e-07	2.14532e-05	DOWN	N/A	N/A
XP_010925854.1	-1.53669	-0.619829	4.40991	0.00120838	0.0232243	DOWN	N/A	N/A
XP_010925884.1	3.07442	1.62032	2.40105	2.73686e-07	1.79778e-05	UP	N/A	N/A
XP_010925886.1	1.84597	0.884376	5.33706	0.000416185	0.00953961	UP	N/A	N/A
XP_010925905.1	3.09186	1.62847	4.88053	9.19901e-14	2.18921e-11	UP	N/A	N/A
XP_010925916.1	1.57285	0.653377	6.07307	0.000102376	0.00298233	UP	N/A	N/A
XP_010925929.1	-1.52505	-0.608858	4.65006	0.00143477	0.0266918	DOWN	N/A	N/A
XP_010925933.1	-32.7405	-5.033	-1.45138	0.00247965	0.0413918	DOWN	N/A	N/A
XP_010925935.1	-2.01659	-1.01192	4.86964	1.92658e-05	0.000737296	DOWN	N/A	N/A
XP_010925937.1	1.86979	0.902877	3.66143	4.01504e-05	0.00136289	UP	N/A	N/A
XP_010925996.1	3.56522	1.83399	7.2338	0.000483887	0.0108348	UP	N/A	N/A
XP_010926000.1	27.2322	4.76724	-0.0361216	4.08066e-07	2.57188e-05	UP	N/A	N/A
XP_010926024.1	7.04767	2.81715	5.21151	8.75792e-16	2.95672e-13	UP	N/A	N/A
XP_010926054.1	-4.70031	-2.23276	3.03791	1.12994e-06	6.34966e-05	DOWN	N/A	N/A
XP_010926100.1	-1.86519	-0.899322	3.42964	0.00259129	0.0430408	DOWN	N/A	N/A
XP_010926117.1	-1.54781	-0.630226	6.07796	0.000153987	0.00419143	DOWN	N/A	N/A
XP_010926126.2	-2.25676	-1.17425	6.59935	6.86136e-09	6.49607e-07	DOWN	N/A	N/A
XP_010926138.1	-2.36343	-1.24088	1.57943	0.00124911	0.0239121	DOWN	N/A	N/A
XP_010926145.1	-1.46804	-0.553894	6.79153	0.00215142	0.0369612	DOWN	N/A	N/A
XP_010926191.1	1.58715	0.666442	5.51016	0.00113719	0.0220506	UP	N/A	N/A
XP_010926213.1	-1.57301	-0.653529	5.42314	0.00155409	0.0284791	DOWN	N/A	N/A
XP_010926231.1	-1.69704	-0.76302	5.77695	2.1483e-05	0.000812864	DOWN	N/A	N/A
XP_010926245.1	-17.3955	-4.12064	-0.184017	1.80422e-06	9.52433e-05	DOWN	N/A	N/A
XP_010926257.1	-3.95086	-1.98217	3.28504	1.15775e-14	3.27409e-12	DOWN	N/A	N/A
XP_010926272.1	-1.87016	-0.903163	5.7075	0.000367516	0.00859136	DOWN	N/A	N/A
XP_010926279.1	-2.80231	-1.48662	2.9065	2.38215e-06	0.000122341	DOWN	N/A	N/A
XP_010926289.1	7.36256	2.88021	3.75607	1.13662e-30	2.75006e-27	UP	N/A	N/A
XP_010926338.1	-1.78059	-0.832357	6.04869	0.000751525	0.0156078	DOWN	N/A	N/A
XP_010926342.1	4.87743	2.28612	-0.0500314	0.000681641	0.0143759	UP	N/A	N/A
XP_010926371.1	1.62703	0.702237	6.8408	6.2618e-05	0.00197758	UP	N/A	N/A
XP_010926397.1	-1.71225	-0.775891	10.7325	0.000851307	0.0173492	DOWN	N/A	N/A
XP_010926406.1	-1.64225	-0.715676	6.78997	3.54712e-05	0.00122604	DOWN	N/A	N/A
XP_010926413.1	2.05405	1.03847	1.64638	0.00288382	0.0466889	UP	N/A	N/A
XP_010926432.1	-2.0102	-1.00734	5.61512	0.000106578	0.00308822	DOWN	N/A	N/A
XP_010926434.1	1.5469	0.62938	4.73485	0.00277332	0.0452713	UP	N/A	N/A
XP_010926435.1	2.11158	1.07832	3.08644	0.000146938	0.00403098	UP	N/A	N/A
XP_010926438.1	1.76183	0.817075	4.63101	7.53127e-05	0.00230171	UP	N/A	N/A
XP_010926441.1	-1.86686	-0.900612	2.76567	0.000642328	0.013733	DOWN	N/A	N/A
XP_010926444.1	-1.9324	-0.950394	4.28625	4.94629e-06	0.000227953	DOWN	N/A	N/A
XP_010926448.1	-1.67518	-0.744317	3.60368	0.000742203	0.0154511	DOWN	N/A	N/A
XP_010926472.1	-3.109	-1.63645	6.3558	2.64967e-13	6.07346e-11	DOWN	N/A	N/A
XP_010926483.1	-1.57206	-0.65266	5.28974	0.000304529	0.00737218	DOWN	N/A	N/A
XP_010926493.1	14.7548	3.88312	1.91768	0.00149168	0.0274922	UP	N/A	N/A
XP_010926498.1	-2.03716	-1.02656	2.39682	0.00148001	0.0273119	DOWN	N/A	N/A
XP_010926549.1	1.77869	0.830814	5.35603	0.00161076	0.0291928	UP	N/A	N/A
XP_010926573.1	-5.6708	-2.50355	1.21341	0.000104791	0.00304454	DOWN	N/A	N/A
XP_010926581.1	2.12242	1.08571	6.7124	0.00184201	0.0323473	UP	N/A	N/A
XP_010926587.1	1.84241	0.881592	5.2627	1.40448e-06	7.69389e-05	UP	N/A	N/A
XP_010926588.1	-1.82881	-0.870903	5.74001	0.000325332	0.00776357	DOWN	N/A	N/A
XP_010926591.1	1.8216	0.865206	3.85426	0.000108333	0.00313072	UP	N/A	N/A
XP_010926596.2	2.86338	1.51772	4.21668	5.39181e-13	1.12894e-10	UP	N/A	N/A
XP_010926621.2	-1.95393	-0.966378	8.94345	8.40369e-08	6.24272e-06	DOWN	N/A	N/A
XP_010926623.1	-1.58517	-0.664636	5.29183	0.000209373	0.00540682	DOWN	N/A	N/A
XP_010926647.1	1.82994	0.871799	7.8984	7.24505e-06	0.000313647	UP	N/A	N/A
XP_010926648.1	-5.50226	-2.46002	2.76045	1.08665e-05	0.00044688	DOWN	N/A	N/A
XP_010926659.1	-2.7639	-1.46671	2.51333	5.10503e-06	0.000234524	DOWN	N/A	N/A
XP_010926661.1	3.14427	1.65273	4.61057	0.00127671	0.0243334	UP	N/A	N/A
XP_010926676.1	2.26482	1.1794	5.53574	1.87205e-11	3.11183e-09	UP	N/A	N/A
XP_010926698.1	-1.9482	-0.962139	3.19692	0.000603783	0.0130304	DOWN	N/A	N/A
XP_010926768.1	-1.70732	-0.77173	3.21062	0.00214041	0.0368236	DOWN	N/A	N/A
XP_010926800.1	-2.11878	-1.08323	8.40994	7.90086e-06	0.000337674	DOWN	N/A	N/A
XP_010926819.1	-2.05282	-1.0376	8.2287	2.94773e-09	3.02775e-07	DOWN	N/A	N/A
XP_010926842.1	-3.27862	-1.71309	1.07626	0.000113565	0.00324533	DOWN	N/A	N/A
XP_010926871.2	-8.24709	-3.04388	-0.00126302	4.58871e-05	0.00152435	DOWN	N/A	N/A
XP_010926884.1	-1.76544	-0.82003	8.03397	7.03323e-06	0.000306172	DOWN	N/A	N/A
XP_010926885.1	-5.24067	-2.38975	0.576942	1.87707e-06	9.86109e-05	DOWN	N/A	N/A
XP_010926903.1	15.5063	3.95478	1.86357	2.42575e-17	1.078e-14	UP	N/A	N/A
XP_010926930.1	-7.64306	-2.93415	3.59621	4.83188e-11	7.3067e-09	DOWN	N/A	N/A
XP_010926934.1	-2.54352	-1.34683	10.4567	1.04987e-11	1.80723e-09	DOWN	N/A	N/A
XP_010926952.1	-3.32708	-1.73426	0.0277947	0.00277788	0.0453107	DOWN	N/A	N/A
XP_010926963.1	-1.59803	-0.676294	6.82039	0.000138962	0.00386458	DOWN	N/A	N/A
XP_010926964.1	2.11014	1.07734	1.73887	0.00273596	0.0449212	UP	N/A	N/A
XP_010926969.1	-2.79377	-1.48221	0.856121	0.00074128	0.0154393	DOWN	N/A	N/A
XP_010926977.1	53.2111	5.73366	-1.24793	2.34048e-05	0.000871942	UP	N/A	N/A
XP_010927046.1	-2.96186	-1.5665	1.27723	0.000300787	0.00730188	DOWN	N/A	N/A
XP_010927056.1	15.0528	3.91196	1.02425	0.00125715	0.0240374	UP	N/A	N/A
XP_010927057.2	6.87515	2.78139	3.1918	0.00112836	0.0219184	UP	N/A	N/A
XP_010927098.1	-1.68045	-0.748852	4.43294	0.000184843	0.00488487	DOWN	N/A	N/A
XP_010927120.1	1.52092	0.604943	8.97521	0.000556588	0.0122054	UP	N/A	N/A
XP_010927124.2	-1.456	-0.542007	7.22661	0.00298995	0.0481565	DOWN	N/A	N/A
XP_010927200.1	-1.60409	-0.681754	6.5655	0.000716938	0.0149968	DOWN	N/A	N/A
XP_010927262.1	-2.75535	-1.46224	4.48315	2.7996e-11	4.37009e-09	DOWN	N/A	N/A
XP_010927263.2	-2.16594	-1.11499	2.70482	0.000586465	0.0127387	DOWN	N/A	N/A
XP_010927283.2	37.978	5.24709	-1.52624	0.000815201	0.016738	UP	N/A	N/A
XP_010927302.1	-2.92092	-1.54642	2.98932	1.48946e-06	8.07816e-05	DOWN	N/A	N/A
XP_010927316.1	-1.51349	-0.597876	5.16206	0.00169611	0.0303606	DOWN	N/A	N/A
XP_010927382.1	1.5751	0.655447	6.7592	0.000384217	0.00891952	UP	N/A	N/A
XP_010927406.1	-3.44033	-1.78255	3.08612	1.98853e-11	3.29287e-09	DOWN	N/A	N/A
XP_010927460.3	2.6234	1.39144	0.937846	0.00192205	0.0335365	UP	N/A	N/A
XP_010927504.1	-2.51586	-1.33105	11.5081	1.34335e-09	1.47366e-07	DOWN	N/A	N/A
XP_010927514.1	-2.17912	-1.12375	10.9484	7.38248e-09	6.88468e-07	DOWN	N/A	N/A
XP_010927528.1	2.39826	1.26199	7.55204	0.00284675	0.0461746	UP	N/A	N/A
XP_010927548.1	-4.46923	-2.16003	4.91712	4.12342e-23	4.37998e-20	DOWN	N/A	N/A
XP_010927551.1	-1.54642	-0.628929	10.2856	0.000453473	0.0102274	DOWN	N/A	N/A
XP_010927571.1	3.35137	1.74475	3.60234	7.87905e-06	0.000337164	UP	N/A	N/A
XP_010927584.2	-5.14827	-2.36409	-0.432503	0.000896051	0.0181085	DOWN	N/A	N/A
XP_010927631.1	-2.3727	-1.24653	8.91805	2.13471e-10	2.82018e-08	DOWN	N/A	N/A
XP_010927706.2	-1.69968	-0.765262	5.46265	4.48954e-05	0.00149827	DOWN	N/A	N/A
XP_010927753.1	-3.07244	-1.61938	3.75686	2.80337e-10	3.63361e-08	DOWN	N/A	N/A
XP_010927760.1	-2.04223	-1.03015	5.54534	1.18797e-08	1.06895e-06	DOWN	N/A	N/A
XP_010927837.1	5.91601	2.56462	1.27082	2.568e-05	0.000943239	UP	N/A	N/A
XP_010927856.1	-1.74223	-0.800935	9.23759	1.6419e-05	0.000640738	DOWN	N/A	N/A
XP_010927880.1	1.46481	0.550716	7.10051	0.00201796	0.0349719	UP	N/A	N/A
XP_010927893.1	-1.57914	-0.659143	4.42113	0.000903538	0.0182092	DOWN	N/A	N/A
XP_010927945.1	-1.57123	-0.651897	6.14059	0.000510338	0.0113658	DOWN	N/A	N/A
XP_010927946.1	-10.0519	-3.3294	-0.29447	3.07977e-05	0.00109135	DOWN	N/A	N/A
XP_010927947.1	-3.63859	-1.86338	7.64561	1.16364e-22	1.15176e-19	DOWN	N/A	N/A
XP_010927956.2	-5.43155	-2.44136	3.5818	1.83151e-08	1.58893e-06	DOWN	N/A	N/A
XP_010928108.1	-4.05013	-2.01797	6.34165	1.85785e-16	6.91428e-14	DOWN	N/A	N/A
XP_010928131.1	4.9071	2.29487	-0.556432	0.000716567	0.0149963	UP	N/A	N/A
XP_010928149.1	-4.15399	-2.0545	4.29054	3.40468e-19	1.85347e-16	DOWN	N/A	N/A
XP_010928161.1	2.37534	1.24813	2.34339	1.33746e-05	0.00053789	UP	N/A	N/A
XP_010928166.1	1.58009	0.660011	5.64174	0.00013567	0.00378451	UP	N/A	N/A
XP_010928182.1	-1.7495	-0.806943	6.90196	3.17692e-06	0.000157046	DOWN	N/A	N/A
XP_010928184.2	2.47472	1.30727	3.93511	0.000236233	0.00598149	UP	N/A	N/A
XP_010928197.1	-1.89844	-0.924814	11.0871	5.65929e-06	0.000254353	DOWN	N/A	N/A
XP_010928236.1	-2.44632	-1.29061	4.98623	4.40846e-10	5.53294e-08	DOWN	N/A	N/A
XP_010928242.1	1.45936	0.545336	7.40344	0.00106115	0.0207798	UP	N/A	N/A
XP_010928244.1	-1.75699	-0.813103	4.12725	0.000100317	0.00292821	DOWN	N/A	N/A
XP_010928245.1	-1.64441	-0.717571	5.94007	0.000204725	0.00531346	DOWN	N/A	N/A
XP_010928255.1	-1.96382	-0.973661	3.42762	2.38517e-05	0.000887077	DOWN	N/A	N/A
XP_010928274.1	-2.64009	-1.40059	1.12431	0.000657756	0.0139793	DOWN	N/A	N/A
XP_010928308.1	2.6508	1.40643	1.56874	0.00110676	0.0215662	UP	N/A	N/A
XP_010928311.1	1.58343	0.663055	7.80819	0.000190521	0.00499842	UP	N/A	N/A
XP_010928326.1	4.12608	2.04477	2.60357	3.75833e-09	3.7714e-07	UP	N/A	N/A
XP_010928334.1	-2.28334	-1.19114	4.49835	1.17028e-06	6.53421e-05	DOWN	N/A	N/A
XP_010928345.2	-1.81627	-0.860979	4.31297	0.000230076	0.00585625	DOWN	N/A	N/A
XP_010928374.2	3.13706	1.64942	3.4148	9.22769e-08	6.7091e-06	UP	N/A	N/A
XP_010928390.2	1.44679	0.532858	6.5753	0.00161999	0.0292929	UP	N/A	N/A
XP_010928432.1	-2.19721	-1.13567	3.88165	3.58849e-07	2.28817e-05	DOWN	N/A	N/A
XP_010928440.1	3.18815	1.67272	2.963	1.21559e-07	8.60815e-06	UP	N/A	N/A
XP_010928442.1	-2.58196	-1.36847	4.17555	1.35824e-09	1.48624e-07	DOWN	N/A	N/A
XP_010928466.1	-17.5421	-4.13275	-0.751929	0.00015964	0.00431599	DOWN	N/A	N/A
XP_010928493.1	-3.59228	-1.8449	1.0693	0.000104738	0.00304454	DOWN	N/A	N/A
XP_010928508.1	-50.8977	-5.66953	3.19927	1.37617e-14	3.84231e-12	DOWN	N/A	N/A
XP_010928548.1	-2.52721	-1.33754	4.74461	8.30107e-11	1.19314e-08	DOWN	N/A	N/A
XP_010928561.1	-1.73586	-0.795647	4.88039	0.000262906	0.00653528	DOWN	N/A	N/A
XP_010928576.1	2.82061	1.49601	6.57436	2.30425e-10	3.00456e-08	UP	N/A	N/A
XP_010928581.1	-1.49199	-0.577234	5.32759	0.00144799	0.0268575	DOWN	N/A	N/A
XP_010928596.1	1.53849	0.621511	5.72677	0.00172895	0.0308343	UP	N/A	N/A
XP_010928597.1	-1.94501	-0.959774	6.74481	4.45411e-06	0.000209031	DOWN	N/A	N/A
XP_010928600.1	-1.58373	-0.663331	5.45636	0.000330037	0.00784147	DOWN	N/A	N/A
XP_010928613.1	-3.92136	-1.97135	2.78929	1.31309e-08	1.1791e-06	DOWN	N/A	N/A
XP_010928617.1	2.78968	1.4801	0.704916	0.000553538	0.0121589	UP	N/A	N/A
XP_010928758.1	2.55599	1.35388	4.25793	9.43737e-07	5.40799e-05	UP	N/A	N/A
XP_010928814.1	3.05667	1.61196	4.02002	5.74974e-12	1.03919e-09	UP	N/A	N/A
XP_010928895.1	-5.3555	-2.42102	1.88482	3.4505e-07	2.20989e-05	DOWN	N/A	N/A
XP_010928920.1	6.09166	2.60683	2.34466	0.00278087	0.0453425	UP	N/A	N/A
XP_010928949.1	-1.5608	-0.642289	6.608	0.000188201	0.00495546	DOWN	N/A	N/A
XP_010928954.1	2.34627	1.23037	6.47371	0.00193156	0.0336756	UP	N/A	N/A
XP_010929027.1	-2.29557	-1.19885	4.9516	1.83532e-10	2.46625e-08	DOWN	N/A	N/A
XP_010929073.1	-1.86027	-0.895509	4.19558	0.000205159	0.00531838	DOWN	N/A	N/A
XP_010929088.1	-1.66382	-0.734498	5.36105	4.5367e-05	0.00151169	DOWN	N/A	N/A
XP_010929108.1	-3.95871	-1.98503	7.74948	2.67334e-25	3.63833e-22	DOWN	N/A	N/A
XP_010929118.1	4.45887	2.15668	0.641317	4.22478e-05	0.001423	UP	N/A	N/A
XP_010929132.1	-1.65447	-0.726367	8.92842	3.76024e-05	0.00128845	DOWN	N/A	N/A
XP_010929133.1	-1.57549	-0.655802	5.5339	0.000419113	0.00957649	DOWN	N/A	N/A
XP_010929169.1	2.56548	1.35923	7.38431	0.00158933	0.0289614	UP	N/A	N/A
XP_010929181.1	-1.55872	-0.640363	6.345	0.000341266	0.00804682	DOWN	N/A	N/A
XP_010929205.1	-1.9704	-0.978491	4.6958	1.90342e-05	0.000731003	DOWN	N/A	N/A
XP_010929210.1	4.21326	2.07494	6.50112	4.36228e-13	9.2674e-11	UP	N/A	N/A
XP_010929215.1	1.43594	0.521996	7.69785	0.00251795	0.0419669	UP	N/A	N/A
XP_010929239.1	1.60343	0.681164	8.05872	0.000310023	0.00748437	UP	N/A	N/A
XP_010929301.1	61.1491	5.93426	3.46109	3.91816e-06	0.00018731	UP	N/A	N/A
XP_010929316.1	1.94611	0.960592	4.80881	0.00102431	0.0201855	UP	N/A	N/A
XP_010929353.1	3.19963	1.67791	6.66212	3.01252e-07	1.96405e-05	UP	N/A	N/A
XP_010929387.1	-1.46728	-0.553144	6.37412	0.00225399	0.0383602	DOWN	N/A	N/A
XP_010929397.1	-1.83883	-0.878787	4.6871	3.29676e-05	0.00115695	DOWN	N/A	N/A
XP_010929400.1	1.70817	0.772449	6.55983	4.70823e-06	0.000218136	UP	N/A	N/A
XP_010929499.1	-1.5287	-0.612301	7.56599	0.000250557	0.00627848	DOWN	N/A	N/A
XP_010929506.2	2.46723	1.30289	1.65547	0.000970244	0.0192946	UP	N/A	N/A
XP_010929508.1	1.51632	0.600571	4.74205	0.00300057	0.0482918	UP	N/A	N/A
XP_010929608.1	-2.065	-1.04614	2.57821	0.000146903	0.00403098	DOWN	N/A	N/A
XP_010929628.1	2.23421	1.15976	2.77968	0.000200508	0.00522269	UP	N/A	N/A
XP_010929635.1	1.97841	0.984345	7.38327	1.26059e-07	8.86911e-06	UP	N/A	N/A
XP_010929655.1	-2.70575	-1.43603	1.51285	0.000168577	0.00452631	DOWN	N/A	N/A
XP_010929664.1	1.76967	0.823483	8.9442	5.11682e-06	0.000234818	UP	N/A	N/A
XP_010929665.1	-12.8778	-3.68682	8.28912	3.18573e-22	2.83146e-19	DOWN	N/A	N/A
XP_010929676.1	1.51683	0.601064	7.00784	0.000414009	0.00950475	UP	N/A	N/A
XP_010929690.1	8.78435	3.13494	0.0764748	3.05321e-05	0.00108311	UP	N/A	N/A
XP_010929698.1	-1.46795	-0.5538	7.57439	0.00237552	0.0400373	DOWN	N/A	N/A
XP_010929780.1	-1.87845	-0.90954	6.12115	1.96186e-07	1.33085e-05	DOWN	N/A	N/A
XP_010929892.1	-1.78898	-0.839134	9.96771	8.00633e-06	0.000341847	DOWN	N/A	N/A
XP_010929903.1	-2.53036	-1.33934	4.3777	5.86644e-06	0.000261504	DOWN	N/A	N/A
XP_010929904.1	5.09527	2.34916	4.66862	4.70768e-17	1.97139e-14	UP	N/A	N/A
XP_010929918.1	-1.75214	-0.809122	6.2498	1.56458e-05	0.000616085	DOWN	N/A	N/A
XP_010929992.2	-1.68466	-0.752454	7.06176	9.475e-06	0.000397539	DOWN	N/A	N/A
XP_010929998.1	-15.5572	-3.95951	5.8113	3.68055e-14	9.48472e-12	DOWN	N/A	N/A
XP_010930049.1	-1.5578	-0.639506	5.88664	0.000237567	0.0060048	DOWN	N/A	N/A
XP_010930057.1	1.45355	0.539576	5.99774	0.00194286	0.0338315	UP	N/A	N/A
XP_010930170.1	3.25499	1.70265	0.161	0.00103936	0.0204173	UP	N/A	N/A
XP_010930181.1	-2.1272	-1.08896	6.36174	4.64056e-07	2.87893e-05	DOWN	N/A	N/A
XP_010930191.2	2.98261	1.57657	3.20943	3.40984e-07	2.18707e-05	UP	N/A	N/A
XP_010930193.1	3.65574	1.87016	5.1599	2.19095e-11	3.5737e-09	UP	N/A	N/A
XP_010930207.1	-1.54443	-0.627077	5.90739	0.000528634	0.0117462	DOWN	N/A	N/A
XP_010930224.1	2.2102	1.14417	4.33304	3.93537e-06	0.000187927	UP	N/A	N/A
XP_010930234.1	-1.51711	-0.601323	7.74236	0.000795259	0.0163988	DOWN	N/A	N/A
XP_010930236.1	-3.19914	-1.67769	5.19728	1.11407e-16	4.37106e-14	DOWN	N/A	N/A
XP_010930237.1	-1.68613	-0.753715	4.04427	0.00280467	0.0456963	DOWN	N/A	N/A
XP_010930254.1	1.42616	0.512138	6.6769	0.00249517	0.041635	UP	N/A	N/A
XP_010930273.1	-3.86647	-1.95102	0.237533	0.000329906	0.00784147	DOWN	N/A	N/A
XP_010930312.1	-1.5856	-0.665033	5.13098	0.000447264	0.0101084	DOWN	N/A	N/A
XP_010930383.1	-1.53587	-0.619052	11.2465	0.000904651	0.0182231	DOWN	N/A	N/A
XP_010930384.1	2.75682	1.463	5.56415	2.93027e-11	4.55772e-09	UP	N/A	N/A
XP_010930385.1	-2.88329	-1.52772	1.99917	2.52095e-06	0.000128862	DOWN	N/A	N/A
XP_010930406.1	1.47476	0.56048	4.88418	0.00305031	0.04902	UP	N/A	N/A
XP_010930437.1	-2.71046	-1.43854	2.35636	3.08532e-05	0.00109154	DOWN	N/A	N/A
XP_010930472.1	1.54399	0.62666	4.39659	0.00192652	0.0336011	UP	N/A	N/A
XP_010930481.1	11.5959	3.53554	-0.895683	0.000815137	0.016738	UP	N/A	N/A
XP_010930546.1	1.73425	0.794311	6.56626	1.957e-06	0.000102316	UP	N/A	N/A
XP_010930580.1	5.45588	2.44781	-0.64633	0.000336089	0.00794627	UP	N/A	N/A
XP_010930588.1	-1.67016	-0.739988	8.39296	3.81971e-05	0.00130472	DOWN	N/A	N/A
XP_010930596.1	2.51832	1.33246	4.07832	1.34349e-06	7.41578e-05	UP	N/A	N/A
XP_010930620.1	-1.61802	-0.694229	4.27128	0.00214088	0.0368236	DOWN	N/A	N/A
XP_010930636.1	-1.40869	-0.494355	6.62901	0.00300427	0.0483336	DOWN	N/A	N/A
XP_010930649.1	-1.49703	-0.582103	6.21248	0.000680664	0.0143754	DOWN	N/A	N/A
XP_010930652.1	-2.82225	-1.49685	1.17138	0.000150558	0.00410836	DOWN	N/A	N/A
XP_010930666.1	-1.75196	-0.808971	5.99544	0.00281061	0.0457589	DOWN	N/A	N/A
XP_010930678.1	4.76424	2.25225	0.872588	1.76214e-06	9.32478e-05	UP	N/A	N/A
XP_010930679.2	3.77995	1.91837	3.80221	3.19444e-06	0.000157555	UP	N/A	N/A
XP_010930687.1	2.69024	1.42774	2.19412	1.08408e-05	0.000446246	UP	N/A	N/A
XP_010930757.1	-6.0729	-2.60238	-0.0826918	6.32629e-05	0.00199505	DOWN	N/A	N/A
XP_010930758.2	1.6103	0.687327	5.94325	0.000831668	0.0170207	UP	N/A	N/A
XP_010930773.1	-2.67435	-1.41919	3.85812	2.38022e-10	3.09435e-08	DOWN	N/A	N/A
XP_010930808.1	-1.60151	-0.679431	5.06684	0.000599427	0.0129556	DOWN	N/A	N/A
XP_010930882.1	-1.50073	-0.58566	5.91505	0.000580066	0.0126249	DOWN	N/A	N/A
XP_010930886.1	-2.31018	-1.20801	1.98551	0.00042441	0.00966204	DOWN	N/A	N/A
XP_010930891.1	-1.55093	-0.633135	5.81296	0.000709616	0.0148722	DOWN	N/A	N/A
XP_010930893.1	-2.34842	-1.23169	3.75864	2.36653e-06	0.000121826	DOWN	N/A	N/A
XP_010930894.1	-2.01671	-1.012	3.65557	3.65758e-05	0.00125915	DOWN	N/A	N/A
XP_010930924.1	1.52158	0.605573	5.02546	0.000932286	0.018702	UP	N/A	N/A
XP_010930966.1	3.77077	1.91486	0.299078	0.000164239	0.00442621	UP	N/A	N/A
XP_010930983.1	-1.79446	-0.843548	5.94938	0.000290777	0.00710132	DOWN	N/A	N/A
XP_010930984.1	-3.53076	-1.81998	2.86595	3.64028e-10	4.60866e-08	DOWN	N/A	N/A
XP_010931017.1	-1.85963	-0.895013	11.0885	8.9433e-07	5.1725e-05	DOWN	N/A	N/A
XP_010931102.2	3.24578	1.69856	1.90874	0.000272347	0.00674304	UP	N/A	N/A
XP_010931125.1	-1.48737	-0.572763	8.10616	0.00310759	0.0497203	DOWN	N/A	N/A
XP_010931133.1	-1.7384	-0.797763	6.11613	0.000646569	0.013804	DOWN	N/A	N/A
XP_010931141.1	-4.7675	-2.25323	-0.30645	0.000855298	0.017398	DOWN	N/A	N/A
XP_010931178.1	-6.8545	-2.77705	5.40834	8.56471e-27	1.43462e-23	DOWN	N/A	N/A
XP_010931186.1	-1.68298	-0.751014	6.21008	0.000167035	0.00449323	DOWN	N/A	N/A
XP_010931233.1	-1.89563	-0.922676	7.9582	2.33653e-05	0.000871942	DOWN	N/A	N/A
XP_010931240.1	3.3801	1.75707	6.04902	3.35434e-13	7.34095e-11	UP	N/A	N/A
XP_010931242.1	-4.5073	-2.17226	-0.569893	0.00211008	0.0364089	DOWN	N/A	N/A
XP_010931301.1	-1.61626	-0.692656	4.91946	0.000453808	0.0102297	DOWN	N/A	N/A
XP_010931306.1	-2.78893	-1.47971	1.61588	7.34469e-05	0.00226056	DOWN	N/A	N/A
XP_010931323.1	1.71691	0.779816	5.50664	6.64536e-05	0.00207315	UP	N/A	N/A
XP_010931358.1	3.13494	1.64844	10.9436	5.27212e-14	1.31957e-11	UP	N/A	N/A
XP_010931363.1	-2.7788	-1.47446	2.59479	0.000551132	0.0121347	DOWN	N/A	N/A
XP_010931407.1	-1.50192	-0.586811	5.04363	0.00173655	0.0309573	DOWN	N/A	N/A
XP_010931408.1	-2.04407	-1.03144	7.40616	1.46725e-08	1.30351e-06	DOWN	N/A	N/A
XP_010931421.1	2.06066	1.04311	2.09524	0.0019029	0.0332557	UP	N/A	N/A
XP_010931422.1	-1.5852	-0.664665	4.13061	0.00105476	0.0206732	DOWN	N/A	N/A
XP_010931488.1	-8.01451	-3.00261	2.33495	3.13853e-16	1.12038e-13	DOWN	N/A	N/A
XP_010931491.1	-1.53717	-0.620272	4.50211	0.00252222	0.0420218	DOWN	N/A	N/A
XP_010931504.1	-1.68743	-0.754828	5.94823	0.000368253	0.00860106	DOWN	N/A	N/A
XP_010931512.1	-1.71814	-0.780848	9.48652	2.32474e-05	0.000869801	DOWN	N/A	N/A
XP_010931537.1	-2.2856	-1.19257	6.41488	1.46499e-10	2.01268e-08	DOWN	N/A	N/A
XP_010931538.1	-2.05963	-1.04238	4.87748	2.05072e-08	1.76853e-06	DOWN	N/A	N/A
XP_010931605.1	-1.91136	-0.934596	3.90121	4.06305e-05	0.0013749	DOWN	N/A	N/A
XP_010931639.1	-1.62121	-0.69707	5.42377	0.00215935	0.0370243	DOWN	N/A	N/A
XP_010931641.1	17.1483	4.09999	2.83059	1.39877e-26	2.17564e-23	UP	N/A	N/A
XP_010931653.1	-1.49877	-0.583775	5.33741	0.00233583	0.0394446	DOWN	N/A	N/A
XP_010931676.1	-2.30665	-1.2058	3.22958	1.15607e-05	0.000473194	DOWN	N/A	N/A
XP_010931679.1	7.06773	2.82125	2.01359	5.75856e-09	5.56078e-07	UP	N/A	N/A
XP_010931685.3	-7.61258	-2.92839	0.473926	1.05912e-07	7.59894e-06	DOWN	N/A	N/A
XP_010931694.1	-1.48228	-0.567815	5.51958	0.00276825	0.0452449	DOWN	N/A	N/A
XP_010931724.1	28.0541	4.81014	2.28639	0.000199089	0.00519192	UP	N/A	N/A
XP_010931758.1	-1.99338	-0.995217	6.72321	1.64842e-06	8.83031e-05	DOWN	N/A	N/A
XP_010931781.1	6.29033	2.65314	4.7235	6.08277e-22	5.19433e-19	UP	N/A	N/A
XP_010931782.1	5.73583	2.52	3.74501	5.83107e-24	7.05414e-21	UP	N/A	N/A
XP_010931815.1	1.65804	0.729481	6.27676	5.152e-05	0.00167444	UP	N/A	N/A
XP_010931837.1	1.52851	0.612129	6.18126	0.000244864	0.00615709	UP	N/A	N/A
XP_010931871.1	2.14503	1.101	3.81331	5.33433e-06	0.000243008	UP	N/A	N/A
XP_010931872.1	2.59512	1.3758	4.32394	2.22337e-08	1.89863e-06	UP	N/A	N/A
XP_010931882.1	8.11863	3.02124	4.13448	0.000536649	0.0118732	UP	N/A	N/A
XP_010931909.1	1.47738	0.563038	6.71154	0.000626945	0.0134304	UP	N/A	N/A
XP_010931939.1	1.51603	0.600298	7.87235	0.000686746	0.0144625	UP	N/A	N/A
XP_010931950.1	-1.96805	-0.97677	5.0272	5.06937e-07	3.12272e-05	DOWN	N/A	N/A
XP_010931983.1	-2.16339	-1.11329	3.90546	3.66329e-06	0.000177267	DOWN	N/A	N/A
XP_010931988.1	2.90934	1.54069	6.52568	1.04497e-09	1.179e-07	UP	N/A	N/A
XP_010932027.1	-1.66402	-0.734675	8.98755	0.000141977	0.00392337	DOWN	N/A	N/A
XP_010932057.1	-4.07974	-2.02848	3.17732	5.52291e-11	8.29407e-09	DOWN	N/A	N/A
XP_010932058.1	-1.9325	-0.950467	4.95035	5.75734e-07	3.50682e-05	DOWN	N/A	N/A
XP_010932083.1	-2.28601	-1.19283	5.25728	7.18654e-10	8.43614e-08	DOWN	N/A	N/A
XP_010932084.1	-1.48486	-0.570332	6.46192	0.00181409	0.0320508	DOWN	N/A	N/A
XP_010932116.1	-4.42872	-2.14689	-0.233243	0.000537076	0.0118732	DOWN	N/A	N/A
XP_010932154.1	2.31328	1.20994	3.72829	2.84309e-05	0.00102415	UP	N/A	N/A
XP_010932205.1	-1.46617	-0.552054	7.25482	0.0015915	0.0289643	DOWN	N/A	N/A
XP_010932210.1	-1.59802	-0.676285	4.21073	0.000676088	0.0142934	DOWN	N/A	N/A
XP_010932243.1	2.12827	1.08968	4.24133	8.34239e-05	0.00251781	UP	N/A	N/A
XP_010932246.1	-2.37105	-1.24552	7.51178	6.05008e-09	5.82936e-07	DOWN	N/A	N/A
XP_010932264.1	-1.5082	-0.592827	6.797	0.000676665	0.0142986	DOWN	N/A	N/A
XP_010932270.1	-4.34105	-2.11804	7.61803	1.39678e-14	3.8746e-12	DOWN	N/A	N/A
XP_010932273.1	-1.59154	-0.670424	5.06165	0.00172665	0.0308187	DOWN	N/A	N/A
XP_010932316.3	-2.78166	-1.47595	5.10045	4.64389e-09	4.54486e-07	DOWN	N/A	N/A
XP_010932337.1	-2.98949	-1.5799	0.266274	0.00180469	0.0319107	DOWN	N/A	N/A
XP_010932388.1	-1.56851	-0.649392	8.6142	0.000186412	0.00492027	DOWN	N/A	N/A
XP_010932431.1	-4.47593	-2.16219	3.49465	0.000507039	0.0113009	DOWN	N/A	N/A
XP_010932478.1	-2.2259	-1.15439	5.34804	5.39412e-10	6.54372e-08	DOWN	N/A	N/A
XP_010932506.1	-2.17736	-1.12258	1.73525	0.00307749	0.0493657	DOWN	N/A	N/A
XP_010932522.1	-6.6353	-2.73016	0.691316	1.1155e-05	0.000457879	DOWN	N/A	N/A
XP_010932523.1	104.494	6.70728	1.69871	1.65471e-06	8.85312e-05	UP	N/A	N/A
XP_010932525.1	51.3209	5.68147	-1.25463	0.00230953	0.0391524	UP	N/A	N/A
XP_010932562.1	-2.00339	-1.00244	6.76588	4.22238e-06	0.000199014	DOWN	N/A	N/A
XP_010932578.1	3.80273	1.92703	1.50492	5.63889e-06	0.00025396	UP	N/A	N/A
XP_010932581.1	-2.14546	-1.10128	6.33646	1.44038e-07	1.00048e-05	DOWN	N/A	N/A
XP_010932583.1	3.53775	1.82283	1.77622	1.76092e-05	0.000682903	UP	N/A	N/A
XP_010932609.2	1.54943	0.631741	5.24773	0.000996687	0.0197483	UP	N/A	N/A
XP_010932638.1	-1.5472	-0.629662	6.63553	0.000175914	0.00469195	DOWN	N/A	N/A
XP_010932645.3	1.50618	0.590894	6.01009	0.00218635	0.0373696	UP	N/A	N/A
XP_010932663.1	-3.62902	-1.85958	0.534788	0.000228513	0.00582669	DOWN	N/A	N/A
XP_010932681.1	-4.14621	-2.05179	6.50687	7.11899e-29	1.47638e-25	DOWN	N/A	N/A
XP_010932769.1	1.75033	0.807627	5.33044	1.23532e-05	0.000500649	UP	N/A	N/A
XP_010932832.1	-2.31401	-1.21039	2.32506	0.000173799	0.00465506	DOWN	N/A	N/A
XP_010932905.1	6.44239	2.6876	2.44532	0.000132934	0.0037183	UP	N/A	N/A
XP_010932910.1	-1.5534	-0.635429	5.93949	0.000326589	0.00778505	DOWN	N/A	N/A
XP_010932965.1	-1.93334	-0.951098	6.08223	8.99497e-05	0.00267399	DOWN	N/A	N/A
XP_010933051.1	-2.14921	-1.10381	3.10257	0.000261689	0.00651322	DOWN	N/A	N/A
XP_010933068.1	-2.00482	-1.00348	4.98615	2.43534e-06	0.000124925	DOWN	N/A	N/A
XP_010933119.1	-2.26804	-1.18145	4.57517	3.18853e-06	0.000157442	DOWN	N/A	N/A
XP_010933142.1	4.29299	2.10198	3.22856	0.0027143	0.0446751	UP	N/A	N/A
XP_010933167.1	-2.04571	-1.0326	5.92312	7.08929e-07	4.2294e-05	DOWN	N/A	N/A
XP_010933183.1	-3.94678	-1.98067	3.78359	1.2602e-10	1.75344e-08	DOWN	N/A	N/A
XP_010933187.1	-3.66929	-1.8755	6.30673	1.18325e-15	3.90393e-13	DOWN	N/A	N/A
XP_010933205.1	1.74131	0.800174	5.9894	1.42623e-05	0.00056883	UP	N/A	N/A
XP_010933211.3	-1.63593	-0.710107	7.71067	3.52233e-05	0.00122135	DOWN	N/A	N/A
XP_010933221.1	-2.48649	-1.31411	4.04	1.01675e-08	9.24435e-07	DOWN	N/A	N/A
XP_010933255.1	1.78749	0.837933	3.08128	0.000912471	0.0183722	UP	N/A	N/A
XP_010933267.1	2.395	1.26003	3.96838	8.43379e-08	6.2466e-06	UP	N/A	N/A
XP_010933270.1	1.87266	0.905085	6.30328	3.84496e-06	0.000184418	UP	N/A	N/A
XP_010933277.2	-2.46943	-1.30418	4.21533	6.10111e-09	5.85263e-07	DOWN	N/A	N/A
XP_010933280.1	-3.90783	-1.96637	0.546089	3.26065e-05	0.00114612	DOWN	N/A	N/A
XP_010933292.1	2.63223	1.39629	2.27087	4.34178e-05	0.00145841	UP	N/A	N/A
XP_010933304.1	-3.38375	-1.75862	4.89822	1.61773e-15	5.18041e-13	DOWN	N/A	N/A
XP_010933320.1	-2.50389	-1.32417	4.43366	1.44429e-06	7.88226e-05	DOWN	N/A	N/A
XP_010933328.1	1.69517	0.761434	4.75749	0.00182977	0.0322104	UP	N/A	N/A
XP_010933348.1	1.68123	0.749519	4.95984	0.000880649	0.0178636	UP	N/A	N/A
XP_010933427.1	-1.81881	-0.862991	5.67097	4.36658e-05	0.00146284	DOWN	N/A	N/A
XP_010933430.1	2.74241	1.45545	1.44847	0.00112078	0.0217908	UP	N/A	N/A
XP_010933477.1	3.35741	1.74735	1.34834	3.96433e-06	0.000188895	UP	N/A	N/A
XP_010933479.1	-3.68973	-1.88351	3.13339	7.02927e-12	1.2598e-09	DOWN	N/A	N/A
XP_010933482.1	-13.9995	-3.8073	1.92728	6.1871e-14	1.51379e-11	DOWN	N/A	N/A
XP_010933501.1	-1.51254	-0.596977	4.86441	0.00315806	0.0504167	DOWN	N/A	N/A
XP_010933506.1	-1.64124	-0.714784	7.30056	5.36849e-05	0.00173573	DOWN	N/A	N/A
XP_010933514.2	-2.02261	-1.01622	2.84934	0.000394595	0.00913125	DOWN	N/A	N/A
XP_010933523.1	2.68042	1.42246	1.05631	0.000405849	0.00935191	UP	N/A	N/A
XP_010933531.1	-2.11864	-1.08314	3.26291	5.29518e-05	0.00171585	DOWN	N/A	N/A
XP_010933549.1	-1.92798	-0.947094	5.95293	2.85518e-06	0.000143256	DOWN	N/A	N/A
XP_010933569.1	1.90416	0.929154	2.86456	0.00272768	0.0448445	UP	N/A	N/A
XP_010933626.2	2.18378	1.12682	3.07992	0.00125731	0.0240374	UP	N/A	N/A
XP_010933634.3	-2.42932	-1.28055	2.22173	9.06641e-05	0.00268972	DOWN	N/A	N/A
XP_010933639.1	-1.73557	-0.795407	3.77905	0.000274969	0.00679251	DOWN	N/A	N/A
XP_010933642.1	1.44826	0.53432	6.65078	0.00156416	0.0285981	UP	N/A	N/A
XP_010933668.1	-3.63915	-1.8636	1.46346	2.98543e-05	0.00106485	DOWN	N/A	N/A
XP_010933686.2	1.95972	0.97065	3.58422	0.00032243	0.00771123	UP	N/A	N/A
XP_010933692.1	-3.28709	-1.71681	0.954283	0.000121093	0.00342228	DOWN	N/A	N/A
XP_010933714.1	-1.619	-0.6951	4.97727	0.000262043	0.00651755	DOWN	N/A	N/A
XP_010933758.1	-1.56163	-0.643051	5.50672	0.00134452	0.0254145	DOWN	N/A	N/A
XP_010933775.1	1.62484	0.700296	5.69729	0.00010515	0.0030509	UP	N/A	N/A
XP_010933783.1	17.0881	4.09492	1.38869	7.48562e-12	1.32654e-09	UP	N/A	N/A
XP_010933851.1	-2.26603	-1.18017	7.63874	2.95292e-07	1.93097e-05	DOWN	N/A	N/A
XP_010933871.1	1.72462	0.786275	3.63684	0.00183485	0.032273	UP	N/A	N/A
XP_010933886.1	-4.20509	-2.07214	2.55339	4.46427e-12	8.4166e-10	DOWN	N/A	N/A
XP_010933889.1	-1.58606	-0.665443	8.59022	0.000600563	0.0129738	DOWN	N/A	N/A
XP_010933935.1	-1.78452	-0.835535	5.32176	0.000172748	0.00462974	DOWN	N/A	N/A
XP_010933953.1	2.24628	1.16754	1.33636	0.00128315	0.0244135	UP	N/A	N/A
XP_010933968.2	2.60235	1.37982	2.63712	2.63562e-05	0.000964571	UP	N/A	N/A
XP_010933984.1	-1.4698	-0.555616	4.82881	0.00276755	0.0452449	DOWN	N/A	N/A
XP_010933989.1	-2.8707	-1.5214	0.44926	0.00260302	0.0431863	DOWN	N/A	N/A
XP_010934011.1	1.81179	0.857414	3.51367	0.000593065	0.0128564	UP	N/A	N/A
XP_010934033.1	-41.4493	-5.37328	0.894257	2.88709e-13	6.54873e-11	DOWN	N/A	N/A
XP_010934049.2	-1.90075	-0.926569	7.17988	4.50814e-06	0.000211095	DOWN	N/A	N/A
XP_010934050.1	1.4933	0.578506	6.37265	0.00150421	0.0277114	UP	N/A	N/A
XP_010934054.1	-3.50967	-1.81133	4.96001	4.62236e-20	3.05013e-17	DOWN	N/A	N/A
XP_010934056.1	-11.3937	-3.51016	3.08948	3.72175e-23	4.07199e-20	DOWN	N/A	N/A
XP_010934061.1	-1.6399	-0.713607	6.97736	6.44459e-05	0.00202776	DOWN	N/A	N/A
XP_010934215.1	-1.90147	-0.927119	5.41072	4.60313e-07	2.86387e-05	DOWN	N/A	N/A
XP_010934235.1	-1.78724	-0.837735	8.60537	1.23572e-05	0.000500649	DOWN	N/A	N/A
XP_010934242.3	7.14011	2.83595	-0.0693957	3.51931e-06	0.000171251	UP	N/A	N/A
XP_010934247.1	-2.41419	-1.27154	4.53663	5.10034e-10	6.23947e-08	DOWN	N/A	N/A
XP_010934250.1	-2.01752	-1.01258	3.00013	0.000304796	0.00737454	DOWN	N/A	N/A
XP_010934262.1	-1.98719	-0.99073	5.93974	2.14443e-08	1.83843e-06	DOWN	N/A	N/A
XP_010934291.1	1.41013	0.495832	6.47063	0.00312147	0.0498874	UP	N/A	N/A
XP_010934341.1	5.42799	2.44042	1.28886	3.00186e-05	0.00106809	UP	N/A	N/A
XP_010934344.1	-3.59825	-1.8473	5.3636	3.26065e-23	3.73697e-20	DOWN	N/A	N/A
XP_010934376.3	-1.8907	-0.918919	4.32125	2.39561e-05	0.00088944	DOWN	N/A	N/A
XP_010934404.1	-2.07456	-1.05281	2.92776	9.01258e-05	0.00267626	DOWN	N/A	N/A
XP_010934408.1	-1.55819	-0.639867	6.47306	0.000998528	0.0197758	DOWN	N/A	N/A
XP_010934429.1	6.77746	2.76074	5.00832	0.00156868	0.028668	UP	N/A	N/A
XP_010934436.1	-3.19546	-1.67602	4.38529	9.43874e-17	3.73697e-14	DOWN	N/A	N/A
XP_010934437.1	-2.13561	-1.09465	1.79865	0.00078378	0.0162159	DOWN	N/A	N/A
XP_010934441.1	-2.00046	-1.00033	4.53992	7.68786e-07	4.51841e-05	DOWN	N/A	N/A
XP_010934479.1	-2.13194	-1.09216	1.63378	0.00160745	0.0291449	DOWN	N/A	N/A
XP_010934483.1	-2.52821	-1.33811	1.88635	8.09535e-05	0.00245516	DOWN	N/A	N/A
XP_010934487.1	-3.16108	-1.66042	5.60219	7.3967e-18	3.4638e-15	DOWN	N/A	N/A
XP_010934499.1	1.93633	0.953327	5.51957	0.00180726	0.0319432	UP	N/A	N/A
XP_010934525.1	1.7139	0.777285	3.81432	0.000451258	0.010188	UP	N/A	N/A
[truncated: 730 more rows]
