# Supplementary material for: Insights from a Multi-Omics Integration (MOI) Study in Oil Palm (Elaeis guineensis Jacq.) Response to Abiotic Stresses: Part One—Salinity
Source: Plants (Basel). 2022 Jun 30;11(13):1755. doi: 10.3390/plants11131755 (PMC9269341; doi:10.3390/plants11131755)
Supplement: Supplementary file 1 [file plants-11-01755-s001.zip › plants-1782630-supplementary/Bittencourt et al_Supplementary Materials/Bittencourt et al_Supplementary Table S2.xlsx]

## Sheet: STable02
Supplementary Table S2: List of all peptides confidently identified in oil palm conditions.
Sequence	Spectrum Count	Protein Count	Protein Identification
HKEHIAAYGEGNER	19	5	| A0A6I9S346 | A0A6I9QGX3 | A0A6I9RG31 | A0A6I9SB87 | A0A6I9S043
TAVHQGTGHQTYSESR	19	1	| A0A6I9QGX7
GTM[15.9949]TTTHSYTGDQR	18	2	| A0A6I9SED4 | A0A6I9R652
LIESQETDRGDRPK	16	1	| A0A6I9QQ34
FYKEEEKNEPEFAK	15	1	| A0A6I9S3G9
TAVHQGTGHQTFSESR	15	1	| A0A6I9S1C1
M[15.9949]AHPEGEYATAR	14	2	| A0A6I9QDK5 | A0A6I9SKA3
ATAGDTHLGGEDFDNR	14	9	| A0A6I9Q973 | A0A6I9RMC7 | A0A6J0PIS2 | A0A6J0PIZ9 | A0A6I9R8Z3 | A0A6I9S4X6 | A0A6I9R685 | A0A6I9S4Y0 | A0A6I9RSI1
GGHVDWHIHDER	14	1	| A0A6I9QI64
GEEEKEAEEEESSRR	13	2	| A0A6J0PQD9 | A0A6I9SD06
VATPEQAQEVHVAVR	13	1	| A0A6I9S0B7
HKEHISAYGEGNER	13	1	| A0A6I9S799
LSSALSAASAACDHIR	12	2	| A0A6I9S0S5 | A0A6I9R4U7
RDPQELLAHTK	12	2	| A0A6J0PDS5 | A0A6I9QPU0
IVHPGASGIQDYR	12	1	| A0A6I9SHF2
TCHAHPTM[15.9949]SEAVK	12	2	| A0A6I9SCJ2 | A0A6I9QV05
RVDPDSSDKPASEDQK	12	2	| A0A6I9S263 | A0A6I9S1T2
EDKPEPPEEGRLPNATK	12	1	| A0A6I9R5S2
VATPAQAQEVHSVLR	12	2	| A0A6I9R8V5 | A0A6I9RF47
FCEEEDAHH	12	1	| A0A6I9RZ62
KGVVTLEEGK	12	4	| A0A6I9SGJ4 | A0A6I9QH71 | A0A6I9R3X6 | A0A6J0PHE6
EAVAPYERPALSK	12	1	| A0A6I9SQ87
LPAAGPPSPAGHLR	12	3	| A0A6I9RRD0 | A0A6J0PMX1 | A0A6J0PMX7
TIPRPVEHPSELPK	12	1	| A0A6I9S799
ALLHSSHM[15.9949]YHEAK	12	2	| A0A6I9SCJ2 | A0A6I9QV05
TLEAEAAHGTVTR	12	5	| A0A6I9SAS9 | A0A6I9QR02 | A0A6I9RDL8 | A0A6I9SAY2 | B3TM42
KNQANPPPAEGLHVQK	12	1	| A0A6I9RN57
VVVSSCGHDGPFGATGVK	11	1	| A0A6I9RD06
AAIKEESEGR	11	4	| A0A6I9QP90 | A0A6I9QIX0 | Q2XQF4 | A0A6I9QDX5
GTMTTTHSYTGDQR	11	2	| A0A6I9SED4 | A0A6I9R652
AFDLASKPENLGTPTK	11	1	| A0A6I9R8F8
HITGDVM[15.9949]GGHAVK	11	1	| A0A6I9QFI0
VLLPENCDRDK	11	1	| A0A6I9R0A5
LKGEAQQEAK	11	2	| A0A6I9RBZ7 | A0A6J0PK65
LVHSQTDAGITK	11	1	| A0A6I9R5B9
DPGPTGKPYSAR	11	3	| A0A6I9QH48 | A0A6I9QGG8 | A0A6I9QIY7
VATPAQAQEVHSALR	11	1	| A0A6I9SDH8
LLEGELGDKK	11	4	| A0A6I9QMN2 | A0A6I9RBH5 | A0A6I9RIL0 | A0A6J0PK65
ICHTNNCPVGVASQR	11	2	| A0A6I9S6U1 | A0A6I9RIC5
IAQGAKPGEGGQLPGK	11	2	| A0A6I9S6U1 | A0A6I9RIC5
NQANPPPAEGLHVQK	11	1	| A0A6I9RN57
ALGGTITGADKK	10	4	| A0A6I9QGX7 | A0A6J0PC38 | A0A6I9S1C1 | A0A6I9QHK1
MGVEVYHHLK	10	2	| A0A6I9RVI2 | A0A6I9QER0
LPGFHTCVGSGGER	10	2	| A0A6I9SK64 | A0A6I9SD80
LKQETPDPPEALR	10	2	| A0A6I9S8J5 | A0A6I9SGZ7
GRENEIRPYGNPK	10	1	| A0A6I9RIC5
GEGGEEEGKGEEEGSGR	10	1	| A0A6I9QMJ4
NHLFVPGPVNIPEPVIR	10	2	| A0A6I9QIM7 | A0A6I9S7T1
LRHEVEDYAK	10	1	| A0A6I9R0D2
LVEAAEHDVDGR	10	1	| A0A6I9R6V3
AFDLASKPEGTGTPTTDFK	10	1	| A0A6I9R4N4
FCEDEDAHH	10	1	| A0A6I9SKF8
VRPSSPSELDSLM[15.9949]GPK	10	1	| A0A6I9RZ62
DDTVILHGAGDKK	10	1	| A0A6I9R1A4
YSSSHEWVK	10	2	| A0A6I9SKF8 | A0A6I9RZ62
NVIHGSDSIESAR	10	2	| A0A6I9R9M7 | A0A6I9RXP4
LITNEPVKPR	10	1	| A0A6I9RM07
AGAEVVGISGDDPASHK	9	1	| A0A6I9R092
AAVADKEAEEASGEK	9	1	| A0A6I9SGG1
TALLKPHER	9	1	| A0A6I9R0D2
ANTYSVHGSALGAK	9	2	| A0A6I9SCL5 | A0A6I9RYK4
ILDIEPQEIHQR	9	3	| A0A6I9QH48 | A0A6I9QGG8 | A0A6I9QIY7
HATYLPHTAGR	9	3	| A0A6I9QGJ0 | B3TLN7 | A0A6I9QJ63
LHSIRDEEAK	9	3	| A0A6I9QEJ1 | B3TM21 | B3TM23
VSKEENIDDIER	9	2	| A0A6I9S6U1 | A0A6I9RIC5
HPAELAHEANK	9	1	| A0A6I9R5S2
IKEDDISAPVR	9	1	| A0A6I9S075
AVKPVLVAGPK	9	2	| A0A6I9QNS4 | A0A6I9REA2
KYKEEAAELK	9	1	| A0A6I9RYK4
ANPPAKPAAAPK	9	1	| A0A6I9QB11
YYCTVIDAPGHR	9	8	| A0A6I9S646 | A0A6I9S699 | A0A6I9R7B3 | A0A6I9SDA1 | A0A6I9QJJ5 | A0A6I9S8U8 | Q5J1K3 | A0A6J0PHI4
EGVIQHCTINNLAIGR	9	1	| A0A6I9RR54
AAPPKPAEKPPK	9	1	| A0A6I9RLW4
DGSSIEVHVGQNPNK	9	1	| A0A6I9R0A5
NM[15.9949]SVIAHVDHGK	9	4	| A0A6I9QVW6 | A0A6I9Q9K8 | A0A6I9REG8 | A0A6I9Q9D9
HAFVHDQETGEK	9	1	| A0A6I9R929
IIDKYPAGEGEDLK	9	2	| A0A6I9S8J5 | A0A6I9SGZ7
LRPDDKFEFAEPTK	9	1	| A0A6I9SGG1
VSSIM[15.9949]NDKDEESK	9	1	| A0A6I9QDJ8
TCHAHPTMSEAVK	9	2	| A0A6I9SCJ2 | A0A6I9QV05
SSHNHGLHLR	9	1	| A0A6I9RZX0
VEDGGEVGVSHEAR	9	1	| A0A6I9QK72
SSIHDVVLVGGSTR	9	3	| A0A6J0PIS2 | A0A6I9R685 | A0A6I9S4Y0
YTGEGESEESKK	9	1	| A0A6I9R2K3
LRPADGNETAGAYK	9	1	| A0A6I9RYK4
VRPSSPSELDSLMGPK	9	1	| A0A6I9RZ62
SSPSPSPATALTQDDLKK	9	1	| A0A6J0PI97
VPTKPVSAPASAK	9	1	| A0A6I9QNI0
SSLPDEAIYDKEK	9	1	| A0A6I9R0D2
NIANM[15.9949]VPPYDQTK	9	2	| A0A6I9RF67 | A0A6J0PKB3
SAIEASTSDYDKEK	9	1	| A0A6I9R1A4
GEEEKEAEEEESSR	9	2	| A0A6J0PQD9 | A0A6I9SD06
RVEHVDHAR	9	3	| A0A6I9SQ87 | A0A6I9SK64 | A0A6I9SD80
DSTTIVGDGSTQEAVNKR	9	2	| A0A6I9SGJ4 | A0A6I9QH71
AVSHFPTAVK	9	1	| A0A6I9QFA0
VQETVEEEEAPKPK	9	1	| A0A6I9RMJ6
HLIYQHQHNK	9	2	| A0A6I9SCZ9 | A0A6I9RYM8
EGEGYERPNDGAVVTVK	9	1	| A0A6I9Q9B5
EDKPEPPEEGR	9	1	| A0A6I9R5S2
QVHPDIGISSK	8	8	| A0A6J0PR51 | A0A6I9R4W2 | A0A6I9QAQ7 | A0A6I9R6S8 | A0A6I9R861 | A0A6I9SDM3 | A0A6I9R917 | A0A6I9R111
IYGPAPSETVHR	8	2	| A0A6I9RGA3 | A0A6I9R8V3
AAAEAPSPPSKPK	8	2	| A0A6I9RHU0 | A0A6I9S747
LVGAHKDDLPK	8	1	| A0A6I9RUU5
HIIGEDDQFIGKK	8	1	| A0A6I9S0B7
LGCIEDSGNHKR	8	2	| A0A6I9RJX4 | A0A6I9SGG1
DHTVSATHGDMDQNTR	8	5	| A0A6I9QUC0 | A0A6I9RMW2 | A0A6I9RI98 | A0A6I9RNP2 | A0A6I9RRI4
YKAEDEEHKK	8	2	| A0A6J0PIS2 | A0A6I9R685
VILSSHLGRPK	8	3	| A0A6I9RAH8 | A0A6I9SBB1 | A0A6I9S3G9
IVEEQDRDAVAPK	8	2	| A0A6I9RFZ0 | A0A6J0PGQ0
LAQRPENEGK	8	3	| A0A6I9QZ26 | A0A6I9QB73 | A0A6I9QBT5
ETTPFEGQKPGTSGLR	8	1	| A0A6I9RHB2
VGAATETELEDR	8	5	| A0A6I9R1C0 | A0A6I9SBS5 | A0A6I9S1Z5 | A0A6I9R6Y7 | A0A6I9SBX2
PGGEYHGNNPEM[15.9949]SK	8	2	| A0A6I9S6U1 | A0A6I9RIC5
IAQGAKPGEGGQLPGKK	8	2	| A0A6I9S6U1 | A0A6I9RIC5
ENEIRPYGNPK	8	1	| A0A6I9RIC5
GYESAM[15.9949]GHPIDESR	8	1	| A0A6I9R433
LIYVSTHEPSGSPR	8	1	| A0A6I9QLE8
YKAEDEEHR	8	1	| A0A6I9S4Y0
ATAPAKPAAAQK	8	1	| A0A6I9QNI0
EHIAAYGEGNER	8	5	| A0A6I9S346 | A0A6I9QGX3 | A0A6I9RG31 | A0A6I9SB87 | A0A6I9S043
VEEGTTM[15.9949]AQGGENVK	8	1	| A0A6I9QMJ1
RTQDGGTEVVEAK	8	2	| A0A6I9QNS9 | A0A6I9QZK3
PM[15.9949]YSNPPVHGAR	8	1	| A0A6I9SE11
NIEQHASDNVNK	8	4	| A0A6I9S4V6 | A0A6I9S5X7 | A0A6I9RFB8 | A0A6I9QAR9
VTRPHGNSGVVR	8	2	| A0A6I9QQJ4 | B3TLX9
LRPHEDKNEEDR	8	2	| A0A6I9RM58 | A0A6I9QQY5
VATPEQAQEVHGAVR	8	1	| A0A6I9SD38
VEPSEVAELKR	8	1	| A0A6I9SH60
LKVETTANQDPLVTK	8	2	| A0A6I9S5I9 | K0A0L0
SHVLAHDGAPVR	8	1	| A0A6I9S942
IVVIHVQSGK	8	1	| A0A6I9QY75
AEYDESGPAIVHR	8	1	| A0A6I9SD99
YKAEDEEHRK	8	1	| A0A6I9S4Y0
YKAEDEEHK	8	3	| A0A6J0PIS2 | A0A6I9R685 | A0A6I9RSI1
GEHTYVPVTR	8	1	| A0A6J0PFB6
HIETTITR	8	1	| A0A6I9RNW0
HYAHVDCPGHADYVK	8	5	| A0A6I9S7H9 | A0A6I9QIR4 | A0A6I9SJG0 | A0A6I9QDJ8 | A0A6I9QRI4
KGGEVAAATESSSTPAPR	8	1	| A0A6I9QEE0
SAIM[15.9949]TTAHTVDR	8	1	| A0A6I9RE98
EEATHPSALR	8	1	| A0A6I9QL67
PIQGDWNGAGAHTNYSTK	7	6	| A0A6I9S346 | A0A6I9QGX3 | A0A6I9QW68 | A0A6I9RG31 | A0A6I9SB87 | A0A6I9S043
SKPQGGEAVAVGEGR	7	1	| A0A6I9RV38
TLLEDVKK	7	2	| A0A6I9QIM7 | A0A6I9S7T1
VLGEEHYNTAR	7	4	| A0A6I9RDD2 | A0A6I9RJE5 | A0A6I9QXX3 | A0A6I9RG09
TNHFLPIHR	7	2	| A0A6I9RJE5 | A0A6I9RG09
VENIVVIGHSR	7	3	| A0A6I9SBL5 | A0A6I9RF67 | A0A6J0PKB3
ITIKPQTDR	7	3	| A0A6I9Q9A1 | A0A6I9QPS1 | A0A6I9QHH7
LASIGLENTEANR	7	3	| A0A6I9QQN9 | A0A6I9R2K3 | A0A6I9RRL9
ITVDHHFMTNVK	7	2	| A0A6I9SCJ2 | A0A6I9QV05
IAAVQSLSGTGACR	7	2	| A0A6I9QL80 | A0A6I9RF59
VRPGSPSELDSLM[15.9949]GPK	7	1	| A0A6I9SKF8
VQACTQEEVNK	7	1	| A0A6I9RM40
KPDLFGQLAEGQSPK	7	1	| A0A6J0PKB3
ANSGHPGLPMGCAPIGH	7	1	| A0A6I9RYK4
YEKPLQSLK	7	2	| A0A6I9S8J5 | A0A6I9SGZ7
HIEKDPALER	7	3	| A0A6I9R927 | A0A6I9RX22 | A0A6I9SEI7
VVELTCDAHR	7	2	| A0A6I9S3V0 | A0A6I9SI77
VATPAQAQEVHFALR	7	1	| B3TLL4
IWHHTFYNELR	7	17	| A0A6I9RRW8 | A0A6I9S387 | A0A6I9Q9C0 | A0A6I9QGJ8 | A0A6I9QQI9 | A0A6I9RVF5 | A0A6I9RBM3 | A0A6I9QKX8 | A0A6I9SD99 | A0A6I9S645 | A0A6I9RR22 | Q5J1K2 | A0A6J0PJ10 | A0A6I9RWU5 | A0A6I9R951 | A0A6J0PDE1 | A0A6J0PIN5
VTRPTRPDK	7	4	| A0A6I9RWM5 | A0A6I9RYJ8 | A0A6I9RX29 | A0A6I9R9C8
ATSGTQKPSVESDER	7	1	| A0A6I9SI35
VSDGEAEAKPPR	7	1	| A0A6I9RXP8
YPTHAAPHADE	7	1	| A0A6I9QJU7
SGVDSGATLQAGGDR	7	2	| A0A6I9QQS7 | A0A6I9QW15
YIEAGASEHAR	7	5	| A0A6I9QPT6 | A0A6I9RTT3 | A0A6I9QAY9 | A0A6I9RLA3 | A0A6I9RJH2
KNDEGVVVNK	7	1	| A0A6J0PH47
RPGDAEIVYASTAK	7	2	| A0A6I9R1R7 | A0A6I9RE61
EAAKPPPPPPIGPK	7	1	| A0A6I9R1D2
IVVVDHEM[15.9949]PNK	7	2	| A0A6I9RM07 | A0A6I9QCT8
LASINVENVEANRR	7	2	| A0A6I9QQ68 | A0A6I9SAL5
IDGSFPSFSHDGAR	7	1	| A0A6I9QLE8
VIAGPGDKPM[15.9949]IGVQYK	7	1	| A0A6J0PIS2
GSPLALAQAHETR	7	1	| A0A6I9SDS2
DHTVSATHGDM[15.9949]DQNTR	7	5	| A0A6I9QUC0 | A0A6I9RMW2 | A0A6I9RI98 | A0A6I9RNP2 | A0A6I9RRI4
SGFHKPGTEAK	7	1	| A0A6I9QI64
AGWGVMTSHR	7	3	| A0A6I9RVI2 | A0A6I9QJV9 | A0A6I9QER0
AQAEAEGKPVEVK	7	2	| A0A6I9RQM7 | A0A6I9RHN1
TWGGRPENVK	7	3	| A0A6I9QQN9 | A0A6I9R2K3 | A0A6I9RRL9
YIGEGESAEAK	7	1	| A0A6I9QQN9
YGAGIGPGVYDIHSPR	7	4	| A0A6I9QHH2 | A0A6I9R4Y7 | A0A6I9RUT6 | A0A6I9QGV3
NMSVIAHVDHGK	7	4	| A0A6I9QVW6 | A0A6I9Q9K8 | A0A6I9REG8 | A0A6I9Q9D9
YKGDAAGGEGVSESLHVK	7	2	| A0A6I9RJV3 | A0A6I9RU77
SAHIAAAMVAK	7	1	| A0A6I9RUT3
IIGVSVDSTGKPALR	7	1	| A0A6I9RF73
GEGVSESLHVK	7	4	| A0A6I9QQ68 | A0A6I9RJV3 | A0A6I9SAL5 | A0A6I9RU77
ETPEAHVFK	7	6	| A0A6I9RMU0 | A0A6I9R9R1 | A0A6I9RLZ1 | A0A6I9REM2 | A0A6I9RG45 | A0A6I9RFU6
HHQTYITNYNK	7	3	| A0A6I9S5I9 | A0A6J0PHZ0 | K0A0L0
VEDAVEEEEAPKPK	7	1	| A0A6I9QE56
ALSNQHQVR	7	4	| A0A6I9RYW2 | A0A6J0PHM3 | A0A6I9R0Q2
PGGEYHGNNPEMSK	7	2	| A0A6I9S6U1 | A0A6I9RIC5
M[15.9949]VAALPEGGVLLLENVR	7	2	| A0A6I9RAH8 | A0A6I9S3G9
EAVAPYERPALTK	7	2	| A0A6I9SK64 | A0A6I9SD80
AVGGCGVYVSDKPNK	7	1	| A0A6I9SGE8
AVLVDKDQNPK	7	2	| A0A6J0PKU1 | A0A6J0PIT6
KNISAEVASSTR	7	1	| A0A6I9S0B7
HPGATVGAVEK	7	1	| A0A6I9QFA0
ESGATM[15.9949]DVVAAQTK	7	1	| B3TLL4
FKTEEDAIR	7	2	| A0A6I9QWA8 | A0A6I9QSI6
PMYSNPPVHGAR	7	1	| A0A6I9SE11
SATHVVLATVNK	7	1	| A0A6I9SB36
YKTDDASAVR	7	1	| A0A6I9Q9N6
YTPEKPPTGPR	7	1	| A0A6I9QDA2
GYFEDR	6	6	| A0A6I9S346 | A0A6I9QGX3 | A0A6I9QW68 | A0A6I9RG31 | A0A6I9SB87 | A0A6I9S043
GKDSVCVVTQK	6	2	| A0A6I9SCV4 | A0A6I9SHX6
VNSGPPPPKDELSSK	6	1	| A0A6I9RI03
AVEYEYSEQNLADK	6	2	| A0A6I9QZ03 | A0A6J0PK65
SNLKPVTLELGGK	6	3	| A0A6I9QQS7 | A0A6I9RL07 | A0A6I9QW15
FEETLYGSSR	6	4	| A0A6I9RVI7 | A0A6I9RBI4 | A0A6I9RA58 | A0A6I9RLW5
GVDAQIASGGGR	6	2	| A0A6I9R8Z0 | A0A6J0PNM0
RPFAAIVGGSK	6	3	| A0A6I9RAH8 | A0A6I9SBB1 | A0A6I9S3G9
PPQQQQVEEER	6	1	| A0A6I9S730
VETEDVEGAVAK	6	2	| A0A6I9QJF3 | A0A6I9QGI9
AVDTTATEVETKK	6	3	| A0A6I9QH48 | A0A6I9QGG8 | A0A6I9QIY7
KQGESALQYR	6	2	| A0A6I9S185 | A0A6I9S2C7
SKPDLAAYSAHPAHQAVVK	6	1	| A0A6I9S3D8
VVAALNEK	6	1	| A0A6I9S6P5
NALENYAYNMR	6	9	| A0A6I9Q973 | A0A6I9RMC7 | A0A6J0PIS2 | A0A6J0PIZ9 | A0A6I9R8Z3 | A0A6I9S4X6 | A0A6I9QQA8 | A0A6I9R685 | A0A6I9S4Y0
HLQALEGAASR	6	1	| A0A6I9RFW1
ATAGIEPEDVAK	6	2	| A0A6I9SF97 | A0A6I9RF73
SAAVDSTGHEINR	6	2	| A0A6I9RAZ2 | A0A6I9R4R1
VPGGSSGGSAAAVSAR	6	1	| A0A6I9S4M8
AGGYSSDGTQSILDK	6	2	| A0A6I9RVI7 | A0A6I9RLW5
GTLFGVHR	6	1	| A0A6I9SHF2
TSVPGVYAVGDVATFPLK	6	1	| A0A6I9SQ87
SAIMTTAHTVDR	6	1	| A0A6I9RE98
IHSSSIAQGTFR	6	1	| A0A6I9RE98
VIITAPAK	6	1	| A0A6I9R652
HEGSVATVGITDHAQGH	6	2	| A0A6I9SKF8 | A0A6I9RZ62
APAAAPVSQTAEAPK	6	1	| A0A6I9S6I1
AVVAALSGHAR	6	1	| A0A6I9QQ41
KPIHVPTEIGEINGVK	6	2	| A0A6I9S8J5 | A0A6I9SGZ7
LVGVSEETTTGVK	6	3	| A0A6I9Q9A1 | A0A6I9QPS1 | A0A6I9QHH7
VAALHLGK	6	3	| A0A6I9Q9A1 | A0A6I9QPS1 | A0A6I9QHH7
TVLVTGAGGR	6	2	| A0A6I9R8F8 | A0A6I9R4N4
STNEEKVEDTDGVR	6	1	| A0A6I9R2J1
KLTCSYPGIK	6	2	| A0A6I9R5J1 | A0A6I9RW65
TM[15.9949]TTTHSYTGDQR	6	2	| A0A6I9SED4 | A0A6I9R652
LIGATNPAESAPGTIR	6	1	| A0A6I9R9M7
IIGVSVDSSGKPALR	6	1	| A0A6I9SF97
NSGQTCVCANR	6	2	| A0A6I9QWA8 | A0A6I9QSI6
LAIQNGAAGIIVSNHGAR	6	2	| A0A6I9QDK5 | A0A6I9SKA3
AGSCISCVGIIK	6	1	| A0A6I9QDC0
PQGGEAVAVGEGR	6	1	| A0A6I9RV38
AVVVHADPDDLGK	6	6	| A0A6I9S7A0 | A0A6I9SD65 | A0A6I9SLG7 | A0A6I9QKL0 | A0A6I9R7A7 | A0A6I9QKE9
MTAYFNK	6	2	| A0A6I9RPV6 | A0A6I9QJN4
M[15.9949]DATAEELTEEK	6	1	| A0A6I9R4U7
DQVAAAM[15.9949]GIYGPR	6	2	| A0A6I9RBI4 | A0A6I9RA58
ELVESIHK	6	3	| A0A6I9S1X7 | A0A6I9SAN0 | A0A6I9S1I5
SVEANKPSGAK	6	2	| A0A6I9RHU0 | A0A6I9S747
GILAM[15.9949]DESNATCGK	6	3	| A0A6I9QQN9 | A0A6I9R2K3 | A0A6I9RRL9
STAAPAATTTIAVGDK	6	1	| A0A6I9QN48
YAM[15.9949]LAEDGVVK	6	1	| A0A6I9QN48
DKPVGLGVR	6	1	| A0A6I9QN48
VPGGSSSGSAVAVAAK	6	1	| A0A6I9SFT3
VPSLEHNNEVK	6	2	| A0A6I9QPU0 | A0A6I9R7F7
ESGSTM[15.9949]DVVAAQTK	6	2	| A0A6I9R8V5 | A0A6I9RF47
SDFHVAAQNCWVR	6	2	| A0A6I9R8V5 | A0A6I9RF47
KPEEITKEEYASFYK	6	2	| A0A6I9RZR3 | A0A6I9SCN7
FGCNDATQVAK	6	1	| A0A6I9QWA6
VNPMFR	6	2	| A0A6I9RX67 | A0A6I9RAB4
YSAEGESEEAKK	6	1	| A0A6I9RNZ8
IIGATNPADSAPGTIR	6	1	| A0A6I9RXP4
GYGLSEQPPEPEK	6	1	| A0A6I9R2C6
VGAEVIGISGDDPASHK	6	1	| A0A6I9SAI8
VTLAAVEK	6	1	| A0A6I9QUZ9
VM[15.9949]ELVHIAANK	6	1	| A0A6I9R0D2
QKLPQLAGTSAER	6	1	| A0A6I9RYK4
LIESQETDR	6	1	| A0A6I9QQ34
VEIIANDQGNR	6	17	| A0A6I9RMC7 | A0A6J0PIS2 | A0A6J0PIZ9 | A0A6I9RYW2 | A0A6J0PHM3 | A0A6I9R8Z3 | A0A6I9S4X6 | A0A6I9R0Q2 | A0A6I9R685 | A0A6I9S4Y0 | A0A6I9RSI1
LGIHEDSQNR	6	5	| A0A6I9QTT4 | A0A6I9RZR3 | A0A6I9SCN7 | A0A6I9S7C0 | A0A6I9QQI1
YYAGWADK	6	4	| A0A6I9QQS7 | A0A6I9RL07 | A0A6I9QW15 | A0A6I9RLB5
VNVAEERPR	6	3	| A0A6I9RTE3 | A0A6I9QLB0 | A0A6I9RJT9
LEQVFSEHGK	6	3	| A0A6I9RTE3 | A0A6I9QLB0 | A0A6I9RJT9
GLQNGDTATSAIK	6	2	| A0A6I9S6U1 | A0A6I9RIC5
TQDGGTEVVEAK	6	2	| A0A6I9QNS9 | A0A6I9QZK3
AYGEAANIFGKPK	6	2	| A0A6I9QC85 | A0A6J0PAX3
LASLADLYVNDAFGTAHR	6	4	| A0A6I9SCW7 | A0A6I9RAH8 | A0A6I9SBB1 | A0A6I9S3G9
TLHPNVHGGILAR	6	2	| A0A6I9QW69 | A0A6I9QRQ6
VATVQSLSGTGSLR	6	1	| A0A6I9SE11
TTGHSVTSPDDTAEK	6	1	| A0A6I9RZX8
YIEKDPALER	6	3	| A0A6I9S263 | A0A6I9RJC8 | A0A6I9S1T2
FAQYTGAHAIAGR	6	4	| A0A6I9S2M9 | A0A6I9S590 | A0A6I9R071 | A0A6I9S9C9
SMSTYNTR	6	1	| A0A6I9R0A5
RLTYDEIQSK	6	2	| A0A6I9RJT4 | A0A6I9RDE3
TQVAYGSQNEIIR	6	2	| A0A6I9RBI4 | A0A6I9RA58
LPSHYLVSPPEIER	6	4	| A0A6I9R6D2 | A0A6I9S5X4 | A0A6I9R8Z0 | A0A6J0PNM0
DADGHGTHTASTAAGR	6	2	| A0A6I9R426 | A0A6I9RX51
KPSSGPEGSVTPR	6	1	| A0A6I9QEG5
YIGSMVADVHR	6	1	| A0A6I9QN09
YIGSM[15.9949]VADVHR	6	1	| A0A6I9QN09
AGGPPSTVLVTGAGGR	6	1	| A0A6I9R4N4
IGGASEAEVGEKK	6	1	| A0A6I9RVT6
LTCSYPGIK	6	2	| A0A6I9R5J1 | A0A6I9RW65
ENVPAAQQAFLAR	6	1	| A0A6I9RMV8
DAAVADKEAEEASGEK	6	1	| A0A6I9SGG1
KAPGGAPANVAVGIAR	6	1	| A0A6I9RUT3
IQAHQEAAAR	6	1	| A0A6I9RYT3
VAERPENAGK	6	1	| A0A6I9RPJ3
MEALANAAR	6	1	| A0A6I9QXK2
LQELFKEEGCEAK	6	2	| A0A6J0PI97 | A0A6I9RBD9
VCSYLDPSEPTHAK	6	1	| A0A6I9QUZ9
M[15.9949]GTPALTSR	6	1	| A0A6I9R0D2
LLNVHGVAAR	6	1	| A0A6I9R952
IVIDDVKR	6	1	| A0A6I9R5F1
NAIVVPHIASASK	6	2	| A0A6I9RX67 | A0A6I9RAB4
GQTVGVIGAGR	6	2	| A0A6I9RX67 | A0A6I9RAB4
ALLHSSHMYHEAK	6	2	| A0A6I9SCJ2 | A0A6I9QV05
NALENYAYNM[15.9949]R	6	9	| A0A6I9Q973 | A0A6I9RMC7 | A0A6J0PIS2 | A0A6J0PIZ9 | A0A6I9R8Z3 | A0A6I9S4X6 | A0A6I9QQA8 | A0A6I9R685 | A0A6I9S4Y0
TAAYYQQGAR	6	1	| A0A6I9R2K3
ALEQLEEAM[15.9949]AK	6	3	| A0A6I9S5I9 | A0A6J0PHZ0 | K0A0L0
IINEPTAASLAYGFEK	6	3	| A0A6I9RNW0 | A0A6I9S2K0 | A0A6J0PE28
AKFEELCSDLLDR	6	2	| A0A6I9RNW0 | A0A6I9S2K0
PTIVTNAEGQR	6	2	| A0A6I9RNW0 | A0A6I9S2K0
INVKPLITHR	6	2	| A0A6I9RDE7 | A0A6I9RC26
MGTPALTSR	6	1	| A0A6I9R0D2
IRPVLTVNK	6	4	| A0A6I9QVW6 | A0A6I9Q9K8 | A0A6I9REG8 | A0A6I9Q9D9
QVSSAATAAGDQPETR	6	1	| A0A6I9R9T9
ESSEEEREHAEK	6	4	| A0A6I9R952 | A0A6I9RC93 | A0A6I9QBZ0 | A0A6I9R626
SDVVIETHKEEEVA	6	1	| A0A6I9QDC0
KPLTITPGSTVLYSK	6	1	| A0A6I9RV38
VVAAGANPVQITR	6	4	| A0A6I9SGJ4 | A0A6I9QH71 | A0A6I9R3X6 | A0A6J0PHE6
HGRPGIGATHSSR	6	4	| A0A6I9QBK6 | A0A6I9RS35 | A0A6I9S3C0 | B3TLS1
EDFGGGHPDPNLTYAK	6	2	| A0A6I9R0D9 | A0A6I9RHB2
YDYENVDAGAAK	6	1	| A0A6I9RHB2
SASSDTHVAPSEEK	6	1	| A0A6I9RWZ2
RRDDLSDAPR	6	2	| A0A6J0PQD9 | A0A6I9SD06
KVIISAPSK	6	2	| A0A6I9RQ03 | A0A6I9QP90
NMHFYAEPR	6	1	| A0A6I9QDI4
SQASALENHAAANCK	6	1	| A0A6I9S0S5
VSAYIAR	6	2	| A0A6I9S6U1 | A0A6I9RIC5
VILSSHLGR	6	3	| A0A6I9RAH8 | A0A6I9SBB1 | A0A6I9S3G9
FYKDEEKNEPEFAK	6	1	| A0A6I9RAH8
SAGELESGNAGEPAK	6	3	| A0A6I9RBQ0 | A0A6I9RAC4 | A0A6I9R6H6
LVVHISK	6	2	| A0A6I9RBQ0 | A0A6I9RAC4
TFVEHGM[15.9949]ADGR	6	2	| A0A6I9SK64 | A0A6I9SD80
VPENVVVSPSK	6	1	| A0A6I9SGE8
ADKEVLGTAAK	6	2	| A0A6I9SGJ4 | A0A6I9QH71
SQICMVGDR	6	1	| A0A6I9RQ80
AAALNIVPTSTGAAK	6	2	| A0A6I9SED4 | A0A6I9R652
LLAIKPK	6	1	| A0A6I9RMS4
GASEDETQAEGSAKPNR	6	1	| A0A6I9RB44
ITCNLNNAACK	6	1	| A0A6I9Q9B5
KPLPLTPGSTVLYSK	6	1	| A0A6I9R0A2
ETHEAIAIAM[15.9949]NR	6	1	| A0A6I9RIC5
TEELQPYVLNVVR	6	1	| A0A6I9SE11
YTSITPIGDR	5	2	| A0A6I9RV38 | A0A6I9R0A2
VIACIGEK	5	2	| A0A6I9SD38 | A0A6I9S0B7
GIAVDAVCPGK	5	5	| A0A6I9QGX7 | A0A6J0PC38 | A0A6I9S1C1 | A0A6I9SA97 | A0A6I9QHK1
VLQISGER	5	9	| A0A6I9R1M0 | A0A6I9QX31 | A0A6I9QX36 | A0A6I9RMU0 | A0A6I9R9R1 | A0A6I9RLZ1 | A0A6I9REM2 | A0A6I9RG45 | A0A6I9RFU6
EAEEFAEEDKK	5	9	| A0A6I9RYW2 | A0A6J0PHM3 | A0A6I9R0Q2
VIQQNVENELAK	5	2	| A0A6I9S263 | A0A6I9S1T2
DAPPGEKPEPVR	5	3	| A0A6I9QBK6 | A0A6I9RS35 | B3TLS1
TTMQDAESSR	5	1	| A0A6I9QN25
TPGPGAQSALR	5	1	| B3TM39
VLNTGSPITVPVGR	5	3	| A0A6I9RDD2 | A0A6I9QXX3 | A0A6I9RG09
HTMALTSDGR	5	4	| A0A6I9RR96 | A0A6I9RR46 | A0A6I9RQ81 | A0A6J0PMZ1
TYMEVK	5	2	| A0A6I9RJT4 | A0A6I9RDE3
LLM[15.9949]SM[15.9949]GEALR	5	4	| A0A6I9RVI7 | A0A6I9RBI4 | A0A6I9RA58 | A0A6I9RLW5
IQNGGTEVVEAK	5	6	| A0A6I9SCI9 | A0A6I9SP93 | A0A6I9S1X7 | A0A6I9SAN0 | A0A6I9S1I5 | A0A6I9SF60
AAPSTIATAVEM[15.9949]EPVER	5	1	| A0A6I9RF67
VVAPAGQM[15.9949]QLK	5	2	| A0A6I9S6U1 | A0A6I9RIC5
CAAYYQQGAR	5	2	| A0A6I9QQN9 | A0A6I9RRL9
MVDVLVSQNIMPGIK	5	1	| A0A6I9RRL9
GVAVAEAEGK	5	1	| A0A6I9SH60
VHDAGHM[15.9949]VPM[15.9949]DQPR	5	1	| A0A6I9RBF8
M[15.9949]CCLFINDLDAGAGR	5	2	| A0A6I9RBQ0 | A0A6I9RAC4
MCCLFINDLDAGAGR	5	2	| A0A6I9RBQ0 | A0A6I9RAC4
GDAAGGEGVSESLHVK	5	2	| A0A6I9RJV3 | A0A6I9RU77
VLAAVYK	5	2	| A0A6I9SMY4 | A0A6I9RMV8
KPLVPSGPK	5	1	| A0A6I9S750
HLPGFVEK	5	1	| A0A6I9QN48
TFVEHGMADGR	5	2	| A0A6I9SK64 | A0A6I9SD80
HVLNEQTK	5	1	| A0A6I9RIN9
GDPGEAGTTVDNAK	5	1	| A0A6I9S994
IIDKYPAGEGEDLKK	5	2	| A0A6I9S8J5 | A0A6I9SGZ7
HIIGEDDQFIGK	5	1	| A0A6I9S0B7
APGFGENR	5	3	| A0A6I9R1A4 | A0A6I9RVT6 | A0A6I9RDZ6
VIGVGGGGSNAVNR	5	3	| A0A6I9RRY8 | A0A6I9QBF6 | A0A6I9QMP7
SPIVATTITSAR	5	1	| A0A6J0PDQ3
SFPLSEAAEAHR	5	1	| A0A6I9REE4
FVVTSDGAALTK	5	1	| A0A6I9RMS4
FMNSYHSLEHNTR	5	1	| A0A6I9R129
SSVHEVVLVGGSTR	5	2	| A0A6I9R8Z3 | A0A6I9RSI1
NQVAMNPTNTVFDAK	5	6	| A0A6J0PIS2 | A0A6J0PIZ9 | A0A6I9R8Z3 | A0A6I9S4X6 | A0A6I9R685 | A0A6I9S4Y0
VHGLACTFAHGLK	5	1	| A0A6I9SF97
TGAEVVMEAVNKPR	5	1	| A0A6I9RI08
SGGSIPASCCSGVR	5	1	| A0A1D5AIU8
NQGNNIQEYK	5	1	| A0A6I9RR81
MSEVDEESK	5	2	| A0A6I9RNW0 | A0A6J0PE28
FSDPSVQSDM[15.9949]K	5	3	| A0A6I9RMC7 | A0A6J0PIS2 | A0A6I9R685
MSAEYENCK	5	1	| A0A6I9QH71
NMTM[15.9949]TPPGPHGVK	5	1	| A0A6I9RPM6
LLEVAGHK	5	1	| A0A6I9QWH4
IIYGVHDEAK	5	1	| A0A6I9R7P0
VEEGTTMAQGGENVK	5	1	| A0A6I9QMJ1
LLEGELGDK	5	4	| A0A6I9QMN2 | A0A6I9RBH5 | A0A6I9RIL0 | A0A6J0PK65
SLHDPHK	5	2	| A0A6I9RBZ7 | A0A6J0PK65
WSSSEIR	5	1	| A0A6I9RIC5
ILESSTPVVGGK	5	2	| A0A6I9QC85 | A0A6J0PAX3
SFGVLIPDQGIALR	5	1	| A0A6I9RR54
HTNPCGVASR	5	2	| A0A6I9QW69 | A0A6I9QRQ6
KVIITAPAK	5	1	| A0A6I9R652
KFVENLK	5	1	| A0A6I9R4N9
MNLIYYDLYQATR	5	2	| A0A6I9RX67 | A0A6I9RAB4
HQADVCHAYQIM[15.9949]K	5	1	| A0A6I9QKL5
VHVLTDGR	5	1	| A0A6J0PNM0
GVRPDQQLVK	5	1	| A0A6I9QMQ0
GPVVDEAALVEHLK	5	1	| A0A6I9RAB4
KVEGTPERPR	5	1	| A0A6I9QXK2
VAERPELAAK	5	1	| A0A6I9QSH0
DSAPAEPAGENPAGK	5	1	| A0A6I9QNI0
NQSESVVYQTEK	5	1	| A0A6I9RNW0
MVNHFVQEFR	5	1	| A0A6I9R685
GSDKPPAHLGPSR	5	1	| A0A6I9QF10
PSASNLGTTGPTK	5	1	| A0A6I9QUZ9
GGHLSHGYQTDTK	5	1	| A0A6I9R0D2
LAVACER	5	1	| A0A6I9SDS2
ASMTEEDLAELAR	5	2	| A0A6I9S8J5 | A0A6I9SGZ7
NTTIPTKK	5	13	| A0A6I9Q973 | A0A6I9R2G8 | A0A6I9RMC7 | A0A6J0PIS2 | A0A6J0PIZ9 | A0A6I9RTH8 | A0A6I9R8Z3 | A0A6I9S4X6 | A0A6I9QQA8 | A0A6J0PP94 | A0A6I9R685 | A0A6I9S4Y0 | A0A6I9RSI1
AHASTEGVTK	5	2	| A0A6I9RAH8 | A0A6I9S3G9
NISAEVASSTR	5	1	| A0A6I9S0B7
VTIEHEGTAR	5	1	| A0A6I9QGY0
ITGASTLPSDEVER	5	2	| A0A6I9S2K0 | A0A6J0PE28
HIEATLTR	5	2	| A0A6I9S2K0 | A0A6J0PE28
TTPSVVAYTK	5	3	| A0A6I9RNW0 | A0A6I9S2K0 | A0A6J0PE28
LM[15.9949]EYGNM[15.9949]LVK	5	3	| A0A6I9RBQ0 | A0A6I9RAC4 | A0A6I9R6H6
YGYNAATGK	5	2	| A0A6I9SGJ4 | A0A6I9QH71
M[15.9949]VTPGSDSPK	5	2	| A0A6I9SMY4 | A0A6I9RMV8
KYDEIDAAPEER	5	2	| A0A6I9QDJ8 | A0A6I9QRI4
AIDDAEGLVK	5	2	| A0A6I9SCJ2 | A0A6I9QV05
YTVAM[15.9949]M[15.9949]GYGPEDK	5	1	| A0A6I9R4J1
TDTNPEGLTAAYGK	5	1	| A0A6I9QFA0
VHGLACTFAH	5	1	| A0A6I9SF97
EEIAEIESGR	5	1	| A0A6I9SF97
ATAGIEPEDVAKR	5	2	| A0A6I9SF97 | A0A6I9RF73
GNINIEEVR	5	1	| A0A6I9SF97
ESGATMDVVAAQTK	5	1	| B3TLL4
GTFANIR	5	3	| A0A6I9QZY0 | A0A6I9SPR5 | A0A6I9RPM6
SDVHFLK	5	2	| A0A6I9RDE7 | A0A6I9RC26
TTTVEEERK	5	1	| A0A6I9RUZ4
TSVGEIR	5	2	| A0A6I9R074 | A0A6I9R0A5
FRLPENAK	5	9	| A0A6I9QX31 | A0A6I9QX36 | A0A6I9RMU0 | A0A6I9R9R1 | A0A6I9RLZ1 | A0A6I9REM2 | A0A6I9RG45 | A0A6I9RFU6 | A0A6I9QYA7
ADLPGVK	5	6	| A0A6I9R1M0 | A0A6I9QX31 | A0A6I9QX36 | A0A6I9RG45 | A0A6I9RFU6 | A0A6I9QYA7
RGTDVFK	5	2	| A0A6I9QDK5 | A0A6I9SKA3
IPDADGKPSIPHNSR	5	1	| A0A6I9S105
VLQDSHTIDGR	5	1	| A0A6I9RZ10
DGDTCAHPEPTTR	5	1	| A0A6I9R825
GAGHTAPEYRPK	5	1	| A0A6I9S2Y0
EVPPKPAEKPPK	5	1	| A0A6I9QRJ0
SDVVIETHK	5	1	| A0A6I9QDC0
YAGNEFK	5	2	| A0A6I9RV38 | A0A6I9R0A2
ALGGTITGADK	5	4	| A0A6I9QGX7 | A0A6J0PC38 | A0A6I9S1C1 | A0A6I9QHK1
TAISEGLAQR	5	2	| A0A6I9S263 | A0A6I9S1T2
VNPIHK	5	2	| A0A6I9QZ03 | A0A6J0PK65
VAAFINASKPK	5	2	| A0A6I9RGA3 | A0A6I9R8V3
YAGVGSAIEYAVIHLK	5	2	| A0A6I9RF67 | A0A6J0PKB3
DHANFASPR	5	1	| A0A6I9QWX2
LQDGTVFVK	5	1	| A0A6I9Q9B5
FADYAEAHLK	5	2	| A0A6I9QEX0 | A0A6I9R5S2
AIKPTVLIGSSGVGK	5	2	| A0A6I9QUI0 | A0A6I9QU58
AEEYHQQYLEK	5	3	| A0A6I9S549 | A0A6I9RXL0 | A0A6I9R530
NPLLPSDPYER	5	3	| A0A6I9QMN2 | A0A6I9RBZ7 | A0A6J0PK65
LLEDELGDKK	5	1	| A0A6I9RBZ7
AVENVNSIIGPALIGK	5	1	| A0A6I9QER0
SNSGEGGEDPIR	5	1	| A0A6I9RIC5
LIEQAVK	5	1	| A0A6I9RIC5
GTVISSSPPAPK	5	1	| A0A6I9R433
EAFGAEELKR	5	1	| A0A6I9QJF3
EAVTKEEAEEAKK	5	1	| A0A6I9RCD6
TSVPTHSVPSSSR	5	1	| A0A6I9SAN5
LITVTPDTK	5	1	| A0A6I9QJR8
SSHAITVVGHK	5	3	| A0A6I9SFN2 | A0A6I9SF09 | A0A6I9SFV4
HAVLGLTR	5	2	| A0A6I9R7S4 | A0A6I9REU6
KEVDEAIAQAK	5	2	| A0A6I9RM16 | A0A6I9RN61
GSAHVEISGTDGK	5	1	| A0A6I9S0Z5
HITGDVMGGHAVK	5	1	| A0A6I9QFI0
LWNSDHGHVVEACK	5	1	| A0A6I9QER6
EVVTQLTTTM[15.9949]K	5	1	| A0A6I9RPA3
DALVSHLR	5	1	| A0A6I9R9T9
LGVQAPPVR	5	1	| A0A6I9RR19
LPQLAGTSAER	5	1	| A0A6I9RYK4
ILM[15.9949]LRPADGNETAGAYK	5	1	| A0A6I9RYK4
TNTDFLTYAGDGFK	5	1	| A0A6I9QC85
ALENGGDKDEEDSEGRR	5	1	| A0A6I9QI90
PGDIVTASNGK	5	2	| A0A6I9SF98 | A0A6I9RMC2
QAVVNPENTFFSVK	5	3	| A0A6I9RNW0 | A0A6I9S2K0 | A0A6J0PE28
LECPAIGK	5	2	| A0A6I9RNW0 | A0A6J0PE28
TTGGILLPSTAQSK	5	1	| A0A6I9R0A2
HETADINTFVWGVANR	5	3	| A0A6I9S346 | A0A6I9QGX3 | A0A6I9RG31
VQESEGGAVK	5	3	| A0A6I9QDC8 | A0A6I9QEY4 | A0A6J0PC55
FSDPSVQSDMK	5	3	| A0A6I9RMC7 | A0A6J0PIS2 | A0A6I9R685
DKDLAHIGAHLGAFK	5	1	| A0A6I9QI64
IVCENTLDAR	5	3	| A0A6I9R5X4 | A0A6I9RAW6 | B3TLU2
ELEECKK	5	1	| A0A6I9QWA6
ILSSIEQK	5	10	| A0A6I9RU42 | A0A6I9RUQ9 | A0A6I9QW35 | A0A6J0PED6 | H6TNP2 | A0A6I9REC3 | A0A6I9QWH9 | A0A6I9QUW0 | A0A6I9R3S3 | A0A6I9R5H5
VAVCSTSNEK	5	2	| A0A6I9RPV6 | A0A6I9QJN4
HISLMK	5	2	| A0A6I9S6U1 | A0A6I9RIC5
FAQVTNPAIDPLR	5	2	| A0A6I9S6U1 | A0A6I9RIC5
FADACLR	5	5	| A0A6I9SP93 | A0A6I9S1X7 | A0A6I9SAN0 | A0A6I9S1I5 | A0A6I9SF60
AGAGSATLSM[15.9949]AYGAAK	5	3	| A0A6I9S1X7 | A0A6I9SAN0 | A0A6I9S1I5
LLMSM[15.9949]GEALR	5	4	| A0A6I9RVI7 | A0A6I9RBI4 | A0A6I9RA58 | A0A6I9RLW5
TINNLAIGR	5	1	| A0A6I9RR54
NPAVATFSSR	5	2	| A0A6I9SHF2 | A0A6I9SGM4
AIGGNVAMGQVVK	5	1	| A0A6I9SHF2
IVEGVLSHQLK	5	3	| A0A6J0PJP4 | A0A6I9R721 | A0A6I9QEQ4
DKPVITATDR	5	1	| A0A6I9R4N9
VHADLEAR	5	2	| A0A6I9R9E7 | A0A6I9RWM2
PSM[15.9949]VTPGAECK	5	3	| A0A6I9QQN9 | A0A6I9R2K3 | A0A6I9RRL9
ALQNTCLK	5	3	| A0A6I9QQN9 | A0A6I9R2K3 | A0A6I9RRL9
LVGAHAVEVK	5	1	| A0A6I9Q9P2
HIPVIDAK	5	1	| A0A6I9QJR8
AISSSSAYDEQFR	5	3	| A0A6I9QNX4 | A0A6J0PL58 | A0A6I9SEH1
VIM[15.9949]LAQEEAR	5	3	| A0A6I9R927 | A0A6I9RX22 | A0A6I9SEI7
LVITPSK	5	2	| A0A6I9QJU7 | A0A6I9RJI9
GGHELSLTTGNAGGR	5	2	| A0A6I9SJ61 | A0A6I9R1G5
M[15.9949]GHAGAIVSGGK	5	2	| A0A6I9S6Z3 | A0A6I9RAJ2
GYTSRPEAQK	5	1	| A0A6I9RY35
MDATAEELTEEK	5	1	| A0A6I9R4U7
KMDATAEELTEEK	5	1	| A0A6I9R4U7
SM[15.9949]VTTAVAGGAVK	5	1	| A0A6I9QAV5
KLAELSGK	5	2	| A0A6I9RAH8 | A0A6I9S3G9
PAGHEHPSIVTK	5	1	| A0A6I9QVJ7
YGLGEENAAK	5	1	| A0A6I9SFR3
VEPSEVAELK	5	1	| A0A6I9SH60
LASINVENIESNR	5	2	| A0A6I9SMY4 | A0A6I9RMV8
LGATAGLR	5	3	| A0A6J0PIQ2 | A0A6I9RB14 | A0A6J0PKQ9 |
IATQDAIHK	5	1	| A0A6I9QIU4
AVSTTPSPVSR	5	2	| A0A6I9S8J5 | A0A6I9SGZ7
DKPTLIK	5	2	| A0A6I9SCL5 | A0A6I9RYK4
SVAAGMNAMDLR	5	2	| A0A6I9R1A4 | A0A6I9RVT6
ALSLPTGMGIICASPK	5	1	| A0A6I9S7T1
VLITAPGK	5	1	| A0A6I9SED4
LLHVVYR	5	2	| A0A6I9R4J1 | A0A6I9R064
APGGAPANVAVGIAR	5	1	| A0A6I9RUT3
VLDVYEDR	5	1	| A0A6I9S6P5
GNQDHVAAIR	5	1	| A0A6I9S430
KPEVKPIEVSG	5	1	| A0A6I9RFU6
EEIAEIESGK	5	1	| A0A6I9RF73
LTDIVGVPTSK	5	1	| A0A6J0PI97
YNCHLMEK	5	1	| A0A6I9SHW2
YDTGDETAVK	5	1	| A0A6I9S827
VVADLAK	5	1	| A0A6I9S827
ILHDQYPALK	5	1	| A0A6I9Q9J0
SATHVALATVNK	5	1	| A0A6I9QCA8
DAIAGGSTQSMK	5	1	| A0A6I9RNW0
AYQEQVLSNCSK	5	1	| A0A6I9R0D2
NTVPGDVSAM[15.9949]VPGGIR	5	1	| A0A6I9R0D2
SHIVTER	5	1	| A0A6I9SKA3
LAGHCDPSAGTCK	5	1	| A0A6I9QJD6
MVAEHELAPTR	5	1	| A0A6I9S8S1
LAQEDPSFHFSR	5	1	| A0A6I9R2P8
STVGGGVEDVYGEDR	5	2	| A0A6I9QUI0 | A0A6I9QU58
ANSEATLGAYEGDAAK	5	1	| A0A6I9SAL5
ELISNASDALDK	5	8	| A0A6I9QTT4 | A0A6I9S0L6 | A0A6I9SIE7 | A0A6I9QJV3 | A0A6I9S7C0 | A0A6I9RKM1 | A0A6I9SDN9 | A0A6I9QQI1
EVQKDEYNEFYK	5	2	| A0A6I9RJX4 | A0A6I9SGG1
TKPAAVSPANEELAK	5	2	| A0A6I9QKE0 | A0A6I9QLA4
ELISNSSDALDK	5	2	| A0A6I9RZR3 | A0A6I9SCN7
SLGIPLSTLDDHPR	5	1	| A0A6J0PI97
HAFPSHGVK	5	2	| A0A6I9SCJ2 | A0A6I9QV05
VVGVDTSGDGVK	5	2	| A0A6I9SCJ2 | A0A6I9QV05
YTGEGESEESK	5	1	| A0A6I9R2K3
YVNQDQLK	5	1	| A0A6I9SHW2
YM[15.9949]PNHAM[15.9949]TPH	5	1	| A0A6I9SBM5
PQELLAHTK	5	2	| A0A6J0PDS5 | A0A6I9QPU0
ESGSTMDVVAAQTK	5	2	| A0A6I9R8V5 | A0A6I9RF47
IPSTEEIVDR	5	1	| A0A6I9QGV3
DIVDSHYK	5	4	| A0A6I9S346 | A0A6I9QW68 | A0A6I9RG31 | A0A6I9SB87
IQSQSTSGASSISQK	5	2	| A0A6I9QMU7 | A0A6I9QQS0
IGKPHTVPCK	5	3	| A0A6I9RHN4 | A0A6I9QAK8 | A0A6I9S525
VDEYESTVVR	5	1	| A0A6I9QUZ9
YSEGYPGAR	5	1	| A0A6I9R0D2
LYDYER	5	1	| A0A6I9R0D2
AFNAPTR	5	3	| A0A6I9QU75 | A0A6I9RFG6 | A0A6I9QVV4
AM[15.9949]ASTPADVK	5	3	| A0A6I9QU75 | A0A6I9RFG6 | A0A6I9QVV4
VAVLGAAGGIGQPLALLM[15.9949]K	5	2	| A0A6I9QNS9 | A0A6I9QZK3
M[15.9949]LSGFER	5	1	| A0A6J0PKB3
EHGAPEDENR	5	5	| A0A6I9SD65 | A0A6I9SLG7 | A0A6I9QKL0 | A0A6I9QK57 | A0A6I9QKE9
ILMLRPADGNETAGAYK	5	1	| A0A6I9RYK4
VLHNYHGQTSGLDSDILK	5	1	| A0A6I9R5F1
SVAAGM[15.9949]NAMDLR	5	2	| A0A6I9R1A4 | A0A6I9RVT6
TLPGPVTDPSK	5	1	| A0A6I9QGX3
IIYGGSVNGSNCSELAK	5	2	| A0A6I9SD38 | A0A6I9S0B7
LANDTNGTVEAAK	5	1	| A0A6I9SEH1
IVNDGVTVAK	5	4	| A0A6I9SGJ4 | A0A6I9QH71 | A0A6I9R3X6 | A0A6J0PHE6
FITAASAR	5	2	| A0A6I9QLX1 | A0A6I9SAT9
LM[15.9949]EGVR	5	4	| A0A6I9RS43 | A0A6I9QN25 | A0A6I9RS48 | A0A6I9RRI0
VVDGLAPK	5	2	| A0A6I9R683 | A0A6I9RYE4
FDM[15.9949]PGLSK	5	3	| A0A6I9R074 | A0A6I9R221 | A0A6I9R0A5
AAVPSGASTGIYEALELR	5	2	| A0A6I9RVI2 | A0A6I9QER0
AVTNVNSIIGPALIGK	5	1	| A0A6I9RVI2
NM[15.9949]HFYAEPR	5	1	| A0A6I9QDI4
ADDCIGPEVEK	5	2	| A0A6I9RAH8 | A0A6I9S3G9
TLTAGQHPTIVDTDVGR	5	1	| A0A6I9S354
LYSIASSALGDFGDSK	5	1	| A0A6J0PH47
EGQSIGVIPDGIDK	5	1	| A0A6J0PH47
EQDQTAVESHR	5	1	| A0A6I9SJD0
TIEVNNTDAEGR	5	2	| A0A6I9SF98 | A0A6I9RMC2
TGQIVYK	5	2	| A0A6I9R8F8 | A0A6I9R4N4
GNLSITAK	5	1	| A0A6I9S009
VACIGAWHPAR	5	4	| A0A6I9RK04 | A0A6I9QQK9 | A0A6I9QMQ4 | A0A6I9RKH6
FDEGVSVPEVK	5	1	| A0A6I9RMS4
LHPGTNLSELSK	5	2	| A0A6I9Q9P2 | A0A6J0PPZ1
TTILPAEEEMPAIMASFK	5	1	| A0A6I9RK92
TSKPVTVADCGQLA	5	1	| B3TLP9
GIPGSSTVVECNR	5	1	| A0A6I9QR90
YPRPPKPAAPR	5	1	| A0A6I9S105
EATEGQEGEGATEEPK	5	1	| B3TM36
ALLTDPVFRPLVEK	5	1	| A0A6I9R5S2
TPVQNALR	5	1	| A0A6J0PE28
VYPPNKVPSLEHNNEVK	5	1	| A0A6I9QPU0
SELLLESNPVYK	5	1	| A0A6I9QMJ1
SGGLGDLK	5	1	| A0A6I9RR54
SVDETM[15.9949]R	5	1	| A0A6I9RR54
AAQDALLVR	5	1	| A0A6I9QQN9
AVVSIPNGPSALAVK	5	1	| A0A6I9QQN9
LTPSGVADFSPAVSPSGR	5	1	| A0A6I9QLE8
GPEFGTIVNSVTSK	4	1	| A0A6I9SD38
PLVTSGDIKK	4	4	| A0A6I9QDC8 | A0A6I9QEY4 | A0A6I9QDI5 | A0A6J0PC55
NNPVLIGEPGVGK	4	4	| A0A6I9S263 | A0A6I9R051 | A0A6I9RJC8 | A0A6I9S1T2
GIDVVLNDESKR	4	3	| A0A6I9REQ3 | A0A6I9QY52 | A0A6I9RVA2
RGNDEVMAR	4	3	| A0A6I9QZY0 | A0A6I9SPR5 | A0A6I9RPM6
ADFENLR	4	1	| A0A6I9RQT1
LAEQAER	4	16	| A0A6I9REC3 | A0A6I9QWH9 | A0A6I9RU42 | A0A6I9S430 | A0A6I9RUQ9 | A0A6I9QUW0 | A0A6I9QW35 | A0A6I9R3S3 | A0A6I9R5H5 | A0A6I9S8Y9 | A0A6J0PED6 | H6TNP2 | A0A6I9QY85 | A0A6I9RI31 | A0A6I9RN41 | A0A6I9S8U2
WHPHIPPVADVK	4	9	| A0A6I9SAW1 | A0A6I9SAG1 | A0A6I9S9N5 | A0A6J0PRE7 | A0A6I9SAK9 | A0A6I9SI64 | A0A6I9SAN3 | A0A6I9SAE8 | A0A6I9SAC2
NAPPEFQK	4	2	| A0A6I9RJT4 | A0A6I9RDE3
HSGMAVAGLAADGR	4	3	| A0A6I9R7P0 | A0A6I9Q8B6 | A0A6I9Q8K9
APAILPADPYDR	4	2	| A0A6I9QMJ1 | A0A6I9QZ03
AIELADPMENAGAALIR	4	5	| A0A6I9R1C0 | A0A6I9SBS5 | A0A6I9S1Z5 | A0A6I9R6Y7 | A0A6I9SBX2
SHIQENWR	4	3	| A0A6I9QDW9 | A0A6I9R1Y0 | A0A6I9SDD6
LLNLHSVAEK	4	1	| A0A6I9QBZ0
NPSPGQVVAR	4	2	| A0A6I9S4P5 | A0A6I9SCG7
AAPSTIATAVEMEPVER	4	1	| A0A6I9RF67
NIANMVPPYDQTK	4	2	| A0A6I9RF67 | A0A6J0PKB3
KPDLFGPLAEGQSPK	4	1	| A0A6I9RF67
VVEEGYSPSYGAR	4	2	| A0A6I9RX22 | A0A6I9SEI7
VAVVCGYGDVGK	4	3	| A0A6I9Q9A1 | A0A6I9QPS1 | A0A6I9QHH7
YTGEGESAEAK	4	1	| A0A6I9RRL9
VAAAEHISQFNEEAR	4	2	| A0A6I9RF56 | A0A6I9QBN0
RHLTGEFEK	4	4	| A0A6I9R1G8 | A0A6I9R375 | A0A6I9RFH3 | A0A6I9QVF6
LSSTNAAEEYHHK	4	2	| A0A6I9R013 | A0A6I9QV42
AGGTM[15.9949]TGVLSAANEK	4	2	| A0A6I9S3V0 | A0A6I9SI77
VATVVLK	4	2	| A0A6I9SK64 | A0A6I9SD80
SLYAAEESKA	4	1	| A0A6I9QN09
VETTANQDPLVTK	4	2	| A0A6I9S5I9 | K0A0L0
LGDCPFSQR	4	3	| A0A6I9RU65 | A0A6I9R6W5 | A0A6I9R501
TLDVYDGTASFLR	4	2	| A0A6I9S8J5 | A0A6I9SGZ7
AADDSAAAAPTSVR	4	1	| A0A6I9QSC9
NLSQQCLNALAK	4	2	| A0A6I9SCL5 | A0A6I9RYK4
TFCETLESTK	4	1	| A0A6I9SBB1
TNPANPSIELGPEFK	4	1	| A0A6I9S009
KLVDDASK	4	3	| A0A6I9RNW0 | A0A6I9S2K0 | A0A6J0PE28
LTSVFGGAAEPPK	4	2	| A0A6I9R5J1 | A0A6I9RW65
KPDFDAYIDPQK	4	2	| A0A6I9R5J1 | A0A6I9RW65
VLAHTQIR	4	4	| A0A6I9RK04 | A0A6I9QQK9 | A0A6I9QMQ4 | A0A6I9RKH6
GDSLIDGVPETLDMLR	4	1	| A0A6I9RQ80
SQICM[15.9949]VGDR	4	1	| A0A6I9RQ80
TTTHSYTGDQR	4	2	| A0A6I9SED4 | A0A6I9R652
HIQAGAK	4	2	| A0A6I9SED4 | A0A6I9R652
GVVDSNDLPLNVSR	4	4	| A0A6I9SIE7 | A0A6I9RJX4 | A0A6I9Q9T6 | A0A6I9SGG1
EHILLAK	4	2	| A0A6I9QDJ8 | A0A6I9QRI4
AVIVGEVEK	4	1	| A0A6I9REE4
AGSTIQEANVVK	4	1	| A0A6I9RG83
AWVYDEYGAASVLR	4	1	| A0A6I9RMS4
MHGGGPEVVAGK	4	1	| A0A6I9RU75
YESLTDK	4	2	| A0A6I9SCN7 | A0A6I9S7C0
LGGSSAFIGK	4	1	| A0A6I9RUT3
RHNSASPDDQAR	4	1	| A0A6I9SF97
AIVEEAYK	4	1	| A0A6I9SF97
M[15.9949]VNHFVQEFK	4	3	| A0A6J0PIS2 | A0A6J0PIZ9 | A0A6I9S4X6
VTVESAEATLK	4	4	| A0A6I9SAS9 | A0A6I9QR02 | A0A6I9SAY2 | B3TM42
IHVSQTDQVER	4	1	| A0A6I9RI08
GVLTAEDTR	4	2	| A0A6I9QDK5 | A0A6I9SKA3
FHAFLDDR	4	1	| A0A6I9QU51
VKYDDELAER	4	1	| A0A6I9QU51
KEGELSECLKK	4	1	| A0A6I9R6G7
VHPFHVLR	4	2	| Q9FUN3 | B3TLM0
ENVSSEALEAAR	4	2	| Q9FUN3 | B3TLM0
GAGHEVPLHRPR	4	3	| A0A6I9QI71 | A0A6I9R5M8 | A0A6I9S5A3
LGQGQVIK	4	1	| A0A6I9Q9B5
NCAPLM[15.9949]LR	4	6	| A0A6I9R8C1 | A0A6I9QEX0 | A0A6I9R5S2 | A0A6I9S8E6 | A0A6J0PHD9 | A0A6I9R436
LLLGESNDFVGDK	4	2	| A0A6I9R8V5 | A0A6I9RF47
HSEFISYPIYLWSEK	4	1	| A0A6I9SCN7
HASVDAQLR	4	2	| A0A6I9QWH4 | A0A6I9RG01
FSDLNEVIQR	4	1	| A0A6I9QQS7
ALEGSDVVIIPAGVPR	4	2	| A0A6I9QNS9 | A0A6I9QZK3
IVVVDHEMPNK	4	2	| A0A6I9RM07 | A0A6I9QCT8
AAIRPDIVR	4	1	| A0A6I9RBC4
M[15.9949]VDVLVGQNIMPGIK	4	1	| A0A6I9QQN9
AVVTEHREELDR	4	1	| A0A6I9QJR8
LGPVVSEGQYEK	4	1	| A0A6I9QQ03
VNCVSPYATPTR	4	1	| A0A6I9R7S4
KPCPPAPK	4	1	| A0A6I9RAU4
HIVTVPM[15.9949]TK	4	1	| A0A6I9SJ30
VHILTDGR	4	2	| A0A6I9R6D2 | A0A6I9S5X4
TPIKDAPAAGK	4	2	| A0A6J0PI97 | A0A6I9RBD9
M[15.9949]VDVLVSQNIVPGIK	4	1	| A0A6I9R2K3
APVAKPNPKPPVK	4	1	| A0A6I9QNI0
EHISAYGEGNER	4	1	| A0A6I9S799
DQVFIETTR	4	1	| A0A6J0PFB6
NTVVIPK	4	1	| A0A6I9QER6
GVNPWIEVDGGVGPSNAYK	4	1	| A0A6I9RHF8
SGDLVSYTAEEGVR	4	1	| A0A6I9RM40
FVHPNDHVNR	4	1	| A0A6I9S798
MLSGFER	4	1	| A0A6J0PKB3
EVEYPGQVMR	4	1	| A0A6I9QC85
TFKDENFK	4	1	| A0A6I9QQ34
DDTVILHGAGDK	4	1	| A0A6I9R1A4
SSGGLSEEEIQK	4	2	| A0A6I9R2G8 | A0A6J0PP94
RFDDPQTQK	4	3	| A0A6I9R2G8 | A0A6I9RTH8 | A0A6J0PP94
HMNITLTR	4	2	| A0A6I9R2G8 | A0A6J0PP94
HSLPDGLM[15.9949]R	4	3	| A0A6I9Q9A1 | A0A6I9QPS1 | A0A6I9QHH7
SFSDALETTK	4	2	| A0A6I9RAH8 | A0A6I9S3G9
AIFAEGCK	4	1	| A0A6I9RVT6
CCLEHAASVAK	4	2	| A0A6I9SGJ4 | A0A6I9QH71
ANNFDLMYEQVK	4	3	| A0A6I9R5J1 | A0A6I9SGP9 | A0A6I9RW65
SPAVPALTK	4	1	| A0A6I9S7T1
NALSSENVDSVK	4	2	| A0A6I9S0L6 | A0A6I9SDN9
PGPTGKPYSAR	4	3	| A0A6I9QH48 | A0A6I9QGG8 | A0A6I9QIY7
VPTPNVSVVDLVVQVSK	4	1	| A0A6I9SED4
EELIDCLGTIAQSGTSK	4	2	| A0A6I9RJX4 | A0A6I9SGG1
FTTTEGSRPTIVHK	4	1	| A0A6I9RWH7
VAVPAGQVLPLPPGVSLR	4	1	| A0A6I9REE4
VVAAEAAAEGGSGER	4	1	| A0A6I9SBM0
FHWRPTCGVK	4	2	| A0A6I9QDW9 | A0A6I9R1Y0
NQVAM[15.9949]NPTNTVFDAK	4	6	| A0A6J0PIS2 | A0A6J0PIZ9 | A0A6I9R8Z3 | A0A6I9S4X6 | A0A6I9R685 | A0A6I9S4Y0
LSKEEIEK	4	8	| A0A6I9Q973 | A0A6J0PIS2 | A0A6I9R8Z3 | A0A6I9S4X6 | A0A6I9QQA8 | A0A6I9R685 | A0A6I9S4Y0 | A0A6I9RSI1
TGFVIVEGVTGPGITR	4	1	| A0A6I9RZX0
GLVGSAVHR	4	1	| A0A6J0PAW9
HLENTTSSDPK	4	2	| A0A6I9RAZ2 | A0A6I9R4R1
GANVILGGK	4	2	| A0A6I9QWA8 | A0A6I9QSI6
EIVALSGAHTLGR	4	3	| A0A6I9RRD0 | A0A6J0PMX7 | A0A6J0PFN6
LEGTNVDQGK	4	2	| A0A6I9R683 | A0A6I9RYE4
KPTITSR	4	8	| A0A6J0PR51 | A0A6I9R4W2 | A0A6I9QAQ7 | A0A6I9R6S8 | A0A6I9R861 | A0A6I9SDM3 | A0A6I9R917 | A0A6I9R111
FLHAVYR	4	1	| A0A6I9S1M4
EELDSYWSNIK	4	1	| A0A6I9RFT6
MMLAGSNR	4	3	| A0A6I9R7P0 | A0A6I9Q8B6 | A0A6I9Q8K9
HQMIAVAEAGFR	4	1	| A0A6I9RVB3
KLIGATDPQK	4	2	| A0A6I9RE71 | A0A6J0PLE8
TSSVQQNTQAR	4	1	| A0A6I9R825
HLSEQQAVTR	4	1	| A0A6I9RZA1
LVGAHCHLGSTITK	4	2	| A0A6I9QSV2 | A0A6I9RPB1
VVIETHKEEEVA	4	1	| A0A6I9QDC0
SDGGYEVIK	4	3	| A0A6I9S346 | A0A6I9QGX3 | A0A6I9RG31
KNISEEVASSTR	4	1	| A0A6I9SD38
LWQVPETLPEEVLAK	4	1	| A0A6I9RLH2
VDPDSSDKPASEDQK	4	2	| A0A6I9S263 | A0A6I9S1T2
SGVLLVAHEK	4	1	| A0A6I9QJU7
NLACEWANDNIR	4	1	| A0A6I9QN25
LLRPAQVK	4	1	| A0A6I9RQT1
STLDISPFGLTDPLSPMR	4	1	| A0A6I9R0A5
STLDISPFGLTDPLSPM[15.9949]R	4	1	| A0A6I9R0A5
MGHAGAIVSGGK	4	2	| A0A6I9S6Z3 | A0A6I9RAJ2
IPVLIHDGK	4	6	| A0A6I9QMJ1 | A0A6I9QZ03 | A0A6I9RBH5 | A0A6I9RBZ7 | A0A6I9RIL0 | A0A6J0PK65
ATENMTGIK	4	2	| A0A6I9QMJ1 | A0A6I9QZ03
SGHHCAQPLHR	4	2	| A0A6I9RGA3 | A0A6I9R8V3
TLAESEALEYAEK	4	2	| A0A6I9QQW8 | A0A6I9RMH4
GVVTDIIHDPGR	4	3	| A0A6I9R5X7 | A0A6I9SD15 | A0A6J0PPA1
MDSTAQELTEEK	4	1	| A0A6I9S0S5
ATYDNPAYDK	4	2	| A0A6I9RBI4 | A0A6I9RA58
TVGACLDR	4	2	| A0A6I9S6U1 | A0A6I9RIC5
YYEAGAR	4	4	| A0A6I9QQ68 | A0A6I9RJV3 | A0A6I9SAL5 | A0A6I9RU77
ELSSDSSQHVR	4	2	| A0A6I9RVU0 | A0A6I9SMG2
EAVAPYER	4	3	| A0A6I9SQ87 | A0A6I9SK64 | A0A6I9SD80
VVAASSSFANQNR	4	2	| A0A6I9SK64 | A0A6I9SD80
TSVPGVFAVGDVAAFPLK	4	2	| A0A6I9SK64 | A0A6I9SD80
RYEELYQK	4	2	| A0A6I9SK64 | A0A6I9SD80
HAVIM[15.9949]HPLPR	4	2	| A0A6J0PL10 | A0A6I9QRX1
EYPVVGGSGHFR	4	1	| A0A6I9QPB1
AEEASAPPPAPTK	4	1	| A0A6I9R1D2
GASSHVLDEAER	4	1	| A0A6I9QSR3
AVDIIGLGSGPELDR	4	1	| A0A6I9RMC2
TLPGPVTDSSK	4	1	| A0A6I9S346
FSDPSVQADM[15.9949]K	4	2	| A0A6I9Q973 | A0A6I9S4Y0
DSITDSTLNCR	4	1	| A0A6I9QI64
DGTGTLTVFTNER	4	1	| A0A6I9QI64
AAAIGANNQAAQSM[15.9949]LK	4	2	| A0A6I9RRV1 | A0A6I9QCS1
LTSLHSSIEK	4	1	| A0A6I9R6T2
TELLKPK	4	1	| A0A6I9RIC5
ETHEAIAIAMNR	4	1	| A0A6I9RIC5
EGVIQHCTIN	4	1	| A0A6I9RR54
IHPQWTPAAIK	4	1	| A0A6I9SHF2
GLHVTDCSNAAR	4	1	| A0A6I9QCM3
VNPM[15.9949]FR	4	2	| A0A6I9RX67 | A0A6I9RAB4
SRPVVSDSPWYGPDR	4	1	| A0A6I9Q8K7
INEARPHEK	4	2	| A0A6J0PIH3 | A0A6I9QTU1
SWDEGVSSK	4	1	| A0A6I9SG82
ASYTMQLAK	4	1	| A0A6I9R2P8
NEEVDYFPSR	4	1	| B3TLY5
M[15.9949]VNHFVQEFR	4	1	| A0A6I9R685
LLGCHGPLAAR	4	1	| B3TLM0
LGLLSVTSGANPVSIK	4	2	| A0A6I9R1C0 | A0A6I9R6Y7
VMELVHIAANK	4	1	| A0A6I9R0D2
FLVSDSFPGNER	4	1	| A0A6I9RM40
SVPIINPTTR	4	1	| A0A6I9RM40
AAVETLEEK	4	1	| A0A6I9RYK4
TPWLDQR	4	1	| A0A6I9QQ34
VPDYMNSVAK	4	1	| A0A6I9R5F1
TDEEQVIEGLDR	4	1	| A0A6I9Q9B5
KPEPPEEGRLPNATK	4	1	| A0A6I9R5S2
KPEPPEEGR	4	1	| A0A6I9R5S2
HEEEYTHGSNAGLK	4	1	| A0A6I9S8E6
NTTIPTK	4	13	| A0A6I9Q973 | A0A6I9R2G8 | A0A6I9RMC7 | A0A6J0PIS2 | A0A6J0PIZ9 | A0A6I9RTH8 | A0A6I9R8Z3 | A0A6I9S4X6 | A0A6I9QQA8 | A0A6J0PP94 | A0A6I9R685 | A0A6I9S4Y0 | A0A6I9RSI1
VVGVGGGGNNAVNR	4	3	| A0A6I9RLT6 | A0A6I9RMN8 | A0A6I9QTJ0
LLIVDKK	4	5	| A0A6I9SGJ4 | A0A6I9QH71 | A0A6I9R3X6 | A0A6J0PHE6 | A0A6I9QA10
LRVEDALNATK	4	4	| A0A6I9SGJ4 | A0A6I9QH71 | A0A6I9R3X6 | A0A6J0PHE6
NLMEAAEQEYER	4	1	| A0A6I9QH71
GAAQAIRPVSK	4	2	| A0A6I9RWL2 | A0A6I9RJ59
LADLEAAPAALAR	4	2	| A0A6I9QWH4 | A0A6I9RKF4
LLQPIKDK	4	4	| A0A6I9RRD0 | A0A6J0PMX1 | A0A6J0PMX7 | A0A6J0PFN6
KGVEQGPQIDEEQFNK	4	2	| A0A6I9QQS7 | A0A6I9QW15
VGAATETELEDRK	4	5	| A0A6I9R1C0 | A0A6I9SBS5 | A0A6I9S1Z5 | A0A6I9R6Y7 | A0A6I9SBX2
LPM[15.9949]FGCNDATQVAK	4	1	| A0A6I9QWA6
KEM[15.9949]IEILK	4	1	| A0A6J0PK65
IPLYQHIANLAGNK	4	2	| A0A6I9RVI2 | A0A6I9QER0
LVGVLHETGSK	4	4	| A0A6I9SIK4 | A0A6I9RF79 | A0A6J0PJB9 | A0A6I9RE07
EENVYMAK	4	7	| A0A6I9RU42 | A0A6I9RUQ9 | A0A6I9QW35 | A0A6I9S8Y9 | A0A6J0PED6 | H6TNP2 | A0A6I9QY85
LVGEANDYVGK	4	2	| A0A6I9S6U1 | A0A6I9RIC5
GKLETESLLDSR	4	1	| A0A6I9SDZ2
ALADYVHEK	4	2	| A0A6I9S5Q7 | A0A6J0PRE0
LVAAIQAK	4	1	| A0A6I9SQ87
ADPHVIPAAHLNHQDSLK	4	1	| A0A6I9RE98
IVEADQFM[15.9949]R	4	1	| A0A6I9RX67
AASELSSHQK	4	2	| A0A6I9QCA8 | A0A6I9SB36
VNTDDCPNIASK	4	2	| A0A6I9QSH1 | A0A6I9RR60
INHTYPLSDAAR	4	1	| A0A6I9R9E7
VSTANSRPPNPQ	4	1	| A0A6I9REA2
VAENCVAAWK	4	1	| A0A6I9QKE2
VQVVGIDGK	4	1	| A0A6I9R5B9
IVITDVNDHR	4	3	| A0A6J0PRZ2 | A0A6I9RDE7 | A0A6I9RC26
DAVTYTEHAR	4	3	| A0A6I9QVY9 | A0A6I9QRD7 | A0A6I9RZS9
YDNCNNGGSKPTER	4	1	| A0A6I9QI77
SNYNFEKPFLYLAR	4	4	| A0A6I9R1G8 | A0A6I9R375 | A0A6I9RFH3 | A0A6I9QVF6
SGKPLHYK	4	5	| A0A6I9RVW9 | A0A6I9RVH4 | A0A6I9RY54 | A0A6I9SC58 | B3TLP9
TVQEDVESSK	4	1	| A0A6I9S4W3
LVDRPNVYIK	4	1	| A0A6I9SEH1
TTLHDLYEK	4	1	| A0A6I9SEH1
TDDPVFR	4	1	| A0A6I9SCV4
GNASVPAM[15.9949]EMTK	4	3	| A0A6I9QHH2 | A0A6I9R4Y7 | A0A6I9QGV3
YTEVKPALTNM[15.9949]VSAAK	4	1	| A0A6I9R4Y7
VYIEQYEKDPMK	4	1	| A0A6I9RHB2
VNCVAPGPIR	4	1	| A0A6I9QN25
IEDVTPIPTDSTR	4	1	| B3TM39
SM[15.9949]STYNTR	4	1	| A0A6I9R0A5
TAAAPIER	4	5	| A0A6I9QPG3 | A0A6I9RLJ9 | A0A6I9SHR5 | A0A6I9QRK7 | A0A6J0PKM9
TPAGEKPAR	4	1	| A0A6I9R4U7
LLFEALQYSHVCK	4	2	| A0A6I9RBI4 | A0A6I9RA58
STIATAVEM[15.9949]EPVER	4	1	| A0A6I9RF67
STDGTSAAEAPVEK	4	1	| A0A6I9SA19
TIPGYGGGM[15.9949]SSAK	4	1	| A0A6I9RKQ8
LSSINVENVEENRR	4	1	| A0A6I9RU77
ASTAAPAATTTIAVGDK	4	1	| A0A6I9QN48
VAKPETVQK	4	1	| A0A6I9SFL7
TRYPVVVR	4	1	| A0A6I9R1D2
VLAPPSQK	4	1	| A0A6I9R6V3
LHFHDCFVR	4	1	| A0A6I9QTC7
KEQDQTAVESHR	4	1	| A0A6I9SJD0
VDTDPVVHASK	4	1	| A0A6I9QIU4
ISEQTIDECK	4	2	| A0A6I9S8J5 | A0A6I9SGZ7
IAGLDVQR	4	2	| A0A6I9R2G8 | A0A6J0PP94
RPSILALSR	4	2	| A0A6I9SCL5 | A0A6I9RYK4
M[15.9949]VAALPDGGVLLLENVR	4	1	| A0A6I9SBB1
GSYTHELVQTAK	4	1	| A0A6I9QW97
TDQFIAR	4	1	| A0A6I9R4N4
FVTQGAYDTR	4	4	| A0A6I9SIC1 | A0A6I9RDY5 | A0A6I9QUB6 | A0A6I9RLE2
VTASQELGQK	4	1	| A0A6J0PJK8
SAIEACTSDYDKEK	4	1	| A0A6I9RVT6
DDTVILDGAGDKK	4	1	| A0A6I9RVT6
FEELCSDLLDR	4	2	| A0A6I9RNW0 | A0A6I9S2K0
NQAGEVIGTR	4	1	| A0A6I9RBT2
STPSSVETISTGSEIPSK	4	1	| A0A6I9RMS4
EGDEVYGDINEK	4	1	| A0A6I9RMS4
IAHGNSSIVADK	4	1	| A0A6I9RU75
SAHIAAAM[15.9949]VAK	4	1	| A0A6I9RUT3
PLDYESLNENVK	4	2	| A0A6I9RK92 | A0A6I9RMM8
RLDFPEMK	4	1	| A0A6I9SHH4
FANAFAK	4	2	| A0A6I9QWA8 | A0A6I9QSI6
SHIVTDADR	4	1	| A0A6I9QDK5
NSPFYINQLSNMR	4	1	| A0A6I9RFT6
TFIAIKPDGVQR	4	2	| A0A6I9RE71 | A0A6J0PLE8
TAATSGTQKPSVESDER	4	1	| A0A6I9SI35
AHCSSFDNR	4	1	| A0A6I9RQV5
VVVADSLHDVVFK	4	1	| A0A6I9RR81
SDYDFGHTLDAK	4	1	| A0A6I9RR81
MDATANDVPK	4	1	| A0A6I9RR81
PPVVLAK	4	2	| A0A6I9QQU5 | A0A6I9RR81
TEEVSHTDDR	4	1	| A0A6I9RZ97
ALPHYADSPK	4	1	| A0A6I9S0Z5
KLSFSEVNEK	4	1	| A0A6I9SGJ5
ATHVQDLVK	4	1	| A0A6I9RIT8
TPHPALHEVK	4	1	| A0A6I9RIT8
SPSPATALTQDDLKK	4	1	| A0A6J0PI97
HFTRPEPDYPK	4	1	| A0A6I9RZZ1
GVLIVNNAR	4	1	| A0A6I9SBM5
ILAYANELCER	4	1	| A0A6J0PFB6
LAHFAR	4	1	| B3TLY5
DAIAGGSTQSM[15.9949]K	4	1	| A0A6I9RNW0
FNADER	4	1	| A0A6I9RPP8
KGQEVLYDFEDK	4	1	| A0A6I9R0D2
LIVAGASAYAR	4	1	| A0A6I9R0D2
ALVQSDVQSK	4	1	| A0A6I9RR19
HQIASLAAR	4	1	| A0A6I9QSB9
M[15.9949]VAEHELAPTR	4	1	| A0A6I9S8S1
LKEEFNYK	4	1	| A0A6I9R231
AVLINTPHNPTGK	4	1	| A0A6I9S9I9
DPSTVPDSQR	4	2	| A0A6I9Q9Q5 | A0A6I9R825
LSSSPCVLVSGK	4	3	| A0A6I9SIE7 | A0A6I9RJX4 | A0A6I9SGG1
VFISDDFDGELFPR	4	4	| A0A6I9SIE7 | A0A6I9RJX4 | A0A6I9Q9T6 | A0A6I9SGG1
VEVEEDR	4	1	| A0A6I9RFU6
GHSLESIK	4	2	| A0A6I9R5J1 | A0A6I9RW65
IVAVGTDSK	4	2	| A0A6I9SF97 | A0A6I9RF73
VDNVYGDR	4	2	| A0A6I9SF97 | A0A6I9RF73
VEGTPERPR	4	1	| A0A6I9QXK2
NIIIATGSDVK	4	2	| A0A6I9SCJ2 | A0A6I9QV05
APYRPVEDLAFAVAR	4	1	| A0A6I9QM50
M[15.9949]SEVDEESK	4	2	| A0A6I9RNW0 | A0A6J0PE28
HQIVETEHLM[15.9949]K	4	2	| A0A6I9S263 | A0A6I9S1T2
HTGVM[15.9949]VGMGQK	4	15	| A0A6I9RRW8 | A0A6I9S387 | A0A6I9Q9C0 | A0A6I9QGJ8 | A0A6I9QQI9 | A0A6I9RVF5 | A0A6I9RBM3 | A0A6I9QKX8 | A0A6I9SD99 | A0A6I9S645 | A0A6I9RR22 | Q5J1K2 | A0A6J0PJ10 | A0A6I9RWU5 | A0A6I9R951
TMDSTSLTAEK	4	1	| A0A6I9QCS1
GEDGQLGHGDAEDR	4	4	| A0A6I9RR96 | A0A6I9RR46 | A0A6I9RQ81 | A0A6J0PMZ1
LANAVGVTLGPR	4	5	| A0A6I9R1C0 | A0A6I9SBS5 | A0A6I9S1Z5 | A0A6I9R6Y7 | A0A6I9SBX2
GDEEELTKENIK	4	2	| A0A6I9RJT4 | A0A6I9RDE3
MAHPEGEYATAR	4	2	| A0A6I9QDK5 | A0A6I9SKA3
IDIAVHSMK	4	1	| A0A6I9SDS2
TLSGEGNKPIPK	4	1	| A0A6I9RFS4
SLCTAIAK	4	2	| A0A6I9QNS9 | A0A6I9QZK3
ALPTPSDEHPK	4	2	| A0A6I9SA98 | B3TLY0
DQAAAAM[15.9949]GIYGPR	4	2	| A0A6I9RVI7 | A0A6I9RLW5
FGASAPGGR	4	1	| A0A6I9RYK4
AATEALLEK	4	1	| A0A6I9RYK4
HQLITATVSDGK	4	1	| A0A6I9QC85
ISSINAVVK	4	2	| A0A6I9R1A4 | A0A6I9RVT6
LEGQAAEDGGDR	4	2	| A0A6I9S576 | A0A6I9S685
CSPHQGAGM[15.9949]VGK	4	2	| A0A6I9S0U1 | A0A6I9SDV1
AVVYEQHGPPDQVTK	4	1	| A0A6I9R8B6
SDGGYEVIKK	4	3	| A0A6I9S346 | A0A6I9QGX3 | A0A6I9RG31
HAALFTSTIM[15.9949]SR	4	2	| A0A6I9RQU6 | A0A6I9RD06
TSLAPGSGVVTR	4	1	| A0A6I9QZY0
TPWDIMENENEVK	4	2	| A0A6I9R221 | A0A6I9R0A5
IFDDAM[15.9949]SFPGSGR	4	1	| A0A6I9R0A5
KAFDEGPWPK	4	3	| A0A6I9QQS7 | A0A6I9QW15 | A0A6I9RLB5
LPPPEPK	4	2	| A0A6I9RFG6 | A0A6I9QVV4
TIATAVEM[15.9949]EPVER	4	1	| A0A6I9RF67
TAVEM[15.9949]EPVER	4	1	| A0A6I9RF67
FGVTPTFLVNADQLEIK	4	2	| A0A6I9S6U1 | A0A6I9RIC5
IYNVDR	4	2	| A0A6I9S6U1 | A0A6I9RIC5
VLESLGADPSNIR	4	2	| A0A6I9RX22 | A0A6I9SEI7
APAQAAAAVAAGADGAR	4	2	| A0A6J0PDH0 | A0A6I9QI78
VAVEPAELR	4	1	| A0A6I9S992
YRPSPSDPSQASSK	4	2	| A0A6I9R268 | A0A6I9QWZ0
KLDVVSNEVFSNCLR	4	3	| A0A6I9QH48 | A0A6I9QGG8 | A0A6I9QIY7
AVDTTATEVETK	4	3	| A0A6I9QH48 | A0A6I9QGG8 | A0A6I9QIY7
LAEDGVVK	4	1	| A0A6I9QN48
VEHVDHAR	4	3	| A0A6I9SQ87 | A0A6I9SK64 | A0A6I9SD80
AGHQTSAESWGTGR	4	2	| A0A6I9RBC4 | A0A6I9S177
HAVIMHPLPR	4	2	| A0A6J0PL10 | A0A6I9QRX1
ALQLVVSECKPK	4	3	| A0A6J0PJP4 | A0A6I9S6A2 | A0A6I9R721
TLVLNPK	4	3	| A0A6J0PPW2 | A0A6I9S0Z7 | A0A6J0PPX6
PGEAGTTVDNAK	4	1	| A0A6I9S994
GEIVSHAQR	4	7	| A0A6I9QYE6 | A0A6I9SAG8 | A0A6I9R057 | A0A6I9SHR3 | A0A6I9SCQ3 | A0A6I9QYV2 | A0A6I9R3U8
NFHNVMEVTK	4	1	| A0A6I9S0M9
RREEILSTSLK	4	2	| A0A6I9S8J5 | A0A6I9SGZ7
GVVFNEM[15.9949]K	4	2	| A0A6I9S8J5 | A0A6I9SGZ7
SAVDSGAHSATNSLHR	4	2	| A0A6J0PNS7 | A0A6I9RUK4
VIENSEGSR	4	2	| A0A6I9R2G8 | A0A6J0PP94
YSLKPLVPR	4	2	| A0A6I9SCW7 | A0A6I9SBB1
ELLVGKDDELLK	4	1	| A0A6I9R4N4
SAVAGLDQISEK	4	1	| A0A6I9S009
EAADIISK	4	1	| A0A6I9R6H6
VVDLADIVANNWK	4	1	| A0A6I9SED4
ILEINPDHPIIK	4	1	| A0A6I9SGG1
TTTEGSRPTIVHK	4	1	| A0A6I9RWH7
M[15.9949]SILNTAGSYK	4	1	| A0A6I9S957
AHEIAGLR	4	1	| A0A6I9S957
LSPVEEIR	4	1	| A0A6I9RYT3
AHIMTDGFNSCR	4	2	| A0A6I9RK92 | A0A6I9RMM8
FIAHTQNTK	4	2	| A0A6I9QGD0 | A0A6I9QFW6
LVEPLER	4	1	| A0A6I9S942
ISGIKPALAAGLPSK	4	1	| A0A1D5AIU8
SEPIPEVNDEPVK	4	1	| A0A6I9RR81
GSVPHTHHVR	4	2	| A0A6I9SDB4 | A0A6I9SEW3
IPNHLIPHK	4	1	| A0A6I9SFC5
VSEEYQK	4	2	| A0A6I9QEX0 | A0A6I9R5S2
GVM[15.9949]PETDK	4	1	| A0A6I9QMJ1
VAAANPYGK	4	1	| A0A6I9RIC5
AYLPVTEILDGEEIDR	4	1	| A0A6I9RM07
ANSEATLGAYK	4	1	| A0A6I9QQ68
KEQCLALGTR	4	1	| A0A6I9S087
IGAINVVCSSSDAAAR	4	1	| A0A6I9SE11
IVDGPPSSAAGNPDEIKK	4	1	| A0A6I9QU95
GEGGEEEGKGEEEGSGRR	4	1	| A0A6I9QMJ4
LTPSGYECK	4	1	| A0A6I9RU34
AVFVQPNR	4	1	| A0A6I9REA2
LLTNAGVTM[15.9949]LEGEGK	4	1	| A0A6I9Q9P2
SPPPISMK	4	1	| A0A6I9QLE8
AFEGQSTVNR	4	1	| A0A6I9RWE7
SYHSM[15.9949]AADEQR	4	3	| A0A6I9SFN2 | A0A6I9SF09 | A0A6I9SFV4
GGPGLAVAGGK	4	3	| A0A6I9SFN2 | A0A6I9SF09 | A0A6I9SFV4
WVILGHSER	3	4	| A0A6I9SD38 | A0A6I9S0B7 | A0A6I9SDH8 | B3TLL4
IGSYIHDNR	3	1	| A0A6I9S4W3
GQNLVGTVK	3	1	| A0A6I9S4W3
ALAETGGDIVK	3	1	| A0A6I9S4W3
LIGEAAK	3	4	| A0A6I9RYW2 | A0A6J0PHM3 | A0A6I9R0Q2
HAALFTSTIMSR	3	2	| A0A6I9RQU6 | A0A6I9RD06
AAHLALK	3	2	| A0A6I9RQU6 | A0A6I9RD06
ALDM[15.9949]NSAEDAIVR	3	1	| A0A6I9RD06
VLGETAGSM[15.9949]LGR	3	2	| A0A6I9S263 | A0A6I9S1T2
YELHHGVR	3	2	| A0A6I9S263 | A0A6I9S1T2
AAVAQAVLAYK	3	1	| A0A6I9SEH1
TM[15.9949]NASECVAR	3	3	| A0A6I9REQ3 | A0A6I9QY52 | A0A6I9RVA2
TMNASECVAR	3	3	| A0A6I9REQ3 | A0A6I9QY52 | A0A6I9RVA2
HITIFSPEGR	3	2	| A0A6I9SCV4 | A0A6I9SHX6
YTEVKPALTNMVSAAK	3	1	| A0A6I9R4Y7
TIHIPTGEK	3	2	| A0A6I9QZY0 | A0A6I9RPM6
DAYVGDEAQSK	3	16	| A0A6I9RRW8 | A0A6I9S387 | A0A6I9Q9C0 | A0A6I9QGJ8 | A0A6I9QQI9 | A0A6I9RVF5 | A0A6I9RBM3 | A0A6I9QKX8 | A0A6I9SD99 | A0A6I9S645 | A0A6I9RR22 | Q5J1K2 | A0A6J0PJ10 | A0A6I9RWU5 | A0A6I9R951 | A0A6J0PIN5
FFPSEFGNDVDR	3	2	| A0A6I9QLX1 | A0A6I9SAT9
LMEGVR	3	4	| A0A6I9RS43 | A0A6I9QN25 | A0A6I9RS48 | A0A6I9RRI0
SAASITHVAPSEEK	3	2	| A0A6I9SHB2 | A0A6I9SIK7
MLSPHVLGEEHYNTAR	3	4	| A0A6I9RDD2 | A0A6I9RJE5 | A0A6I9QXX3 | A0A6I9RG09
DDLSDAPR	3	2	| A0A6J0PQD9 | A0A6I9SD06
STTTGHLIYK	3	8	| A0A6I9S646 | A0A6I9S699 | A0A6I9R7B3 | A0A6I9SDA1 | A0A6I9QJJ5 | A0A6I9S8U8 | Q5J1K3 | A0A6J0PHI4
GDEEELTK	3	2	| A0A6I9RJT4 | A0A6I9RDE3
LAM[15.9949]QEFM[15.9949]ILPVGASSFK	3	2	| A0A6I9RVI2 | A0A6I9QER0
VVNDGVTIAR	3	5	| A0A6I9R1C0 | A0A6I9SBS5 | A0A6I9S1Z5 | A0A6I9R6Y7 | A0A6I9SBX2
GYVSPQFVTNLEK	3	2	| A0A6I9SBS5 | A0A6I9SBX2
GYFIQPTIFSDVK	3	2	| A0A6I9QQS7 | A0A6I9QW15
LAFTGSTNTGK	3	1	| A0A6I9QW15
AMASTPADVK	3	3	| A0A6I9QU75 | A0A6I9RFG6 | A0A6I9QVV4
SAASAACDHIR	3	2	| A0A6I9S0S5 | A0A6I9R4U7
HSSTQYPDVNHATVK	3	1	| A0A6I9R4U7
TFACSETVK	3	4	| A0A6I9R6D2 | A0A6I9S5X4 | A0A6I9R8Z0 | A0A6J0PNM0
IYAQGAK	3	4	| A0A6I9R6D2 | A0A6I9S5X4 | A0A6I9R8Z0 | A0A6J0PNM0
TIATAVEMEPVER	3	1	| A0A6I9RF67
TVTNVGGPGTYK	3	1	| A0A6I9QAV5
GVTTIIGGGDSVAAVEK	3	3	| A0A6I9SCW7 | A0A6I9RAH8 | A0A6I9SBB1
GILAMDESNATCGK	3	3	| A0A6I9QQN9 | A0A6I9R2K3 | A0A6I9RRL9
MVTPGAECK	3	3	| A0A6I9QQN9 | A0A6I9R2K3 | A0A6I9RRL9
EGMYVK	3	2	| A0A6I9QQN9 | A0A6I9RRL9
ASPPQQQQVEEER	3	1	| A0A6I9S730
GVTGFDPEAAK	3	1	| A0A6I9S730
IKPPSSPAGR	3	1	| A0A6I9SA19
EKIETVKPR	3	1	| A0A6I9R929
VNTISAGPLGSR	3	2	| A0A6I9SHQ7 | A0A6I9RKQ8
YAGASNWTVK	3	1	| A0A6I9RKQ8
GSSVGDAGGAADR	3	4	| A0A6I9QCN4 | A0A6I9SBX7 | A0A6I9S0U8 | A0A6I9RVI6
KAIEEAAGK	3	2	| A0A6I9SHZ4 | A0A6I9S354
ADEAVQFYK	3	2	| A0A6I9QJF3 | A0A6I9QGI9
EGPPEFEQPK	3	2	| A0A6I9RBQ0 | A0A6I9RAC4
ANSEATLGTYK	3	1	| A0A6I9RU77
TVVIGLAADSGCGK	3	3	| A0A6I9R5J1 | A0A6I9SGP9 | A0A6I9RW65
LEAGPDGR	3	2	| A0A6I9SK64 | A0A6I9SD80
EAAAVDPVEPK	3	4	| A0A6I9QM12 | A0A6I9QLT0 | A0A6I9QNV7 | A0A6I9QNA8
HGLTPVQLALGFVR	3	2	| A0A6I9S185 | A0A6I9S2C7
DKVILATK	3	2	| A0A6I9S185 | A0A6I9S2C7
ISSTVDLPEK	3	1	| A0A6I9R3Q9
EEASAPPPAPTK	3	1	| A0A6I9R1D2
NQIIPASKPK	3	1	| A0A6I9SGE8
KLEGGGVASGGLR	3	2	| A0A6I9RQI5 | A0A6I9QR41
LSDQSECENR	3	1	| A0A6I9QZM4
TYCAEIAHDVSTR	3	3	| B3TLN3 | B3TLM8 | B3TLM9
YEEHHRPELQK	3	1	| A0A6I9QCU5
AGQSTVLR	3	2	| A0A6I9SF98 | A0A6I9RMC2
TCYPVASTNAK	3	2	| A0A6I9S8J5 | A0A6I9SGZ7
WNQQAELVHCR	3	2	| A0A6I9Q8X1 | A0A6I9QYQ0
GVSLMLPTDVVIADK	3	1	| A0A6I9S3G9
TVIWNGPMGVFEFEK	3	1	| A0A6I9S3G9
LVVEDFMPLPCK	3	1	| A0A6I9S009
ITYIAPSGHYSLK	3	1	| A0A6I9QQQ6
VNDALNATK	3	1	| A0A6I9RVT6
PPELIQPPK	3	2	| A0A6I9R5J1 | A0A6I9RW65
GANLDM[15.9949]LAMK	3	1	| A0A6I9S7T1
PSTFM[15.9949]M[15.9949]DYLSNK	3	1	| A0A6I9RQ80
LLDASHR	3	2	| A0A6I9SED4 | A0A6I9R652
IVPTSTGAAK	3	2	| A0A6I9SED4 | A0A6I9R652
GILSVCDEPLVSVDFR	3	1	| A0A6I9SED4
VTSIMNDKDEESK	3	1	| A0A6I9QRI4
FDVVYDAVGQCEK	3	1	| A0A6I9RMS4
IIYGGSVNGANCK	3	4	| A0A6I9SDH8 | A0A6I9R8V5 | A0A6I9RF47 | B3TLL4
GPTPEPLCQVMLR	3	2	| A0A6I9R4J1 | A0A6I9S1M4
RDIPEEK	3	2	| A0A6I9R4J1 | A0A6I9S1M4
KAVENSPFLEK	3	3	| A0A6I9RZR3 | A0A6I9SCN7 | A0A6I9S7C0
LKEDQLEYLEER	3	4	| A0A6I9SCN7 | A0A6I9QJV3 | A0A6I9S7C0 | A0A6I9RKM1
AYFATAESVR	3	1	| A0A6I9S957
DVTYPVK	3	1	| A0A6I9S957
GEDPYDDAVVR	3	1	| A0A6I9RUT3
VYGLAMSTNTVR	3	1	| A0A6I9S6P5
KCM[15.9949]EPVEK	3	7	| A0A6J0PIS2 | A0A6J0PIZ9 | A0A6I9R8Z3 | A0A6I9S4X6 | A0A6I9R685 | A0A6I9S4Y0 | A0A6I9RSI1
FSDASVQSDIK	3	1	| A0A6I9R8Z3
KCMEPVEK	3	7	| A0A6J0PIS2 | A0A6J0PIZ9 | A0A6I9R8Z3 | A0A6I9S4X6 | A0A6I9R685 | A0A6I9S4Y0 | A0A6I9RSI1
TTINAEGR	3	1	| A0A6I9R0Q6
GTYTFYCSPHQGAGMVGK	3	2	| A0A6I9S0U1 | A0A6I9SDV1
GNINIEEVRK	3	1	| A0A6I9SF97
ALGGTVTGSDKK	3	1	| A0A6I9SA97
IDQNHADLK	3	2	| A0A6I9RAZ2 | A0A6I9R4R1
ESPSNNPGLQSEPDEATK	3	1	| A0A6I9SHH4
ASM[15.9949]GGYISSQTVK	3	2	| A0A6I9Q8W6 | A0A6J0PFA4
FYTECFGMQLLR	3	1	| A0A6I9S1M4
TSDSGLASYVAGQIDR	3	1	| A0A6I9QDK5
HPTEGTSPAGER	3	2	| A0A6I9R4Z0 | A0A6I9RB59
GDLTVSGPIVR	3	2	| A0A6I9RR81 | A0A6I9QQU5
HDPPVVLAK	3	2	| A0A6I9QQU5 | A0A6I9RR81
LAEAAHLK	3	1	| A0A6I9SFC5
ELGDKVPAAVK	3	2	| A0A6I9RNW0 | A0A6J0PE28
PQAGEVVAIGEGR	3	1	| A0A6I9R0A2
TAGGLLLTQATK	3	1	| A0A6I9R0A2
VGLFSSGPPPR	3	1	| A0A6I9QI64
NAGVNGSVVTEK	3	1	| A0A6I9QH71
NLM[15.9949]EAAEQEYER	3	1	| A0A6I9QH71
YLLEHGVDR	3	1	| A0A6I9RPM6
APAKPATAAAK	3	1	| A0A6I9QB11
IMHNLR	3	3	| A0A6I9QUI0 | A0A6I9QU58 | A0A6I9QUN0
LPRPQNLVK	3	2	| A0A6I9QUI0 | A0A6I9QU58
LGAIVHK	3	3	| A0A6I9RQM7 | A0A6I9RHN1 | A0A6I9RHE9
SSDREEIQEIEK	3	2	| A0A6I9S7F4 | A0A6I9R6T2
ADVSDPDNVK	3	1	| A0A6I9SAW3
MISNPVNSTVPIAAEVFK	3	2	| A0A6I9QNS9 | A0A6I9QZK3
ELAGSIQK	3	2	| A0A6I9SP93 | A0A6I9SF60
LIDYYVR	3	2	| A0A6I9RVI7 | A0A6I9RLW5
LSDYIGK	3	1	| A0A6I9RR54
VYPTVIK	3	1	| A0A6I9QZV2
ALEVIHGR	3	1	| A0A6I9Q867
TVTINADGVTR	3	1	| A0A6I9RIQ1
VQPPAGDLEQLTK	3	1	| A0A6I9SQ87
EGLTFACK	3	1	| A0A6I9SQ87
VM[15.9949]DEEFGIVK	3	1	| A0A6I9R652
NLGLYAER	3	1	| A0A6I9SE11
KAENLMLER	3	1	| A0A6I9SE11
AATM[15.9949]EDVLR	3	2	| A0A6I9RX67 | A0A6I9RAB4
IGSAYAR	3	1	| A0A6I9RX67
SYSPVDNIK	3	1	| A0A6I9S075
GAYTDELVK	3	1	| A0A6I9QQN9
MVDVLVGQNIM[15.9949]PGIK	3	1	| A0A6I9QQN9
LLTNAGVTMLEGEGK	3	1	| A0A6I9Q9P2
ITLAGQNEYIVR	3	1	| A0A6I9QQI7
SYHSMAADEQR	3	3	| A0A6I9SFN2 | A0A6I9SF09 | A0A6I9SFV4
FSTTPLK	3	1	| A0A6I9SG82
VVAECTVR	3	1	| A0A6I9SAL5
VRPGSPSELDSLMGPK	3	1	| A0A6I9SKF8
PASPGTGVIAGGSVR	3	1	| A0A6I9SJ30
VVLCDTGEITR	3	1	| A0A6I9SGJ5
FYGEVTQQM[15.9949]LK	3	1	| A0A6I9RW65
IPTM[15.9949]ALPK	3	1	| A0A6I9RF73
IIGVSVDSTGK	3	1	| A0A6I9RF73
VIAGPGDKPLIVVQYK	3	1	| A0A6I9S4Y0
IESENLLHR	3	1	| A0A6I9SHW2
TAAKPPVK	3	1	| A0A6I9QNI0
PVEHPSELPK	3	1	| A0A6I9S799
DYAEAIR	3	1	| A0A6I9RHF8
FAQCLVEK	3	1	| A0A6I9R0D2
HLSHGYQTDTK	3	1	| A0A6I9R0D2
TEEEVPIEK	3	1	| A0A6I9RRQ6
FMEPAVSR	3	1	| A0A6I9R640
FVQYEK	3	1	| A0A6I9RYK4
YKEEAAELK	3	1	| A0A6I9RYK4
LSHLGPGVVSM[15.9949]AN	3	1	| A0A6I9QQ34
SAGEILEGQLK	3	1	| A0A6I9R5F1
APGGAPANVAIAVSR	3	1	| A0A6I9QIP1
DLALITGQRPVK	3	1	| A0A6I9R231
ATETALVVAGR	3	1	| A0A6I9QDZ9
VEAEEHYYNAK	3	1	| A0A6I9QEV3
VLLTVKPQYAFGEK	3	2	| A0A6I9RH57 | A0A6I9Q9B5
YDTVHGK	3	3	| A0A6I9QIX0 | Q2XQF4 | A0A6I9QDX5
SQIEQSVSSFR	3	4	| A0A6I9S252 | A0A6I9RTW3 | A0A6I9RUH7 | A0A6I9RTG2
IPAEVASEIESAVADLR	3	2	| A0A6I9R2G8 | A0A6J0PP94
PMEDGLAEAIDEGR	3	2	| A0A6I9QVW6 | A0A6I9REG8
TYSVHGSALGAK	3	2	| A0A6I9SCL5 | A0A6I9RYK4
FYKEEEKNDPAFAK	3	1	| A0A6I9SBB1
EAAWGLAR	3	5	| A0A6I9RNZ8 | A0A6I9QQN9 | A0A6I9R2K3 | A0A6I9QW97 | A0A6I9RRL9
VPEPTVDETIQILK	3	2	| A0A6I9RX22 | A0A6I9SEI7
LQTANFDQK	3	2	| A0A6I9R1A4 | A0A6I9RVT6
SVAAGM[15.9949]NAM[15.9949]DLR	3	2	| A0A6I9R1A4 | A0A6I9RVT6
AVVTVPAYFNDSQR	3	10	| A0A6I9RNW0 | A0A6J0PIS2 | A0A6J0PIZ9 | A0A6I9R8Z3 | A0A6I9S4X6 | A0A6I9S2K0 | A0A6I9R685 | A0A6I9S4Y0 | A0A6I9RSI1 | A0A6J0PE28
ITATADGPK	3	3	| A0A6I9RNW0 | A0A6I9S2K0 | A0A6J0PE28
LVVHIAK	3	1	| A0A6I9R6H6
TIIHPGEVNR	3	3	| A0A6I9RF56 | A0A6I9REV0 | A0A6I9QBN0
VGLTGLTVAEHFR	3	4	| A0A6I9RDD2 | A0A6I9RJE5 | A0A6I9QXX3 | A0A6I9RG09
FTQANSEVSALLGR	3	4	| A0A6I9RDD2 | A0A6I9RJE5 | A0A6I9QXX3 | A0A6I9RG09
IAVVTGGNK	3	4	| A0A6J0PIN1 | A0A6I9R0P4 | A0A6I9QL50 | A0A6I9R2J1
VTPEVIAEYTVAALR	3	1	| A0A6I9RMV8
ALQQSTLK	3	6	| A0A6I9QQ68 | A0A6I9RJV3 | A0A6I9SAL5 | A0A6I9SMY4 | A0A6I9RMV8 | A0A6I9RU77
EYLEEDKLK	3	2	| A0A6I9S0L6 | A0A6I9SDN9
YMDSLKDPGPTGK	3	3	| A0A6I9QH48 | A0A6I9QGG8 | A0A6I9QIY7
VSSIMNDKDEESK	3	1	| A0A6I9QDJ8
LNPQVASR	3	3	| A0A6J0PPW2 | A0A6I9S0Z7 | A0A6J0PPX6
EDQLEYLEER	3	4	| A0A6I9SCN7 | A0A6I9QJV3 | A0A6I9S7C0 | A0A6I9RKM1
AVENSPFLEK	3	3	| A0A6I9RZR3 | A0A6I9SCN7 | A0A6I9S7C0
VDEAYSDQKK	3	1	| A0A6I9S957
VPSQDFDLR	3	1	| A0A6I9S957
APGVQTPVIVR	3	4	| A0A6I9QDW9 | A0A6I9R1Y0 | B3TLY5 | A0A6I9SDD6
NAVVTVPAYFNDSQR	3	7	| A0A6J0PIS2 | A0A6J0PIZ9 | A0A6I9R8Z3 | A0A6I9S4X6 | A0A6I9R685 | A0A6I9S4Y0 | A0A6I9RSI1
TKDNNLLGK	3	5	| A0A6I9Q973 | A0A6I9RMC7 | A0A6J0PIZ9 | A0A6I9S4Y0
EGVFHLR	3	2	| A0A6I9RK92 | A0A6I9RMM8
AQCPIVER	3	3	| A0A6I9QGJ0 | B3TLN7 | A0A6I9QJ63
LDPVIGR	3	6	| A0A6I9S263 | A0A6I9R051 | A0A6I9RJC8 | A0A6I9R927 | A0A6I9RKI1 | A0A6I9S1T2
EVLGDKVEK	3	4	| A0A6I9QTT4 | A0A6I9QJV3 | A0A6I9RKM1 | A0A6I9QQI1
DM[15.9949]TM[15.9949]SPPGPHPVK	3	2	| A0A6I9QZY0 | A0A6I9SPR5
TSLAPGSGVVTK	3	2	| A0A6I9SPR5 | A0A6I9RPM6
EGIPPDQQR	3	20	| A0A6J0PPP7 | A0A6I9SDI6 | A0A6I9QV09 | A0A6J0PRE2 | A0A6I9SEM4 | A0A6J0PPQ8 | A0A6I9QPZ5 | A0A6J0PRG0 | A0A6J0PNK0 | A0A6I9R6R6 | A0A6I9S731 | A0A6I9QSU5 | A0A6I9QT52 | A0A6I9RC96 | B3TLP6 | A0A6I9QDC9 | A0A6J0PPP6 | A0A6I9Q9M0 | A0A6I9SFC9
AAQDIALAELAPTHPIR	3	3	| A0A6I9RU42 | A0A6I9S430 | A0A6I9RUQ9
EEVKKPEVK	3	4	| A0A6I9RLZ1 | A0A6I9REM2 | A0A6I9RFU6 | A0A6I9QYA7
VYDEFVEK	3	4	| A0A6I9QQS7 | A0A6I9RL07 | A0A6I9QW15 | A0A6I9RLB5
SAPQSM[15.9949]WYGPDRPK	3	1	| A0A6I9QI39
AQLNSLQSGNR	3	1	| A0A6I9SLC4
HAESALGDR	3	2	| A0A6I9QIH5 | A0A6I9QKK3
M[15.9949]DATANDVPK	3	1	| A0A6I9RR81
KQVGPASAEIK	3	1	| A0A6I9RR81
ALQESLASELAAR	3	2	| A0A6I9RPN3 | A0A6I9RBG6
TQALGPASAVDAR	3	1	| A0A6I9RYS7
VIEYQPGVTAVGIK	3	2	| A0A6I9RRQ6 | A0A6I9QNL3
SIAQISTPDGR	3	2	| A0A6I9S8J3 | A0A6I9S0T2
APIGEESEGR	3	1	| A0A6I9QT90
HGGVFPR	3	2	| A0A6I9QRJ0 | A0A6I9RLW4
TPPTPQDEM[15.9949]R	3	2	| A0A6I9QWH4 | A0A6I9RKF4
DHTVSATHGDMDQNAR	3	1	| A0A6I9RG27
VVGQDPAVR	3	2	| A0A6I9S263 | A0A6I9S1T2
NEAAEFR	3	1	| A0A6I9SCV4
TITSLNGISGFGFDLVR	3	1	| A0A6I9R4Y7
M[15.9949]LAVLESK	3	1	| A0A6I9R4Y7
ISEEEYVNAIK	3	1	| A0A6I9R4Y7
M[15.9949]QEFTGR	3	2	| A0A6I9R0D9 | A0A6I9RHB2
VFTPSVIEPSFGIGR	3	2	| A0A6I9QJU7 | A0A6I9RJI9
KAVAVLK	3	2	| A0A6I9SJ61 | A0A6I9R1G5
KLEIDDDQK	3	3	| A0A6I9SA41 | B3TM45 | B3TLK9
M[15.9949]VGYHTWEK	3	2	| A0A6I9QZ13 | A0A6J0PFD7
TPWDIM[15.9949]ENENEVK	3	2	| A0A6I9R221 | A0A6I9R0A5
LIGPNCPGIIKPGECK	3	2	| A0A6I9S6Z3 | A0A6I9RAJ2
IAGLTAPPGR	3	2	| A0A6I9S6Z3 | A0A6I9RAJ2
VLVVANPANTNALILK	3	4	| A0A6I9S0S5 | A0A6I9R300 | A0A6I9R4U7 | A0A6J0PH21
VAILGAAGGIGQPLAMLVK	3	3	| A0A6I9S1X7 | A0A6I9SAN0 | A0A6I9S1I5
GGRPENVK	3	3	| A0A6I9QQN9 | A0A6I9R2K3 | A0A6I9RRL9
TFEVAQK	3	2	| A0A6I9R2K3 | A0A6I9RRL9
THGQPASPTTLGK	3	1	| A0A6I9R888
GNVYVDDDERPEMK	3	1	| A0A6I9QWX2
GVCSNFLCDM[15.9949]KPGAEVK	3	1	| A0A6J0PH47
M[15.9949]VTPGSESAK	3	2	| A0A6I9RJV3 | A0A6I9RU77
TDLM[15.9949]TITR	3	2	| A0A6I9RIN9 | A0A6I9QN09
KPAYLFDTVDLR	3	2	| A0A6I9S0Z7 | A0A6J0PPX6
AISGQPPLK	3	1	| A0A6I9R3Q9
LGAAVGATR	3	2	| A0A6I9S172 | A0A6I9RTE8
ILAGTCHSAK	3	5	| A0A6I9Q8I6 | A0A6I9Q9C8 | B3TM43 | B3TLZ7 | A0A6I9RJI0
SIGVAHCSSFLNR	3	1	| A0A6I9QTC7
FAQAMVK	3	2	| A0A6I9QTC7 | A0A6I9QUV8
SAVEAACPK	3	1	| A0A6I9QTC7
ILSQDKEHFAK	3	1	| A0A6I9QSR3
LGQTRPELK	3	2	| A0A6I9RXH4 | A0A6I9S4X9
TYNQNLINHVGQGTPR	3	5	| A0A6I9R784 | A0A6I9R7V0 | A0A6I9QEA6 | A0A6I9R7N0 | A0A6I9QD17
SGVADMVNTGGR	3	2	| A0A6I9SF98 | A0A6I9RMC2
KM[15.9949]SEVDEESK	3	2	| A0A6I9RNW0 | A0A6J0PE28
LADKLESEEKEK	3	3	| A0A6I9RYW2 | A0A6J0PHM3 | A0A6I9R0Q2
APQAAGAIHTDFEK	3	1	| A0A6I9RHP6
TGSSQYAITK	3	2	| A0A6I9QNI0 | A0A6I9QB11
HDPTSLNR	3	1	| A0A6I9R530
VYECGTK	3	1	| A0A6J0PK65
KPVIVYNYPK	3	2	| A0A6I9RT37 | A0A6I9R7T0
TYVLDAK	3	1	| A0A6I9RFG6
IIDPHTVEVDGK	3	1	| A0A6I9RV56
VAIVTGASR	3	2	| A0A6I9S7J9 | A0A6I9SAW3
AFSEDTAK	3	1	| A0A6I9RIC5
HQLIMATVSNGK	3	1	| A0A6J0PAX3
SQSSPTATVVFR	3	1	| A0A6I9R433
VINNLDDR	3	2	| A0A6I9RVI7 | A0A6I9RLW5
VSGSELPLVGNR	3	1	| A0A6I9RR54
IPLADGK	3	2	| A0A6I9RM07 | A0A6I9QCT8
LLSYQNK	3	1	| A0A6I9RIQ1
GTSYSHM[15.9949]NQVSPK	3	1	| A0A6I9R5X3
VVGAFLEGGSAEENK	3	1	| A0A6I9SQ87
LPGFHVCVGSGGER	3	1	| A0A6I9SQ87
KGITAEDVNQAFR	3	1	| A0A6I9R652
KAENLM[15.9949]LER	3	1	| A0A6I9SE11
LLRPSM[15.9949]VK	3	1	| A0A6I9SFB9
EAVTKEEAEEAK	3	1	| A0A6I9RCD6
PAFLAIASPPALAAAR	3	1	| A0A6I9QXX7
SLIESGINANKR	3	1	| A0A6I9QXX7
AATMEDVLR	3	2	| A0A6I9RX67 | A0A6I9RAB4
VVDSSHPDFK	3	1	| A0A6J0PGW7
TIASPGR	3	2	| A0A6I9QQN9 | A0A6I9R2K3
VGDIM[15.9949]TEENK	3	1	| A0A6I9QJR8
WTAVASSGAR	3	1	| A0A6I9QLE8
TPQADPPPEAEAGPK	3	1	| B3TLZ4
GVMIHDGK	3	1	| A0A6I9QQW5
GKPLVLEK	3	1	| A0A6I9QYN3
LSAGSYVLNANK	3	1	| A0A6I9R2P8
VSEVQYIHK	3	1	| A0A6I9R2P8
GHVGVGVGK	3	1	| A0A6I9SJ30
VPFTAGLGLETIGVHADK	3	1	| A0A6I9QV05
VFAYADTQR	3	1	| B3TLY5
LGPNYLMLPVNAPK	3	2	| B3TLY5 | A0A6I9SDD6
GAGPAPGADAGSAGSTGK	3	1	| A0A6I9RNW0
SGCYKPVVK	3	1	| A0A6I9RPA3
ALAAEM[15.9949]SPDTR	3	1	| A0A6I9SI36
LNESTGYIDYDQLEK	3	1	| A0A6I9R0D2
GHLSHGYQTDTK	3	1	| A0A6I9R0D2
LSHGYQTDTK	3	1	| A0A6I9R0D2
RAELLHK	3	1	| A0A6I9RM40
NGVEEVLGLGTLSDYEK	3	1	| A0A6I9QNS9
ANSGHPGLPM[15.9949]GCAPIGH	3	1	| A0A6I9RYK4
EVEYPGQVM[15.9949]R	3	1	| A0A6I9QC85
VGLDTSTGPGPGVK	3	1	| A0A6I9RX00
ANVYLDSSGK	3	1	| A0A6I9QUU3
VPANLVQAQR	3	2	| A0A6I9R5I7 | A0A6I9RW76
LEDGTVISK	3	1	| A0A6I9Q9B5
KKEEGNALFK	3	1	| A0A6I9Q9B5
ELLSGEK	3	3	| A0A6I9R8C1 | A0A6I9QEX0 | A0A6I9R5S2
FSDPSVQADMK	3	2	| A0A6I9Q973 | A0A6I9S4Y0
VQQLLQDFFNGK	3	8	| A0A6I9RMC7 | A0A6J0PIS2 | A0A6J0PIZ9 | A0A6I9R8Z3 | A0A6I9S4X6 | A0A6I9R685 | A0A6I9S4Y0 | A0A6I9RSI1
VHACVGGTSVR	3	5	| A0A6I9QUC0 | A0A6I9RMW2 | A0A6I9RI98 | A0A6I9RNP2 | A0A6I9RG27
ALVSELK	3	2	| A0A6I9QA10 | A0A6I9QH71
RGNDEVM[15.9949]AR	3	3	| A0A6I9QZY0 | A0A6I9SPR5 | A0A6I9RPM6
RKPSGGIESLR	3	3	| A0A6I9QWH4 | A0A6I9RKF4 | A0A6I9RG01
VAEICKPGEK	3	3	| A0A6I9SEI1 | A0A6I9SGQ9 | A0A6I9SNI5
YVEIGR	3	5	| A0A6I9RXV2 | A0A6I9S2H3 | A0A6I9Q9K9 | A0A6I9QB21 | A0A6I9QBW6
TKPHVNVGTIGHVDHGK	3	3	| A0A6I9S7H9 | A0A6I9QIR4 | A0A6I9SJG0
KETAEGQEGDGAAEEAKK	3	1	| A0A6I9Q8V4
ETAEGQEGDGAAEEAKK	3	1	| A0A6I9Q8V4
GEYDESGPSIVHR	3	7	| A0A6I9Q9C0 | A0A6I9QQI9 | A0A6I9RR22 | A0A6J0PJ10 | A0A6I9RWU5 | A0A6I9R951 | A0A6J0PIN5
AGFAGDDAPR	3	16	| A0A6I9RRW8 | A0A6I9S387 | A0A6I9Q9C0 | A0A6I9QGJ8 | A0A6I9QQI9 | A0A6I9RVF5 | A0A6I9RBM3 | A0A6I9QKX8 | A0A6I9SD99 | A0A6I9S645 | A0A6I9RR22 | Q5J1K2 | A0A6J0PJ10 | A0A6I9RWU5 | A0A6I9R951 | A0A6J0PDE1
DKLEDSDER	3	2	| A0A6I9SBS5 | A0A6I9SBX2
VNQIGSVTESIEAVK	3	3	| A0A6I9RVI2 | A0A6I9QJV9 | A0A6I9QER0
VIIPNEHGEK	3	1	| A0A6I9SIK4
LTGM[15.9949]AFR	3	4	| A0A6I9RQ03 | A0A6I9QP90 | A0A6I9QIX0 | Q2XQF4
VIISAPSK	3	2	| A0A6I9RQ03 | A0A6I9QP90
VPTVDVSVVDLTVR	3	5	| A0A6I9RQ03 | A0A6I9QP90 | A0A6I9QIX0 | Q2XQF4 | A0A6I9QDX5
AVAALGM[15.9949]ER	3	1	| A0A6I9Q9M2
LLPLRPGVAR	3	2	| A0A6I9RPV6 | A0A6I9QJN4
KPADFSTDDMILGK	3	1	| A0A6I9SDZ2
GILAADESTGTIGK	3	6	| A0A6I9QQ68 | A0A6I9RJV3 | A0A6I9SAL5 | A0A6I9SMY4 | A0A6I9RMV8 | A0A6I9RU77
TWAGKEENVEK	3	1	| A0A6I9QQ68
AIGGNVAM[15.9949]GQVVK	3	1	| A0A6I9SHF2
APAVASFSSR	3	3	| A0A6I9RE98 | A0A6I9SGZ9 | A0A6I9QRS0
DPHGNVQVAK	3	2	| A0A6I9RLH5 | A0A6I9QU95
LLTDQDCR	3	2	| A0A6I9RX67 | A0A6I9RAB4
GYPAWSDPNR	3	1	| A0A6I9RX67
NLYLSCDPYMR	3	4	| A0A6J0PDH5 | A0A6I9RPK1 | A0A6I9QPJ5 | A0A6J0PGW7
NVGALVVVKPGADK	3	1	| A0A6I9QJR8
SMTQHNVGALVVVKPGADK	3	1	| A0A6I9QJR8
NVVHGSDSPENGKR	3	2	| A0A6I9RUY4 | A0A6I9QEF4
LLVHESISK	3	1	| A0A6I9QQ03
VNALYSTPSIYTDAK	3	2	| A0A6I9RPA3 | A0A6I9SMM5
ENPGCLFIATNR	3	2	| A0A6I9RVS3 | A0A6I9RQ80
NVPTWHR	3	4	| A0A6I9R1G8 | A0A6I9R375 | A0A6I9RFH3 | A0A6I9QVF6
VLTCVAYPK	3	1	| A0A6I9QDC0
SADGSDYIVLR	3	2	| A0A6I9RV38 | A0A6I9S5A0
VGAQNATTISAALVK	3	1	| A0A6I9S4W3
PSPEVPVDQPSEAK	3	1	| A0A6I9S4W3
TLSAEENEPSVDSAGSEK	3	1	| A0A6I9S4W3
GASSVEGVEAK	3	1	| A0A6I9RLH2
LLARPNVK	3	1	| A0A6I9RD06
YASGTNPM[15.9949]TGVSTR	3	1	| A0A6I9R4G5
HQIVETEHLMK	3	2	| A0A6I9S263 | A0A6I9S1T2
M[15.9949]ETDETSDPSR	3	1	| A0A6I9QY52
FVGTAGAASSM[15.9949]M[15.9949]NPK	3	1	| A0A6I9QY52
EFTLAEIEHFVDPEDK	3	2	| A0A6I9QJU7 | A0A6I9RJI9
GYVGIHSSGFR	3	2	| A0A6I9QPW5 | A0A6I9RED0
GSPETLRDPR	3	4	| A0A6I9QDW9 | A0A6I9R1Y0 | B3TLY5 | A0A6I9SDD6
TVGKPVSSGSPWYGPDR	3	1	| A0A6I9RCC8
TQGGETPVR	3	1	| A0A6I9S0S5
EFAPSIPGK	3	1	| A0A6I9R4U7
GPLAEGQSPK	3	1	| A0A6I9RF67
HAQLPEEAR	3	2	| A0A6I9RX22 | A0A6I9SEI7
LLEDSLAEK	3	2	| A0A6I9RX22 | A0A6I9SEI7
STQDHAAAAIAR	3	3	| A0A6I9Q9A1 | A0A6I9QPS1 | A0A6I9QHH7
GVITSVQDAASSVAR	3	1	| A0A6I9SH60
TCYAQTSQIR	3	2	| A0A6I9SG53 | A0A6I9SFA2
VDFAVSR	3	1	| A0A6J0PH47
GVTALDPR	3	3	| A0A6I9R5J1 | A0A6I9SGP9 | A0A6I9RW65
YMDSLKDPGPTGKPYSAR	3	3	| A0A6I9QH48 | A0A6I9QGG8 | A0A6I9QIY7
ALIRPDVVR	3	1	| A0A6I9S177
LGGEVLTTENAR	3	2	| A0A6J0PL10 | A0A6I9QRX1
LNSDDNHIQVTAAK	3	1	| A0A6I9RD22
VFHSEPIILHHR	3	1	| A0A6I9SD28
GAGHQVPTFAPSR	3	1	| A0A6I9R0D1
AVYTVGDK	3	1	| A0A6I9S0M9
LQEQPAFDKK	3	5	| A0A6I9RTH5 | B3TLX6 | B3TM15 | A0A6I9S6L8 | Q5J907
KYYHPGNAR	3	2	| A0A6I9S8J5 | A0A6I9SGZ7
DMDESHDIAEK	3	2	| A0A6I9S8J5 | A0A6I9SGZ7
AVITVPAYFNDAQR	3	3	| A0A6I9R2G8 | A0A6I9RTH8 | A0A6J0PP94
NGNTGYDEIR	3	2	| A0A6I9SCL5 | A0A6I9RYK4
MVAALPDGGVLLLENVR	3	1	| A0A6I9SBB1
VLQLETAAGAAIR	3	1	| A0A6I9S009
NVVLEQSFGAPK	3	2	| A0A6I9R1A4 | A0A6I9RVT6
NFDPTAR	3	1	| A0A6I9R6H6
ALSLPTGM[15.9949]GIICASPK	3	1	| A0A6I9S7T1
AGDESHAAITEFDR	3	1	| A0A6I9QMQ4
LGIIEDAHNR	3	2	| A0A6I9S0L6 | A0A6I9SDN9
FRECELIHGR	3	1	| A0A6I9RBT2
YKETGPDLLR	3	2	| A0A6I9S6P5 | A0A6I9R7H0
VIACVGETLEQR	3	2	| A0A6I9SDH8 | B3TLL4
VSAQVAESTR	3	2	| A0A6I9SDH8 | B3TLL4
LLLVTEGPQGCR	3	1	| A0A6I9RUT3
GTYTFYCSPHQGAGM[15.9949]VGK	3	2	| A0A6I9S0U1 | A0A6I9SDV1
ADISNNVLK	3	1	| A0A6I9SF97
SLAAEGEAGVR	3	2	| A0A6I9QDK5 | A0A6I9SKA3
IYEAHVGMSGSEPR	3	1	| A0A6I9S105
VLAYTGNEDAK	3	1	| A0A6I9R6A9
STGDVASDGYHK	3	3	| A0A6I9S6J5 | A0A6J0PIT4 | A0A6J0PIZ4
GVAAAPVTSK	3	1	| A0A6I9S688
VLSALASCPDPAVVR	3	1	| A0A6I9QU51
SSEDAVTLIEDKK	3	1	| A0A6I9RR81
KPVIAGDTLVMR	3	2	| A0A6I9RRQ6 | A0A6I9QNL3
HLISTYDSEETKDDIK	3	1	| A0A6I9QE28
RGQINSFGDKPGALK	3	1	| A0A6I9R2P8
EKPNDGFEER	3	1	| A0A6I9SJ30
ATVVAVQK	3	1	| A0A6I9SJ30
GVLETEVK	3	1	| A0A6I9S0Z5
NSHYPQHPR	3	1	| A0A6I9RIT8
LLPNPDEVADVK	3	1	| A0A6I9SHW2
GTLQEAVDM[15.9949]K	3	1	| A0A6I9SHW2
AAQIFSEK	3	1	| A0A6I9S799
VM[15.9949]ILSHDR	3	1	| A0A6I9R684
IKPAVNQIETHPYFQR	3	1	| A0A6I9QER6
VVSIAGGEAEKEK	3	1	| A0A6I9QR26
AEGSTGSGTVVR	3	1	| A0A6I9RPA3
GLDYEYK	3	1	| A0A6I9RPP8
ESPTSAYVR	3	2	| A0A6I9RBW5 | A0A6I9R9T9
FM[15.9949]EPAVSR	3	1	| A0A6I9R640
ALLHLAGYDSVKEEDLK	3	1	| A0A6I9RYK4
GSFAAITR	3	1	| A0A6I9R5F1
KKFDEDSGGGGAAAK	3	1	| A0A6I9S8S1
EVSEEAEQAPPK	3	1	| A0A6I9RVP9
GCLGYDLDTDTGK	3	1	| A0A6I9S7G2
SSPIYTQAR	3	1	| A0A6I9SFI2
IQTSTPYGTGGGM[15.9949]NLK	3	1	| A0A6I9RQX2
NYLHYVR	3	2	| A0A6I9RJI0 | B3TM43
ESLQHFK	3	4	| A0A6I9QUI0 | A0A6I9QU58 | A0A6I9RGA1 | A0A6I9RF61
KEMIEVLK	3	2	| A0A6I9RBZ7 | A0A6I9RIL0
AIAPDFR	3	2	| A0A6I9RVB3 | A0A6I9R2C6
YQAYELIHAR	3	2	| A0A6I9RYH1 | A0A6I9QKE0
VTPAQIR	3	1	| A0A6I9QMQ0
SGYVLQGR	3	1	| A0A6I9S0Z5
GGYAIAMR	3	1	| A0A6I9S0Z5
LTMFHGR	3	3	| A0A6I9QWH4 | A0A6I9RKF4 | A0A6I9RG01
SKLDAQPELFIR	3	2	| A0A6I9RZR3 | A0A6I9SCN7
ADINNNVLK	3	1	| A0A6I9RF73
GNINIEELR	3	1	| A0A6I9RF73
KIEDAIEK	3	1	| A0A6I9S4Y0
ELESICNPIIAK	3	4	| A0A6J0PIS2 | A0A6I9R8Z3 | A0A6I9R685 | A0A6I9S4Y0
NVRPDYLK	3	2	| A0A6I9S5I9 | K0A0L0
MVNHFVQEFK	3	3	| A0A6J0PIS2 | A0A6J0PIZ9 | A0A6I9S4X6
IFPGVVHGWTVR	3	1	| A0A6I9S827
WAESLGHPK	3	1	| B3TLY5
VSHELR	3	1	| B3TLY5
TPVDNALK	3	1	| A0A6I9RNW0
KFDDKEVQR	3	3	| A0A6I9RYW2 | A0A6J0PHM3 | A0A6I9R0Q2
AVENSPFLER	3	4	| A0A6I9QTT4 | A0A6I9QJV3 | A0A6I9RKM1 | A0A6I9QQI1
LATGMEELQR	3	3	| A0A6I9RJI4 | A0A6I9RFZ0 | A0A6J0PGQ0
HTGVM[15.9949]VGM[15.9949]GQK	3	15	| A0A6I9RRW8 | A0A6I9S387 | A0A6I9Q9C0 | A0A6I9QGJ8 | A0A6I9QQI9 | A0A6I9RVF5 | A0A6I9RBM3 | A0A6I9QKX8 | A0A6I9SD99 | A0A6I9S645 | A0A6I9RR22 | Q5J1K2 | A0A6J0PJ10 | A0A6I9RWU5 | A0A6I9R951
SYELPDGQVITIGAER	3	14	| A0A6I9RRW8 | A0A6I9S387 | A0A6I9Q9C0 | A0A6I9QGJ8 | A0A6I9QQI9 | A0A6I9RVF5 | A0A6I9RBM3 | A0A6I9SD99 | A0A6I9S645 | A0A6I9RR22 | Q5J1K2 | A0A6J0PJ10 | A0A6I9R951 | A0A6J0PIN5
VVAPPER	3	16	| A0A6I9RRW8 | A0A6I9S387 | A0A6I9Q9C0 | A0A6I9QGJ8 | A0A6I9QQI9 | A0A6I9RVF5 | A0A6I9RBM3 | A0A6I9SD99 | A0A6I9S645 | A0A6I9RR22 | Q5J1K2 | A0A6J0PJ10 | A0A6I9RWU5 | A0A6I9R951 | A0A6J0PDU0 | A0A6J0PIN5
EIQTSVR	3	8	| A0A6J0PR51 | A0A6I9R4W2 | A0A6I9QAQ7 | A0A6I9R6S8 | A0A6I9R861 | A0A6I9SDM3 | A0A6I9R917 | A0A6I9R111
EVVTQLTTTMK	3	1	| A0A6I9RPA3
IAWEEPFGPVLPVMR	3	1	| A0A6I9RM40
QGNDVGTQYR	3	3	| A0A6I9S549 | A0A6I9RXL0 | A0A6I9R530
SLSELPAGSLVGSASLR	3	1	| A0A6I9SDS2
MLNEDELR	3	6	| A0A6I9SJ31 | A0A6I9Q8G7 | B3TLZ8 | G8FGM3 | A0A6I9SE52 | B3TLM7
TTILYK	3	6	| A0A6I9SJ31 | A0A6I9Q8G7 | B3TLZ8 | G8FGM3 | A0A6I9SE52 | B3TLM7
GNTANVIR	3	3	| A0A6I9QPG3 | A0A6I9RLJ9 | A0A6I9SHR5
MVPPYDQTK	3	2	| A0A6I9RF67 | A0A6J0PKB3
HVLEGPVLEAEWNAK	3	1	| A0A6I9RYK4
HVVFGQVLEGMDVVK	3	1	| A0A6I9QQ34
ESELIHCR	3	1	| A0A6I9QB92
LLEQDNPDLGYDAAK	3	2	| A0A6I9R1A4 | A0A6I9RVT6
IINGNDVQEAAR	3	1	| A0A6I9SFI2
TQGAQAIAAK	3	4	| A0A6I9RSQ5 | A0A6I9RQP6 | A0A6I9RI09 | A0A6I9RHG7
NHALHISQMNPGFR	3	1	| A0A6I9RAK9
NHALHISQM[15.9949]NPGFR	3	1	| A0A6I9RAK9
LLHHFSHGSR	3	2	| A0A6I9R943 | A0A6I9R9K8
LLTNAHCVEHDTQVK	3	1	| A0A6I9SEM7
KLPIHHIPGPEGVR	3	2	| A0A6I9RAU0 | A0A6I9SA29
YM[15.9949]GGPGAGQR	3	1	| A0A6I9QYI5
GEGFNTPTDER	3	3	| A0A6I9QDD6 | A0A6I9SG07 | A0A6I9S8E4
ILAHAYDESLGGR	3	1	| A0A6I9QY52
VYIEQYEKDPM[15.9949]K	3	1	| A0A6I9RHB2
ADWHSCLDNK	3	3	| A0A6I9QZY0 | A0A6I9SPR5 | A0A6I9RPM6
LVPGSSEGGAAVFK	3	1	| A0A6I9RWL2
LSEITCR	3	3	| A0A6I9R7P0 | A0A6I9Q8B6 | A0A6I9Q8K9
LAMQEFMILPVGASSFK	3	2	| A0A6I9RVI2 | A0A6I9QER0
HQLPLVPTAPEQSIAR	3	1	| A0A6I9QBZ0
DGEWTIVQGLPIDEFSR	3	2	| A0A6I9S0S5 | A0A6I9R4U7
TLLSDEGNTVR	3	1	| A0A6I9R092
TAVEMEPVER	3	1	| A0A6I9RF67
LANRPVNVLR	3	2	| A0A6I9S6U1 | A0A6I9RIC5
AAVPTIK	3	3	| A0A6I9SCW7 | A0A6I9RAH8 | A0A6I9S3G9
LAELSGK	3	2	| A0A6I9RAH8 | A0A6I9S3G9
EGM[15.9949]YVK	3	2	| A0A6I9QQN9 | A0A6I9RRL9
M[15.9949]VDVLVSQNIMPGIK	3	1	| A0A6I9RRL9
PQQQQVEEER	3	1	| A0A6I9S730
VLAVLNEASCK	3	1	| A0A6I9SA19
NLQYYEISAK	3	4	| A0A6I9R1G8 | A0A6I9R375 | A0A6I9RFH3 | A0A6I9QVF6
MVTFHR	3	3	| A0A6I9R375 | A0A6I9RFH3 | A0A6I9QVF6
NDEGVVVNK	3	1	| A0A6J0PH47
M[15.9949]YIQTR	3	1	| A0A6J0PH47
YLSEAALGDANEDSIK	3	2	| A0A6I9RBQ0 | A0A6I9RAC4
AGQGAFGNMVR	3	2	| A0A6I9RBC4 | A0A6I9S177
IYSVNEGNAK	3	2	| A0A6I9RIN9 | A0A6I9QN09
VTSSFDPDAR	3	3	| A0A6J0PPW2 | A0A6I9S0Z7 | A0A6J0PPX6
ITYYQDRPDVMAK	3	3	| A0A6J0PPW2 | A0A6I9S0Z7 | A0A6J0PPX6
PTTSPFLEGR	3	1	| A0A6I9RLP5
YPGRPTR	3	1	| A0A6I9SGE8
VEHVQPSR	3	2	| A0A6I9SAZ1 | A0A6I9S2G5
VAVDAEEGRR	3	2	| A0A6I9RSM5 | A0A6I9QUN2
SPVTSAEVSQDGR	3	2	| A0A6I9RF74 | A0A6I9QVG6
ESVSCFK	3	2	| A0A6I9QJB9 | A0A6I9SHI7
WVTTEFGGHDIK	3	2	| A0A6I9QJB9 | A0A6I9SHI7
REEILSTSLK	3	2	| A0A6I9S8J5 | A0A6I9SGZ7
GSGHGIAAAR	3	2	| A0A6I9S8J5 | A0A6I9SGZ7
PDKASHDEAVEK	3	2	| A0A6I9S8J5 | A0A6I9SGZ7
YYHPGNAR	3	2	| A0A6I9S8J5 | A0A6I9SGZ7
VSTTPSPVSR	3	2	| A0A6I9S8J5 | A0A6I9SGZ7
GVNPDEAVAMGAAIQGGILR	3	2	| A0A6I9R2G8 | A0A6J0PP94
AHASTEGVAK	3	2	| A0A6I9SCW7 | A0A6I9SBB1
IGGANDVFVGDIR	3	1	| A0A6I9R4N4
SGDVYIPR	3	2	| A0A6I9QQQ6 | A0A6I9RMC8
NM[15.9949]GASLVK	3	1	| A0A6I9RVT6
DSTTIVGDGSTQEAVNK	3	2	| A0A6I9SGJ4 | A0A6I9QH71
TYEM[15.9949]AEECMK	3	1	| A0A6I9R2J1
GANLDM[15.9949]LAM[15.9949]K	3	1	| A0A6I9S7T1
KDSPLDVVAINDTGGVK	3	1	| A0A6I9SED4
AVADKEAEEASGEK	3	1	| A0A6I9SGG1
LMESSAHIGK	3	1	| A0A6I9REE4
VKPVVFK	3	1	| A0A6I9REE4
ENFEELPEK	3	1	| A0A6I9RMS4
ALAAAHTPAILR	3	1	| A0A6I9SBM0
NVAASIAAHAK	3	1	| A0A6I9RAH1
LFHPNLK	3	1	| A0A6I9RUT3
GTVSVVGVVHNTK	3	1	| A0A6I9RZX0
IAPM[15.9949]TLPK	3	1	| A0A6I9SF97
LLDDPNVGLLFPADAIAR	3	2	| A0A6I9RK92 | A0A6I9RMM8
VFFDM[15.9949]AIGGAPAGR	3	1	| B3TLP9
EKYEGHHGVR	3	2	| A0A6I9R051 | A0A6I9RKI1
WLQTITTMPILVK	3	1	| A0A6I9QDK5
VALDSDALQFGGHGR	3	1	| A0A6I9S105
SAVEEVQPEK	3	1	| A0A6I9S942
AAVAQAALAYK	3	1	| A0A6I9QJ92
SVHLFK	3	1	| A0A6I9S844
GGCFLTDHFPSATK	3	1	| A0A6I9SI64
LENVEAHK	3	1	| A0A6I9Q9B5
IPAAASDAQALGVIR	3	1	| A0A6I9RK45
FDMGGSAATFGAAK	3	1	| A0A6I9RMC2
QLEEGPPVR	3	1	| A0A6I9QI64
MNPIHK	3	2	| A0A6I9RBH5 | A0A6I9RBZ7
YSVLAGGGK	3	1	| A0A6I9Q9M2
AGAGSATLSM[15.9949]AYAAAK	3	2	| A0A6I9SP93 | A0A6I9SF60
SGTWKPSAGSDER	3	1	| A0A6I9QZV2
AGVVFHGGPK	3	1	| A0A6I9QUG7
LVGTPLTHR	3	1	| A0A6I9RKG6
GTSYSHMNQVSPK	3	1	| A0A6I9R5X3
YSEGQLR	3	1	| A0A6I9RE98
VPWSEYR	3	1	| A0A6I9SE11
VEICTEK	3	1	| A0A6I9RX67
GPVIDEAALVEHLK	3	1	| A0A6I9RX67
SNPDVLSHLK	3	1	| A0A6I9S075
KAETLVQSVR	3	1	| A0A6I9QDG2
MVDVLVGQNIMPGIK	3	1	| A0A6I9QQN9
DRPSLISGDR	3	1	| A0A6I9QLE8
IDVKPLITHR	3	1	| A0A6J0PRZ2
SAVKPVVQAAIAK	3	1	| A0A6I9R994
IGTNHGSLSDR	3	1	| A0A6I9QBW0
TAENFR	2	11	| A0A6I9S1W6 | A0A6I9RVW9 | A0A6J0PP32 | A0A6I9QTA4 | A0A6I9S940 | A0A6I9RVH4 | A0A6I9QQ34 | A0A6I9RY54 | A0A6I9REI7 | A0A6I9SC58 | B3TLP9
GGESIYGTK	2	2	| A0A6I9RVW9 | A0A6I9RVH4
AAYALSQNLK	2	2	| A0A6I9SD38 | A0A6I9S0B7
RHIIGEADK	2	1	| A0A6I9SD38
KPSGGIESLR	2	3	| A0A6I9QWH4 | A0A6I9RKF4 | A0A6I9RG01
IRDPSYHVK	2	1	| A0A6I9RKF4
PLVTSGDIK	2	4	| A0A6I9QDC8 | A0A6I9QEY4 | A0A6I9QDI5 | A0A6J0PC55
KEEVKVEVEEGR	2	4	| A0A6I9R1M0 | A0A6I9QX31 | A0A6I9RG45 | A0A6I9QYA7
VYVGNLAK	2	1	| A0A6I9RMI3
TVTSEVLSK	2	1	| A0A6I9RMI3
FIDSPHK	2	1	| A0A6I9RMI3
IQSIKEEIDR	2	2	| A0A6I9S263 | A0A6I9S1T2
VIGQDEAVK	2	2	| A0A6I9R927 | A0A6I9SEI7
IGTPEALDLR	2	1	| A0A6I9SEH1
AAVEEGIVVGGGCTLLR	2	4	| A0A6I9SGJ4 | A0A6I9QH71 | A0A6I9R3X6 | A0A6J0PHE6
GVVTLEEGK	2	4	| A0A6I9SGJ4 | A0A6I9QH71 | A0A6I9R3X6 | A0A6J0PHE6
YTPNAGTLELR	2	2	| A0A6I9QMU7 | A0A6I9QQS0
YAEDQDAFFK	2	3	| A0A6I9RRD0 | A0A6J0PMX1 | A0A6J0PMX7
LGWHDAGTYDK	2	4	| A0A6I9RRD0 | A0A6J0PMX1 | A0A6J0PMX7 | A0A6J0PFN6
EITALAPSSM[15.9949]K	2	13	| A0A6I9S387 | A0A6I9Q9C0 | A0A6I9QGJ8 | A0A6I9QQI9 | A0A6I9RBM3 | A0A6I9SD99 | A0A6I9S645 | A0A6I9RR22 | A0A6J0PJ10 | A0A6I9RWU5 | A0A6I9R951 | A0A6J0PDU0 | A0A6J0PIN5
SLTAAGISHIIDVTGTSIGK	2	1	| A0A6I9RJI9
TPANQATFR	2	2	| A0A6I9RWL2 | A0A6I9RJ59
TLLEDVK	2	2	| A0A6I9QIM7 | A0A6I9S7T1
QM[15.9949]LDTMDR	2	3	| A0A6I9R074 | A0A6I9R221 | A0A6I9R0A5
VLLPENCDR	2	1	| A0A6I9R0A5
M[15.9949]QIFVK	2	20	| A0A6J0PPP7 | A0A6I9SDI6 | A0A6I9QV09 | A0A6J0PRE2 | A0A6I9SEM4 | A0A6J0PPQ8 | A0A6I9QPZ5 | A0A6J0PRG0 | A0A6J0PNK0 | A0A6I9R6R6 | A0A6I9S731 | A0A6I9QSU5 | A0A6I9QT52 | A0A6I9RC96 | B3TLP6 | A0A6I9QDC9 | A0A6J0PPP6 | A0A6I9Q9M0 | A0A6I9SFC9
TLADYNIQK	2	19	| A0A6J0PPP7 | A0A6I9SDI6 | A0A6I9QV09 | A0A6J0PRE2 | A0A6I9SEM4 | A0A6J0PPQ8 | A0A6I9QPZ5 | A0A6J0PRG0 | A0A6J0PNK0 | A0A6I9R6R6 | A0A6I9S731 | A0A6I9QSU5 | A0A6I9QT52 | A0A6I9RC96 | B3TLP6 | A0A6I9QDC9 | A0A6J0PPP6 | A0A6I9Q9M0 | A0A6I9SFC9
SPSQAQSLER	2	2	| A0A6I9RLI4 | A0A6I9RKE3
AAPPPPPAVFVDK	2	1	| A0A6I9S6Z3
EAGVTVVESPAK	2	2	| A0A6I9S6Z3 | A0A6I9RAJ2
VICQGITGK	2	1	| A0A6I9S6Z3
LVLEVAQHLGENMVR	2	4	| A0A6I9RDD2 | A0A6I9RJE5 | A0A6I9QXX3 | A0A6I9RG09
HTM[15.9949]ALTSDGR	2	4	| A0A6I9RR96 | A0A6I9RR46 | A0A6I9RQ81 | A0A6J0PMZ1
TYM[15.9949]EVK	2	2	| A0A6I9RJT4 | A0A6I9RDE3
VPDDLLEEAK	2	3	| A0A6I9R7P0 | A0A6I9Q8B6 | A0A6I9Q8K9
VLVTDQK	2	5	| A0A6I9R1C0 | A0A6I9SBS5 | A0A6I9S1Z5 | A0A6I9R6Y7 | A0A6I9SBX2
LSGGVAVIK	2	8	| A0A6I9R1C0 | A0A6I9R1A4 | A0A6I9SBS5 | A0A6I9RVT6 | A0A6I9S1Z5 | A0A6I9RDZ6 | A0A6I9R6Y7 | A0A6I9SBX2
DAIKEESEGK	2	1	| A0A6I9RQ03
ELEVIHCR	2	5	| A0A6I9RCC8 | A0A6I9QI39 | A0A6I9RHL5 | A0A6I9Q8K7 | A0A6I9QVP3
VPSGSPWYGPDR	2	1	| A0A6I9RHL5
LLYDTK	2	3	| A0A6I9QEJ1 | B3TM21 | B3TM23
IFNCVCDR	2	1	| A0A6I9QDI4
MM[15.9949]M[15.9949]TSGEAVK	2	5	| A0A6I9QPG3 | A0A6I9RLJ9 | A0A6I9SHR5 | A0A6I9QRK7 | A0A6J0PKM9
EVEVQEAK	2	2	| A0A6I9S7I4 | A0A6I9QHZ2
ITYSVIK	2	3	| A0A6I9QQQ6 | A0A6I9RMC8 | A0A6I9QND7
LASFYER	2	3	| A0A6I9QQQ6 | A0A6I9RMC8 | A0A6I9QND7
YTGGM[15.9949]VPDVNQIIVK	2	4	| A0A6I9RVI7 | A0A6I9RBI4 | A0A6I9RA58 | A0A6I9RLW5
MFSPGNLR	2	4	| A0A6I9RVI7 | A0A6I9RBI4 | A0A6I9RA58 | A0A6I9RLW5
GGAEEVFPLGPLSEYER	2	3	| A0A6I9S1X7 | A0A6I9SAN0 | A0A6I9S1I5
DDGTTSTDFIEAWVK	2	1	| A0A6I9RF67
FM[15.9949]VFACADSR	2	3	| A0A6I9SBL5 | A0A6I9RF67 | A0A6J0PKB3
EENIDDIER	2	2	| A0A6I9S6U1 | A0A6I9RIC5
DLSQADFGR	2	3	| A0A6I9Q9A1 | A0A6I9QPS1 | A0A6I9QHH7
VAVKPLELEDAK	2	3	| A0A6I9QEH8 | A0A6I9QCY4 | A0A6J0PCD2
M[15.9949]VTPGAECK	2	3	| A0A6I9QQN9 | A0A6I9R2K3 | A0A6I9RRL9
AAQDALLIR	2	1	| A0A6I9RRL9
VAVASSADR	2	1	| A0A6I9S730
NTGVKPEILK	2	2	| A0A6I9R929 | A0A6I9RBJ0
LSGQDVER	2	3	| A0A6I9R929 | A0A6I9RBJ0 | A0A6I9S630
KPLIVM[15.9949]SPK	2	1	| A0A6I9R929
LLQSGQISK	2	1	| A0A6I9R929
TGINHPLGK	2	2	| A0A6I9S0G7 | A0A6I9SDL0
KIELHMPK	2	1	| A0A6I9RUU5
SIGVKPPK	2	4	| A0A6I9QCN4 | A0A6I9SBX7 | A0A6I9S0U8 | A0A6I9RVI6
HPQLFK	2	4	| A0A6I9QCN4 | A0A6I9SBX7 | A0A6I9S0U8 | A0A6I9RVI6
TTDNYTLR	2	2	| A0A6I9SG53 | A0A6I9SFA2
AHLAVYK	2	7	| A0A6I9RE98 | A0A6J0PCA8 | A0A6J0PB25 | A0A6I9QC79 | A0A6I9SHF2 | A0A6I9SGM4 | A0A6I9SGJ5
LVIVGDGGTGK	2	4	| A0A6I9R1G8 | A0A6I9R375 | A0A6I9RFH3 | A0A6I9QVF6
DPNATIIM[15.9949]LATGTGIAPFR	2	1	| A0A6J0PH47
VTTETPAK	2	1	| A0A6J0PH47
LMEYGNM[15.9949]LVK	2	3	| A0A6I9RBQ0 | A0A6I9RAC4 | A0A6I9R6H6
VYDDEVRK	2	3	| A0A6I9RBQ0 | A0A6I9RAC4 | A0A6I9R6H6
YIATPGK	2	3	| A0A6I9SAL5 | A0A6I9SMY4 | A0A6I9RMV8
ANNFDLM[15.9949]YEQVK	2	3	| A0A6I9R5J1 | A0A6I9SGP9 | A0A6I9RW65
HAQGIHNVEGEK	2	1	| A0A6I9RZ94
IYAFNEGNYQLWDDK	2	3	| A0A6I9QH48 | A0A6I9QGG8 | A0A6I9QIY7
YMDSIK	2	3	| A0A6I9QH48 | A0A6I9QGG8 | A0A6I9QIY7
YIGSLVGDFHR	2	3	| A0A6I9QH48 | A0A6I9QGG8 | A0A6I9QIY7
GETLEDTIR	2	2	| A0A6J0PL10 | A0A6I9QRX1
LVDGGQSQR	2	1	| A0A6I9QIM4
KLDVLSNEVFVK	2	1	| A0A6I9QN09
RAQEAVVSGR	2	2	| A0A6I9RPN3 | A0A6I9RBG6
FYTLTTGANER	2	1	| A0A6I9R6V3
GPDHPHEAQKPIPLPIR	2	1	| A0A6I9QYE2
ALEQLEEAMAK	2	3	| A0A6I9S5I9 | A0A6J0PHZ0 | K0A0L0
MHFHDCFVR	2	13	| A0A6I9R6I8 | A0A6I9QCC7 | A0A6I9RBQ9 | A0A6J0PKT1 | A0A6I9QMA3 | A0A6I9QGL2 | A0A6I9R1R5 | A0A6I9RSW2 | A0A6I9RRZ2 | A0A6I9R848 | A0A6I9S733 | A0A6I9QFC5 | A0A6I9R655
LHGGPGAGTSASNR	2	1	| A0A6I9RD22
FANACGAITTTK	2	2	| A0A6I9QIP1 | A0A6I9RQ88
HAVLM[15.9949]QQEADR	2	1	| A0A6I9R0D1
NALAYATHK	2	1	| A0A6I9RXV9
DLSSNQLHR	2	2	| A0A6I9RDP0 | A0A6I9QQL4
VNFSDKPKPK	2	2	| A0A6I9SBZ3 | A0A6I9SC50
NIYSALSSAGLQNQIK	2	4	| A0A6I9R7V0 | A0A6I9QEA6 | A0A6I9R7N0 | A0A6I9QD17
EVPVAADEKKEEEK	2	1	| A0A6I9R5I1
GCLVNMTADGK	2	2	| A0A6I9S8J5 | A0A6I9SGZ7
ASM[15.9949]TEEDLAELAR	2	2	| A0A6I9S8J5 | A0A6I9SGZ7
GCLVNM[15.9949]TADGK	2	2	| A0A6I9S8J5 | A0A6I9SGZ7
RGCLVNMTADGK	2	2	| A0A6I9S8J5 | A0A6I9SGZ7
AALQEVTK	2	3	| A0A6I9R2J2 | A0A6I9R8R7 | A0A6I9R2L2
AGIALNDHFVK	2	3	| A0A6I9QIX0 | Q2XQF4 | A0A6I9QDX5
HGVSIPTVAVR	2	1	| A0A6I9SJ67
HLTDLK	2	1	| A0A6I9SJ67
NIVEQAAVR	2	4	| A0A6I9RG61 | A0A6I9R5B7 | A0A6I9S0L7 | A0A6I9S650
VLQGER	2	6	| A0A6I9R2G8 | A0A6I9RNW0 | A0A6I9RTH8 | A0A6I9S2K0 | A0A6J0PP94 | A0A6J0PE28
EFGITAEK	2	2	| A0A6I9SCL5 | A0A6I9RYK4
LVADLNDAK	2	1	| A0A6I9S0B7
AEQYLAESGTPYTIIR	2	1	| A0A6I9R4N4
APGVPHSHTKPYVR	2	3	| A0A6I9RSK9 | A0A6J0PJN3 | A0A6I9S7B8
LNGGLGTTMGCTGPK	2	1	| A0A6I9S009
EIGELIAK	2	2	| A0A6I9R1A4 | A0A6I9RVT6
NTTLPTSK	2	3	| A0A6I9RNW0 | A0A6I9S2K0 | A0A6J0PE28
TNYHGVK	2	2	| A0A6I9R0P4 | A0A6I9R2J1
GSSSGLFYDQTK	2	2	| A0A6J0PIN1 | A0A6I9R2J1
VEDTDGVR	2	1	| A0A6I9R2J1
IRDLYEQIVAK	2	1	| A0A6I9R5J1
KENVPAAQQAFLAR	2	1	| A0A6I9RMV8
GELEPDPK	2	2	| A0A6I9S5Q7 | A0A6J0PRE0
GYEGVVTR	2	4	| A0A6I9RK04 | A0A6I9QQK9 | A0A6I9QMQ4 | A0A6I9RKH6
HNMVVCDAK	2	1	| A0A6J0PDQ3
VIAWYDNEWGYSQR	2	1	| A0A6I9SED4
KTFAEEVNAAFR	2	1	| A0A6I9SED4
M[15.9949]VM[15.9949]PGDR	2	2	| A0A6I9QDJ8 | A0A6I9QRI4
ECELIHGR	2	1	| A0A6I9RBT2
NYITGNTVEK	2	1	| A0A6I9RG83
EAAMATYDKPIHI	2	2	| A0A6I9SCJ2 | A0A6I9QV05
SQVIEAFSYLETGR	2	1	| A0A6I9RMS4
VATPAQAQEVH	2	4	| A0A6I9SDH8 | A0A6I9R8V5 | A0A6I9RF47 | B3TLL4
GPTPEPLCQVM[15.9949]LR	2	2	| A0A6I9R4J1 | A0A6I9S1M4
KPEEVTKEEYASFYK	2	1	| A0A6I9S7C0
FYEAFSK	2	7	| A0A6I9QTT4 | A0A6I9RZR3 | A0A6I9SCN7 | A0A6I9QJV3 | A0A6I9S7C0 | A0A6I9RKM1 | A0A6I9QQI1
GEFEDAR	2	2	| A0A6I9Q9P2 | A0A6J0PPZ1
WASAVATR	2	1	| A0A6I9QFA0
VYGLAM[15.9949]STNTVR	2	1	| A0A6I9S6P5
VHEVVLVGGSTR	2	4	| A0A6I9Q973 | A0A6I9RMC7 | A0A6I9R8Z3 | A0A6I9RSI1
EIHGVASVR	2	1	| A0A6I9S1S9
IECPSYDVIDK	2	1	| A0A6I9RN57
CSPHQGAGMVGK	2	2	| A0A6I9S0U1 | A0A6I9SDV1
FDAGLTESQM[15.9949]LAH	2	2	| A0A6I9SF97 | A0A6I9RF73
NEMNLR	2	2	| A0A6I9SF97 | A0A6I9RF73
AAFLATSQEYK	2	2	| A0A6I9SF97 | A0A6I9RF73
SYHTEHELLR	2	2	| A0A6I9SF97 | A0A6I9RF73
KEHGQM[15.9949]LVDK	2	2	| A0A6I9RFZ0 | A0A6J0PGQ0
LATGM[15.9949]EELQR	2	3	| A0A6I9RJI4 | A0A6I9RFZ0 | A0A6J0PGQ0
YEGHHGVR	2	2	| A0A6I9R051 | A0A6I9RKI1
CIGATTLEEYRK	2	2	| A0A6I9R051 | A0A6I9RKI1
TGAEVVM[15.9949]EAVNKPR	2	1	| A0A6I9RI08
IGNSM[15.9949]IADAEEK	2	1	| A0A6I9RPJ3
IPATAECVPSIK	2	3	| A0A6I9QNX4 | A0A6J0PL58 | A0A6I9QJ92
SPITADVVSGAEK	2	1	| A0A6I9SGW6
GVAVGSAEEVKK	2	1	| A0A6I9R683
PGVVSETSAFANAR	2	1	| A0A6I9QYA7
AFVEHYYR	2	5	| A0A6I9RSQ5 | A0A6I9RQP6 | B3TLR5 | A0A6I9RI09 | A0A6I9RHG7
ISMPIMIAPTAMQK	2	2	| A0A6I9QDK5 | A0A6I9SKA3
EQDGIVYR	2	1	| A0A6I9S105
IYEAHVGM[15.9949]SGSEPR	2	1	| A0A6I9S105
AAVAEESAVSALK	2	1	| A0A6I9RMJ6
QADSVPPVQSQK	2	1	| A0A6I9RMJ6
EDVEALIDEHR	2	2	| A0A6I9QZV2 | A0A6I9SI35
SAIDYYETTR	2	1	| A0A6I9S844
HGGGGGDGSLSSGR	2	1	| A0A6I9SLC4
GNPAVTNLPR	2	1	| A0A6I9SGT7
LVPYDGDR	2	1	| A0A6I9RR81
GDTCAHPEPTTR	2	1	| A0A6I9R825
DDGDTCAHPEPTTR	2	1	| A0A6I9R825
NRPHDDLPAR	2	2	| A0A6I9QHS4 | B3TM49
RGEPDVTR	2	3	| A0A6I9QEI4 | A0A6I9RB08 | A0A6I9QDM7
VVPQADR	2	1	| A0A6I9R3I1
ILYCGICHSDLHCIK	2	1	| A0A6I9QNY8
AANTILATGGYGR	2	3	| A0A6I9SEI1 | A0A6I9SGQ9 | A0A6I9SNI5
SCLLGLIEEGTPEWER	2	1	| A0A6I9SI64
VHHTATHLLQAALK	2	3	| A0A6J0PC42 | A0A6I9QUA5 | A0A6J0PCW1
GIQGATSHCLGQNFAK	2	4	| A0A6J0PG57 | A0A6J0PH13 | A0A6J0PH38 | A0A6J0PIF2
LAHEPEEFVK	2	3	| A0A6I9RIP7 | A0A6I9RJ66 | A0A6I9RJ58
VLRPAEVGVTR	2	1	| A0A6I9S222
VLELDGR	2	1	| A0A6I9Q9B5
NCAPLMLR	2	6	| A0A6I9R8C1 | A0A6I9QEX0 | A0A6I9R5S2 | A0A6I9S8E6 | A0A6J0PHD9 | A0A6I9R436
GEAPALPESLGLYK	2	1	| A0A6I9QZ13
RDPQELLAH	2	2	| A0A6J0PDS5 | A0A6I9QPU0
IMYTALASK	2	1	| A0A6I9R7F7
PSVQSDM[15.9949]K	2	3	| A0A6I9RMC7 | A0A6J0PIS2 | A0A6I9R685
VKDDHIYLVVNAGCR	2	1	| A0A6I9QI64
NIAM[15.9949]GYVK	2	1	| A0A6I9QI64
M[15.9949]PFVPTK	2	1	| A0A6I9QI64
EIM[15.9949]DSSKPAAELVK	2	2	| A0A6I9QWH4 | A0A6I9RG01
HAANAGLINALK	2	1	| A0A6J0PFN6
ASPSPPSPLPTSHSAGAPGK	2	1	| A0A6I9QXX3
LPMFGCNDATQVAK	2	1	| A0A6I9QWA6
AVAALGMER	2	1	| A0A6I9Q9M2
TDQFIVR	2	1	| A0A6I9R8F8
M[15.9949]KPGFDPTK	2	1	| A0A6I9R8F8
GQIHGFR	2	1	| A0A6I9RM07
EDVEALIDEHRGPEGK	2	1	| A0A6I9QZV2
EAVEVEPILDALPK	2	1	| A0A6I9SDZ2
PPESAVVGER	2	2	| A0A6I9Q9U0 | A0A6I9QE86
AYLFPQGTAR	2	1	| A0A6I9SQ87
LYYEMR	2	1	| A0A6I9SQ87
NSPLDVVVVNDSGGVK	2	1	| A0A6I9R652
VPTPNVSVVDLVVNVEK	2	1	| A0A6I9R652
TSPATEECK	2	1	| A0A6I9R652
ISADFDNFR	2	1	| A0A6I9SFB9
LLRPSMVK	2	1	| A0A6I9SFB9
M[15.9949]NLIYYDLYQATR	2	2	| A0A6I9RX67 | A0A6I9RAB4
M[15.9949]MVEGFK	2	1	| A0A6I9RX67
EGMATLAALNVLGK	2	2	| A0A6I9RX67 | A0A6I9RAB4
VEGAQAAAASESEAK	2	1	| A0A6I9RHI7
SQLAYER	2	1	| A0A6I9RNU4
TAEAIGYGAVK	2	2	| A0A6I9S576 | A0A6I9S685
PYVPDQKPVK	2	1	| A0A6I9QJ84
YIGLSEASPDTIR	2	4	| A0A6I9S9H9 | A0A6I9QZE1 | A0A6I9S1P7 | A0A6I9QB77
EAEEKTEEETTSGSSK	2	1	| A0A6I9QSG4
HGSVEELR	2	1	| A0A6I9QGE5
GGPAKDELEVK	2	1	| A0A6I9QYN3
KPLSAAGNSASPAPAAEGK	2	1	| A0A6I9QYN3
VLM[15.9949]ESIHK	2	3	| A0A6I9RSL9 | A0A6I9S6I1 | A0A6I9R720
VLEEEGEGGCK	2	1	| A0A6I9QUN8
GNDVNLGTYK	2	1	| A0A6I9R2L4
TRDEISGVR	2	3	| A0A6I9QQY0 | A0A6I9RM16 | A0A6I9RN61
DHCIYLGR	2	2	| A0A6I9RM16 | A0A6I9RN61
VM[15.9949]LRPASPGTGVIAGGSVR	2	1	| A0A6I9SJ30
EKPELLAESATR	2	1	| A0A6I9QMQ0
KEEVKVEVEEDR	2	1	| A0A6I9RFU6
VIENAEGAR	2	1	| A0A6I9RTH8
SAASLAPEVQPAIPSGLVR	2	1	| A0A6I9RF73
M[15.9949]HTLASASTMQK	2	1	| A0A6I9QXK2
HLYVQVIDDTK	2	1	| A0A6I9QXK2
LNALNAR	2	1	| A0A6I9RY90
VLITNSEGNAAAASAAAK	2	1	| A0A6I9RZZ1
YNCHLM[15.9949]EK	2	1	| A0A6I9SHW2
DISDAHYK	2	1	| A0A6I9S799
AGAGPAPGADAGSAGSTGK	2	1	| A0A6I9RNW0
AVAEYNEAK	2	1	| A0A6I9QGV3
DSNSNHAQEALR	2	1	| B3TLM0
EVVHDTAHLSR	2	1	| A0A6I9S176
ADSDLHAQLAK	2	1	| A0A6I9QUZ9
GQEVLYDFEDK	2	1	| A0A6I9R0D2
YAGAAFR	2	1	| A0A6I9QQU6
SYELGPGK	2	1	| A0A6I9R640
DDGTTSTEFIESWVK	2	1	| A0A6J0PKB3
KIENVATGPNNRPK	2	2	| A0A6J0PI29 | A0A6I9R7K7
ESILPASVTAR	2	1	| A0A6I9RYK4
VFFDISIGNPVGNLVGR	2	1	| A0A6I9QQ34
NTHPNWSPAAIK	2	1	| A0A6I9R5F1
IVEDQSALQDEKK	2	1	| A0A6I9QIP1
NVNEGFSGGEK	2	1	| A0A6I9R6A4
ADFGPGGVNPPHYHPR	2	1	| A0A6I9QDZ9
VHQGPQVDKEQFEK	2	1	| A0A6I9RG69
AEEIPEEEKNLGPHDR	2	10	| A0A6J0PNL4 | A0A6I9RVC2 | A0A6I9R521 | A0A6I9R184 | A0A6J0PGS4 | A0A6J0PI46 | A0A6I9QZD8 | A0A6J0PFU2 | A0A6I9QZD9 | A0A6J0PGB6
ENNTGSFPR	2	2	| A0A6I9S8J5 | A0A6I9SGZ7
SATYADIK	2	4	| A0A6I9QP90 | A0A6I9QIX0 | Q2XQF4 | A0A6I9QDX5
HLTDLKEEGK	2	1	| A0A6I9SJ67
TIALTNFDTER	2	1	| A0A6I9SJ67
AMTDETVVGR	2	2	| A0A6I9RXR9 | A0A6J0PP14
MKETAESYLGK	2	2	| A0A6I9R2G8 | A0A6J0PP94
IINEPTAAALSYGMNNK	2	3	| A0A6I9R2G8 | A0A6I9RTH8 | A0A6J0PP94
EGAM[15.9949]AEENM[15.9949]R	2	1	| A0A6I9QVW6
IM[15.9949]GPNYVPGQK	2	2	| A0A6I9QVW6 | A0A6I9REG8
M[15.9949]KPGFDPSK	2	1	| A0A6I9R4N4
LAEEGKLDPVVGR	2	2	| A0A6I9RX22 | A0A6I9SEI7
SDDGSCEYK	2	1	| A0A6I9RBQ0
RVQLADK	2	3	| A0A6I9RBQ0 | A0A6I9RAC4 | A0A6I9R6H6
EAADM[15.9949]ISK	2	2	| A0A6I9RBQ0 | A0A6I9RAC4
FYWAPTR	2	3	| A0A6I9RBQ0 | A0A6I9RAC4 | A0A6I9R6H6
TGSFYGK	2	1	| A0A6I9R6H6
SSDSPTVGPR	2	2	| A0A6I9RF56 | A0A6I9QBN0
KLQTGVNK	2	4	| A0A6I9SGJ4 | A0A6I9QH71 | A0A6I9R3X6 | A0A6J0PHE6
NHIFTSGASGTNAAVIR	2	2	| A0A6I9QNI2 | A0A6I9RQE1
TYEMAEECMK	2	1	| A0A6I9R2J1
YDNCFNLGIKPEER	2	2	| A0A6I9S5Q7 | A0A6J0PRE0
KFEHPR	2	3	| A0A6I9QQK9 | A0A6I9QMQ4 | A0A6I9RKH6
LVQHENVTVTPH	2	1	| A0A6I9RL36
AAISVDGK	2	1	| A0A6I9SED4
AIYYLATDSLK	2	2	| A0A6I9RJX4 | A0A6I9SGG1
HVWPAIAAGK	2	1	| A0A6I9REE4
VFVTAGTEEK	2	1	| A0A6I9REE4
LLLGESNEFVGDK	2	2	| A0A6I9SDH8 | B3TLL4
YTVAM[15.9949]MGYGPEDK	2	1	| A0A6I9R4J1
TVIAFIEDPDGYK	2	2	| A0A6I9R4J1 | A0A6I9RGY6
GVVDSDDLPLNISR	2	3	| A0A6I9RZR3 | A0A6I9SCN7 | A0A6I9S7C0
DVHGEPLGR	2	1	| A0A6I9S7C0
VDEAYSDQK	2	1	| A0A6I9S957
AATEIAEAAASEGK	2	1	| A0A6I9RK76
HNDLDDVGK	2	2	| A0A6I9Q7U0 | A0A6I9RK76
GAIPALPTR	2	1	| A0A6I9RUT3
LGEAPIDGK	2	1	| A0A6I9QFA0
LNVKPSM[15.9949]	2	2	| A0A6I9QDW9 | B3TLY5
VLAWWQDISAR	2	1	| A0A6I9S6P5
VIPGPGDKPMIVVQYK	2	1	| A0A6I9R8Z3
DNNLLGK	2	10	| A0A6I9Q973 | A0A6I9RMC7 | A0A6J0PIS2 | A0A6J0PIZ9 | A0A6I9R8Z3 | A0A6I9S4X6 | A0A6I9QQA8 | A0A6I9R685 | A0A6I9S4Y0
IKPDGVQR	2	4	| A0A6I9R9M7 | A0A6I9RE71 | A0A6J0PLE8 | A0A6I9RXP4
RVPGNTAVSR	2	2	| A0A6I9R7T5 | A0A6I9S1S9
LLDIHSK	2	3	| A0A6I9R7T5 | A0A6I9R842 | A0A6I9S1S9
VAEIYPEYK	2	1	| A0A6I9RFW1
TILDHSVR	2	1	| A0A6I9RYT3
RPASNMD	2	7	| A0A6I9S346 | A0A6I9QGX3 | A0A6I9QW68 | A0A6I9RG31 | A0A6I9SB87 | A0A6I9S799 | A0A6I9S043
MAMQTR	2	2	| A0A6I9SF97 | A0A6I9RF73
ISVESLRPSDTFPR	2	2	| A0A6I9SF97 | A0A6I9RF73
DGYPSDPELIFLTDGASK	2	2	| A0A6I9RK92 | A0A6I9RMM8
LELEQAFHQGK	2	5	| A0A6I9RSQ3 | A0A6I9QJS1 | A0A6I9RJ14 | A0A6I9QHU0 | A0A6I9RLH2
VHAVEPAK	2	2	| A0A6I9QLX1 | A0A6I9SAT9
AITQAVLQNK	2	2	| A0A6I9RAZ2 | A0A6I9R4R1
FEHLGVEFVK	2	1	| A0A6I9SHH4
KPICIGR	2	5	| A0A6I9SAS9 | A0A6I9QR02 | A0A6I9RDL8 | A0A6I9SAY2 | B3TM42
IGSAGVVR	2	4	| A0A6J0PFM3 | A0A6I9QGJ0 | B3TLN7 | A0A6I9QJ63
DYAEAHAK	2	4	| A0A6I9RRD0 | A0A6J0PMX1 | A0A6J0PMX7 | A0A6J0PFN6
HAANAGLVNALK	2	3	| A0A6I9RRD0 | A0A6J0PMX1 | A0A6J0PMX7
IPSQHPAPDEAPASTSLIK	2	1	| A0A6I9R051
SIISCPIK	2	1	| A0A6I9QR90
SIISCPIKK	2	1	| A0A6I9QR90
GYSFTTTAER	2	16	| A0A6I9RRW8 | A0A6I9S387 | A0A6I9Q9C0 | A0A6I9QGJ8 | A0A6I9QQI9 | A0A6I9RVF5 | A0A6I9RBM3 | A0A6I9SD99 | A0A6I9S645 | A0A6I9RR22 | Q5J1K2 | A0A6J0PJ10 | A0A6I9RWU5 | A0A6I9R951 | A0A6J0PDU0 | A0A6J0PIN5
YDLNSIR	2	2	| A0A6I9RQU6 | A0A6I9RD06
TEITCAACGGHLGHVFK	2	3	| A0A6I9QDD6 | A0A6I9SG07 | A0A6I9S8E4
SLGADEIVR	2	2	| A0A6I9RDE7 | A0A6I9RC26
ESTLHLVLR	2	20	| A0A6J0PPP7 | A0A6I9SDI6 | A0A6I9QV09 | A0A6J0PRE2 | A0A6I9SEM4 | A0A6J0PPQ8 | A0A6I9QPZ5 | A0A6J0PRG0 | A0A6J0PNK0 | A0A6I9R6R6 | A0A6I9S731 | A0A6I9QSU5 | A0A6I9QT52 | A0A6I9RC96 | B3TLP6 | A0A6I9QDC9 | A0A6J0PPP6 | A0A6I9Q9M0 | A0A6I9SFC9
SMSSYDTR	2	1	| A0A6I9R074
QMLDTMDR	2	3	| A0A6I9R074 | A0A6I9R221 | A0A6I9R0A5
VEVEEGR	2	4	| A0A6I9R1M0 | A0A6I9QX31 | A0A6I9RG45 | A0A6I9QYA7
HLNAFDR	2	1	| A0A6I9S105
NAEALNTAPK	2	1	| A0A6I9QK72
EGVIEVAK	2	3	| A0A6I9R7P0 | A0A6I9Q8B6 | A0A6I9Q8K9
SEATSYER	2	3	| A0A6I9R7P0 | A0A6I9Q8B6 | A0A6I9Q8K9
LIGATDPQK	2	2	| A0A6I9RE71 | A0A6J0PLE8
HCGPCVK	2	2	| A0A6I9QZV2 | A0A6I9SI35
GREPSPEPLLR	2	1	| A0A6I9S942
GHTEVLSTK	2	2	| A0A6I9RIU2 | A0A6I9RQG3
EGTSLEAPTK	2	1	| A0A6I9RB44
HAIIPSSPANPNATPVLSK	2	1	| A0A6I9RYS7
NCFAIASDR	2	2	| A0A6I9SFK5 | A0A6I9RM93
FVFAGPSK	2	3	| A0A6I9QKF5 | A0A6I9QKF1 | A0A6I9QGQ0
SCGGEYASPR	2	2	| A0A6I9S2Y0 | A0A6J0PQK8
LEVPANR	2	1	| A0A6I9RXP8
KPAAPARPTTETK	2	1	| A0A6I9RNY5
ALVDAPDMVR	2	3	| A0A6I9RXV2 | A0A6I9QBW6 | A0A6I9S2H3
ASPSIQEAAAR	2	1	| A0A6I9S7Q5
ASCISFK	2	2	| M1H922 | A0A6I9RBL1
GYVLTCVAYPK	2	1	| A0A6I9QDC0
FADENFK	2	2	| A0A6I9RVW9 | A0A6I9RVH4
TVDNEQLAK	2	1	| A0A6I9RMI3
TFGEHGAVEK	2	1	| A0A6I9RMI3
GLDVIQQAQSGTGK	2	6	| A0A6I9QUC0 | A0A6I9RMW2 | A0A6I9RI98 | A0A6I9RNP2 | A0A6I9RG27 | A0A6I9RRI4
ALDMNSAEDAIVR	2	1	| A0A6I9RD06
YRGEFEDR	2	2	| A0A6I9S263 | A0A6I9S1T2
VPEGSTAVLLK	2	2	| A0A6J0PDH5 | A0A6J0PGW7
EVELEDPVENIGAK	2	3	| A0A6I9QH71 | A0A6I9R3X6 | A0A6J0PHE6
FTYASHK	2	2	| A0A6I9R4Y7 | A0A6I9RUT6
VASPSHQDEAAVTR	2	1	| A0A6I9SC70
TM[15.9949]ILGEAVSK	2	2	| A0A6I9QJU7 | A0A6I9RJI9
DLNDDHSLDVDR	2	2	| A0A6J0PQD9 | A0A6I9SD06
AEAM[15.9949]EQVFAGLK	2	2	| A0A6I9QMJ1 | A0A6I9QZ03
M[15.9949]GVEVYHHLK	2	2	| A0A6I9RVI2 | A0A6I9QER0
KELAETDSVYDSEK	2	5	| A0A6I9R1C0 | A0A6I9SBS5 | A0A6I9S1Z5 | A0A6I9R6Y7 | A0A6I9SBX2
LMIYQNK	2	2	| A0A6I9R952 | A0A6I9QBZ0
SLDYGER	2	3	| A0A6I9R5X7 | A0A6I9SD15 | A0A6J0PPA1
ALGQISER	2	3	| A0A6I9S0S5 | A0A6I9R300 | A0A6J0PH21
M[15.9949]FSPGNLR	2	4	| A0A6I9RVI7 | A0A6I9RBI4 | A0A6I9RA58 | A0A6I9RLW5
LTGVTGR	2	4	| A0A6I9RVI7 | A0A6I9RBI4 | A0A6I9RA58 | A0A6I9RLW5
MYVTMDR	2	4	| A0A6I9R6D2 | A0A6I9S5X4 | A0A6I9R8Z0 | A0A6J0PNM0
QTYVIDR	2	1	| A0A6I9R092
LIGGHYDFVK	2	1	| A0A6I9RF67
PGEGGQLPGKK	2	2	| A0A6I9S6U1 | A0A6I9RIC5
VVAPAGQMQLK	2	2	| A0A6I9S6U1 | A0A6I9RIC5
PEISEAIEHEK	2	2	| A0A6I9S6U1 | A0A6I9RIC5
YSTNTSPR	2	2	| A0A6I9S6U1 | A0A6I9RIC5
FAPDANSK	2	1	| A0A6I9RAH8
M[15.9949]VDVLVSQNIM[15.9949]PGIK	2	1	| A0A6I9RRL9
GAYADELVK	2	1	| A0A6I9RRL9
RGILAMDESNATCGK	2	3	| A0A6I9QQN9 | A0A6I9R2K3 | A0A6I9RRL9
SFVEVPR	2	1	| A0A6I9QVJ7
LLSADEPTLR	2	1	| A0A6I9QVJ7
IALCQLAVTADKER	2	1	| A0A6I9S354
STEGDVPYR	2	1	| A0A6J0PH47
LASINVENVEENRR	2	1	| A0A6I9RJV3
HAQGIHNVEGEKDYK	2	1	| A0A6I9RZ94
VAVPAAVPSAAPR	2	1	| A0A6I9S6X0
VDEEDGVSSK	2	1	| A0A6I9S750
FVHANLSK	2	2	| A0A6I9RBC4 | A0A6I9S177
GDFTILLSHIVLGCK	2	2	| A0A6I9RIN9 | A0A6I9QN09
LDCGGGYVK	2	1	| A0A6I9RSS0
VCGYSER	2	2	| A0A6I9S185 | A0A6I9S2C7
ISQAIDSK	2	1	| A0A6I9R3Q9
VVHLQSAIK	2	3	| A0A6I9S5I9 | A0A6J0PHZ0 | K0A0L0
FVMESGAK	2	3	| A0A6I9SB66 | A0A6I9RUF3 | A0A6I9RV82
HISTVIVQGR	2	1	| A0A6I9RD22
TLVEHAR	2	2	| A0A6I9S416 | A0A6I9S9B9
VGQAVDVVGQAGRPK	2	1	| A0A6I9R0M5
YSEGMPGNR	2	2	| A0A6I9QFE2 | A0A6I9QRS1
LYLPNLTDEPNK	2	1	| A0A6I9SGQ2
AANGVVIATEK	2	3	| A0A6I9S996 | A0A6J0PRY9 | A0A6J0PRX6
GHPTILR	2	1	| A0A6I9SHG8
SGVADM[15.9949]VNTGGR	2	2	| A0A6I9SF98 | A0A6I9RMC2
TLSIIDSGVGM[15.9949]TK	2	1	| A0A6I9SCN7
FSFHGQPAELR	2	1	| A0A6I9RPM6
GLAFAEK	2	2	| A0A6I9QUI0 | A0A6I9QU58
KIVTEILPAK	2	3	| A0A6I9S549 | A0A6I9RXL0 | A0A6I9R530
VQYNPQECK	2	1	| A0A6I9R530
EYPDAFIR	2	1	| A0A6I9QWA6
EENIPEHK	2	1	| A0A6I9RBZ7
HHDVQVK	2	1	| A0A6I9QP90
ERVEDTLSAHR	2	2	| A0A6I9S7F4 | A0A6I9R6T2
GNEDHVAMIK	2	1	| A0A6I9QW35
HVHLLVR	2	1	| A0A6I9S6W1
TLKPILGK	2	1	| A0A6I9S6W1
AAVEAMTR	2	2	| A0A6I9S7J9 | A0A6I9QED0
TQNLDFSYILSSVGLPK	2	1	| A0A6I9RIC5
LVAEAGIGTVAAGVAK	2	1	| A0A6I9RIC5
TPGVAADVSHINTR	2	2	| A0A6I9QNS9 | A0A6I9QZK3
LNQTPNSPIAAGSSGGR	2	1	| A0A6I9QRK4
TLCEGISK	2	1	| A0A6I9SP93
VALLGASGGIGQPLALLMK	2	1	| A0A6I9SP93
ALFAQTSAR	2	1	| A0A6I9R8F8
SMKPDPK	2	1	| A0A6I9RR54
YDTQFHSLFR	2	2	| A0A6I9RM07 | A0A6I9QCT8
EFDFGK	2	1	| A0A6I9SDZ2
EGLVDTHSAIK	2	1	| A0A6I9QMB1
VGGASEAEVSER	2	1	| A0A6I9RDZ6
VGNPVGYK	2	1	| A0A6I9R5X3
NASHLLK	2	1	| A0A6I9R652
ATVALNMK	2	1	| A0A6I9R4N9
VHELGGPEVLK	2	1	| A0A6I9R9E7
M[15.9949]VDVLVGQNIM[15.9949]PGIK	2	1	| A0A6I9QQN9
ILNHAAEVK	2	1	| A0A6I9SAN5
INGIPVK	2	1	| A0A6I9S115
KNITTLVK	2	4	| A0A6J0PEQ4 | A0A6I9RK25 | A0A6I9QPS6 | A0A6I9RKJ3
IAVEDSPVGR	2	2	| A0A6I9R7F2 | A0A6I9R5U1
IIGVDVNPSR	2	1	| A0A6I9QQW5
GKLEWVSNK	2	2	| A0A6I9QXZ3 | A0A6I9QDP2
NTVECITGIMSK	2	1	| A0A6I9QQI7
PPPAPEEQQPK	2	1	| A0A6I9QJ29
EAVTKEDAEEAKK	2	1	| A0A6I9RNA7
IACYVTVR	2	3	| A0A6I9S433 | A0A6I9SAR7 | B3TLQ5
M[15.9949]DFPDPVIK	2	1	| A0A6I9R2P8
APAAPASGNAAPAAAAAEAK	2	1	| A0A6I9RU70
KPCPPPPK	2	1	| A0A6I9RAU4
VHGLAATFAHGLK	2	1	| A0A6I9RF73
M[15.9949]HTLASASTM[15.9949]QK	2	1	| A0A6I9QXK2
MVEAASDK	2	1	| A0A6J0PI97
HITGDVM[15.9949]GGH	2	1	| A0A6I9QFI0
DAGVISGLNVM[15.9949]R	2	4	| A0A6J0PIS2 | A0A6I9S4X6 | A0A6I9R685 | A0A6I9S4Y0
HVSM[15.9949]YDDLASK	2	1	| A0A6I9RZ63
GDPYVPDK	2	1	| A0A6I9S827
MREDGGYEVIK	2	1	| A0A6I9S799
VIPGPNDKPMIVVQYK	2	1	| A0A6I9R685
VPATDIEALK	2	1	| A0A6I9QF10
[truncated: 2,256 more rows]
