# Supplementary material for: Insights from a Multi-Omics Integration (MOI) Study in Oil Palm (Elaeis guineensis Jacq.) Response to Abiotic Stresses: Part One—Salinity
Source: Plants (Basel). 2022 Jun 30;11(13):1755. doi: 10.3390/plants11131755 (PMC9269341; doi:10.3390/plants11131755)
Supplement: Supplementary file 1 [file plants-11-01755-s001.zip › plants-1782630-supplementary/Bittencourt et al_Supplementary Materials/Bittencourt et al_Supplementary Table S3.xlsx]

## Sheet: STable03
Supplemental Table S3: List of all proteins confidently identified in oil palm conditions.
Entry	Length	Unique peptides	MolWt	Peptide sequence count	Spectral count	Coverage	Description	Gene
A0A6I9R0D2	550	34	61357.4	34	116	0.38	Serine hydroxymethyltransferase	LOC105042733
A0A6J0PH47	366	23	40750.7	23	50	0.4317	Ferredoxin--NADP reductase, chloroplastic	LOC105044080
A0A6I9SE11	454	20	50033.8	20	58	0.3502	Aspartate aminotransferase	LOC105060235
A0A6I9QI64	408	19	44358.8	19	56	0.4142	Aminomethyltransferase	LOC105035926
A0A6I9RYK4	746	19	80809.1	31	114	0.3043	Transketolase	LOC105054770
A0A6I9S009	471	16	51840.3	16	34	0.3482	UTP--glucose-1-phosphate uridylyltransferase	LOC105055260
A0A6I9RMS4	392	16	41772.3	16	44	0.5026	2-methylene-furan-3-one reductase	LOC105048022
A0A6I9RIC5	1633	16	177849	46	184	0.2394	ferredoxin-dependent glutamate synthase, chloroplastic	LOC105049124
A0A6I9RQ80	449	16	49010.1	16	35	0.3118	LOW QUALITY PROTEIN: phosphoglycolate phosphatase 1B, chloroplastic	LOC105051428
A0A6I9S957	1016	16	115131	17	34	0.1467	Alpha-1,4 glucan phosphorylase	LOC105058113
A0A6I9S4W3	1150	15	124738	15	32	0.1609	Elongation factor Ts, mitochondrial	LOC105056625
A0A6I9SQ87	434	15	46530.3	18	61	0.3641	monodehydroascorbate reductase 3, cytosolic	LOC105061389
A0A6I9RR54	273	14	29981.5	14	49	0.3297	Thioredoxin-dependent peroxiredoxin	LOC105052078
A0A6I9Q9B5	574	14	64079.9	15	49	0.2526	Peptidylprolyl isomerase	LOC105032409
A0A6I9SED4	404	14	42959.5	22	88	0.401	Glyceraldehyde-3-phosphate dehydrogenase	LOC105060347
A0A6I9SF97	1042	14	113188	35	93	0.2438	Glycine cleavage system P protein	LOC105060641
A0A6I9RR81	548	14	61314.3	16	49	0.2755	Protein disulfide-isomerase	LOC105051770
A0A6I9RUT3	393	13	41973.6	13	41	0.3181	probable fructokinase-6, chloroplastic	LOC105053244
A0A6I9R2P8	778	13	85578.9	13	30	0.1992	Elongation factor G, chloroplastic	LOC105043583
A0A6I9RF67	266	13	28865.8	22	74	0.5752	Carbonic anhydrase	LOC105048068
A0A6I9RF73	1040	13	112620	34	80	0.2596	Glycine cleavage system P protein	LOC105047677
A0A6I9RX67	386	13	42127.8	27	73	0.4819	glycerate dehydrogenase	LOC105053770
A0A6I9RM40	496	12	53243.3	12	33	0.2762	NADP-dependent glyceraldehyde-3-phosphate dehydrogenase	LOC105050719
A0A6I9S105	819	11	94001.5	11	27	0.1233	1,4-alpha-glucan branching enzyme	LOC105055201
A0A6I9SDZ2	388	11	43139.4	11	20	0.2216	chloroplast stem-loop binding protein of 41 kDa b, chloroplastic	LOC105059775
A0A6I9S115	440	11	48147.6	11	16	0.2364	Malate dehydrogenase (NADP(+))	LOC105055621
A0A6I9SJ30	312	11	33380.5	11	24	0.2724	30S ribosomal protein S5, chloroplastic	LOC105061575
A0A6I9R5F1	766	11	82321.3	11	29	0.1645	subtilisin-like protease SBT1.7	LOC105043923
A0A6I9QQ34	258	11	27367.1	13	48	0.3798	Peptidyl-prolyl cis-trans isomerase	LOC105038792
A0A6I9R0A5	235	11	26253.4	18	70	0.4766	small heat shock protein, chloroplastic	LOC105042707
A0A6I9QWA6	180	11	20138.1	11	30	0.3111	Ribulose bisphosphate carboxylase small subunit	LOC105041203
A0A6I9R4N4	306	11	33009.2	14	48	0.3562	uncharacterized protein At5g02240	LOC105044383
A0A6I9QH71	608	11	64707.1	32	102	0.4391	ruBisCO large subunit-binding protein subunit beta, chloroplastic	LOC105035532
A0A6I9R652	452	11	48066.8	19	85	0.3296	Glyceraldehyde-3-phosphate dehydrogenase	LOC105042746
A0A6I9QNI0	293	11	30610.8	12	38	0.3106	histone H1	LOC105037015
A0A6I9QN48	229	10	24112.8	10	35	0.3362	Glutaredoxin-dependent peroxiredoxin	LOC105038200
A0A6I9REE4	325	10	34233	10	26	0.2831	quinone oxidoreductase PIG3	LOC105045416
A0A6I9SFB9	328	10	35797.1	10	14	0.3171	GrpE protein homolog	LOC105060161
A0A6I9QLE8	698	10	76518.9	10	34	0.1633	uncharacterized protein LOC105037336	LOC105037336
A0A6I9QUZ9	491	10	53852.1	10	29	0.1874	allene oxide synthase 2	LOC105039328
A0A6I9QQN9	388	10	41993.4	32	105	0.4665	Fructose-bisphosphate aldolase	LOC105038393
A0A6I9RNW0	707	10	75063	30	105	0.3112	stromal 70 kDa heat shock-related protein, chloroplastic	LOC105051365
A0A6I9RVT6	575	10	61134.1	21	67	0.3113	chaperonin CPN60-2, mitochondrial	LOC105053654
A0A6I9SJ67	386	9	42988.1	9	13	0.171	flagellar radial spoke protein 5	LOC105061388
A0A6I9QFA0	302	9	32246.7	9	30	0.3344	uncharacterized protein LOC105034880	LOC105034880
A0A6I9QXK2	177	9	19549.2	9	25	0.2373	50S ribosomal protein L18, chloroplastic	LOC105040137
A0A6I9SHW2	306	9	34801.9	9	24	0.1569	Isopentenyl-diphosphate Delta-isomerase	LOC105061297
A0A6I9SDS2	363	9	39376.8	9	25	0.2534	Hydroxymethylbilane synthase	LOC105059855
A0A6I9S799	434	9	48350.3	10	43	0.1982	Glutamine synthetase	LOC105057795
A0A6I9SEH1	441	9	48311.1	10	29	0.2562	Transaldolase	LOC105060382
A0A6I9R2K3	396	9	42695.9	29	91	0.3889	Fructose-bisphosphate aldolase	LOC105043516
A0A6I9RRL9	388	9	41974.4	30	91	0.4278	Fructose-bisphosphate aldolase	LOC105051883
A0A6I9R5S2	249	9	27285.9	15	65	0.3815	L-ascorbate peroxidase	LOC105044666
A0A6I9S0B7	307	9	33057.7	15	60	0.3518	triosephosphate isomerase, chloroplastic	LOC105055051
A0A6I9QDC0	151	8	15730.7	8	28	0.3179	Ferredoxin	LOC105034183
A0A6I9QWX2	922	8	102900	8	15	0.0705	alpha-xylosidase 1	LOC105041200
A0A6I9SGE8	784	8	87452.1	8	25	0.0969	probable galactinol--sucrose galactosyltransferase 2	LOC105060492
A0A6I9RNU4	384	8	42507	8	10	0.2188	alpha-L-fucosidase 3	LOC105051244
A0A6I9QBW0	743	8	82435.3	8	10	0.1077	4-hydroxy-3-methylbut-2-en-1-yl diphosphate synthase (Ferredoxin), chloroplastic	LOC105033410
A0A6I9R4Y7	803	8	89120.7	16	39	0.1494	5-methyltetrahydropteroyltriglutamate--homocysteine S-methyltransferase	LOC105042372
A0A6I9S7T1	401	8	44089	12	42	0.2269	Alanine--glyoxylate transaminase	LOC105057640
B3TLY5	492	8	56904.4	14	33	0.2256	Catalase	CAT2
A0A6I9R2J1	312	8	34170.5	9	23	0.2083	salutaridine reductase isoform X1	LOC105042875
A0A6I9R4J1	349	8	38662.9	13	30	0.2407	Lactoylglutathione lyase	LOC105042244
A0A6I9QU51	892	8	100762	10	18	0.1143	Aminopeptidase	LOC105040383
A0A6I9QTC7	345	8	35909.9	9	21	0.2203	Peroxidase	LOC105040036
A0A6I9S827	238	8	25782.2	9	22	0.3908	endo-1,31,4-beta-D-glucanase	LOC105057753
A0A6I9RPA3	1024	8	115636	13	29	0.1084	Alpha-mannosidase	LOC105051085
A0A6I9QDI4	405	7	44372.7	7	20	0.1284	chloroplast stem-loop binding protein of 41 kDa a, chloroplastic	LOC105033957
A0A6I9QZM4	436	7	46434.5	7	12	0.1422	protein DJ-1 homolog B	LOC105040679
A0A6I9RU75	636	7	67622	7	13	0.1069	Formyltetrahydrofolate synthetase	LOC105053130
A0A6I9RFT6	249	7	28321.8	7	13	0.2369	extracellular ribonuclease LE	LOC105047884
A0A6I9R5X3	495	7	55177.7	7	14	0.1111	Amine oxidase	LOC105044125
A0A6I9S075	756	7	85146.4	7	19	0.0728	Prolyl endopeptidase	LOC105055466
A0A6I9RHF8	288	7	30508.3	7	15	0.2361	Pentose-5-phosphate 3-epimerase	LOC105048825
A0A6I9RV38	258	7	26927.3	9	36	0.2829	20 kDa chaperonin, chloroplastic	LOC105053060
A0A6I9RD06	360	7	37966.1	11	35	0.2333	Thiamine thiazole synthase, chloroplastic	LOC105046898
A0A6I9RHB2	583	7	63568.3	13	39	0.2384	Phosphoglucomutase (alpha-D-glucose-1,6-bisphosphate-dependent)	LOC105048493
A0A6I9R074	235	7	26394.5	12	23	0.3106	small heat shock protein, chloroplastic	LOC105042708
A0A6I9R4U7	332	7	35549.3	15	53	0.4127	Malate dehydrogenase	LOC105044322
A0A6I9R9E7	389	7	41779.9	10	18	0.2879	uncharacterized protein LOC105043688	LOC105043688
A0A6I9S3G9	490	7	50865.2	23	90	0.402	Phosphoglycerate kinase	LOC105056168
A0A6I9R6H6	474	7	51921.1	17	40	0.3059	ribulose bisphosphate carboxylase/oxygenase activase, chloroplastic isoform X1	LOC105044358
A0A6I9S6P5	215	7	23618.5	8	25	0.2605	Glutathione transferase	LOC105057499
A0A6I9SD38	307	7	33013.9	13	38	0.3811	triosephosphate isomerase, chloroplastic	LOC105059611
A0A6I9SGG1	797	7	90285.9	19	72	0.261	heat shock protein 90-5, chloroplastic	LOC105061087
A0A6I9RV56	565	7	60492.2	9	13	0.1646	Glutathione reductase	LOC105053424
A0A6I9SHF2	748	7	79865.4	9	40	0.1217	subtilisin-like protease SBT1.2	LOC105061111
A0A6I9RMI3	251	6	27105	6	11	0.2072	30S ribosomal protein 2, chloroplastic	LOC105050488
A0A6I9SA19	620	6	67879	6	13	0.0984	Glucose-6-phosphate isomerase	LOC105058489
A0A6I9S750	951	6	105331	6	11	0.0673	LOW QUALITY PROTEIN: probable glutamyl endopeptidase, chloroplastic	LOC105057354
A0A6I9RYT3	341	6	37689.2	6	15	0.1554	uncharacterized protein LOC105054843	LOC105054843
A0A6I9RI08	363	6	39808.3	6	14	0.157	Inositol-1-monophosphatase	LOC105049214
A0A6I9RB44	513	6	54588.6	6	12	0.0975	protein PLASTID TRANSCRIPTIONALLY ACTIVE 16, chloroplastic	LOC105044353
A0A6I9Q9M2	413	6	43449.1	6	12	0.1041	LOW QUALITY PROTEIN: heterodimeric geranylgeranyl pyrophosphate synthase small subunit, chloroplastic	LOC105032472
A0A6I9QJR8	205	6	22402.6	6	23	0.2829	CBS domain-containing protein CBSX3, mitochondrial	LOC105035712
A0A6I9S0Z5	348	6	37541.8	6	20	0.1351	11S globulin seed storage protein 2	LOC105055254
A0A6I9R684	419	6	45344.2	6	10	0.1169	30S ribosomal protein S1, chloroplastic	LOC105044970
A0A6I9S8S1	400	6	44622.4	6	15	0.095	3-oxo-Delta(4,5)-steroid 5-beta-reductase	LOC105058029
A0A6I9RTA5	297	6	31820	6	7	0.1953	50S ribosomal protein L3-1, chloroplastic	LOC105052800
A0A6I9R0A2	258	6	27079.4	8	30	0.3721	20 kDa chaperonin, chloroplastic	LOC105042032
A0A6I9QJU7	731	6	81260.9	11	29	0.1532	Diadenosine tetraphosphate synthetase	LOC105035754
A0A6I9R6G7	272	6	29188.8	7	12	0.2463	tropinone reductase homolog At5g06060	LOC105044348
A0A6I9S0S5	332	6	35419.1	15	45	0.4127	Malate dehydrogenase	LOC105055679
A0A6I9R433	778	6	81354.9	7	21	0.0797	LOW QUALITY PROTEIN: subtilisin-like protease SBT1.4	LOC105042087
A0A6I9SBB1	401	6	42381.4	17	59	0.3915	Phosphoglycerate kinase	LOC105056157
A0A6I9R929	1020	6	116221	11	27	0.0882	Oxoglutarate dehydrogenase (succinyl-transferring)	LOC105045720
A0A6I9SH60	351	6	37389.8	7	26	0.2222	probable plastid-lipid-associated protein 2, chloroplastic	LOC105061027
A0A6I9QQI7	592	6	64068.7	8	14	0.0946	Ketol-acid reductoisomerase	LOC105038981
A0A6I9QN09	341	6	37225.9	11	32	0.2962	D-fructose-1,6-bisphosphate 1-phosphohydrolase	LOC105038009
A0A6I9RMC2	604	6	63623.5	14	34	0.25	leucine aminopeptidase 1	LOC105050732
A0A6I9QSC9	397	6	44282.3	9	12	0.2594	Coproporphyrinogen oxidase	LOC105039768
A0A6I9R1A4	575	6	61078.2	17	64	0.2557	chaperonin CPN60-2, mitochondrial	LOC105043119
A0A6I9QV05	500	6	52836.5	20	81	0.418	Dihydrolipoyl dehydrogenase	LOC105040020
A0A6I9Q9P2	498	6	53584.7	8	28	0.1687	Glutathione reductase	LOC105032941
A0A6I9RK92	481	6	53451.3	14	30	0.3119	glutamate--glyoxylate aminotransferase 2	LOC105049882
A0A6I9RE98	781	6	83398.1	8	33	0.0858	subtilisin-like protease SBT1.7	LOC105047772
A0A6I9RBZ7	222	6	25707.1	13	44	0.3739	probable glutathione S-transferase parA	LOC105046780
A0A6J0PK65	221	6	25246	14	64	0.4706	probable glutathione S-transferase parA	LOC105046779
A0A6J0PI97	300	6	31660.7	9	37	0.28	Ribose-5-phosphate isomerase	LOC105057517
A0A6I9QQ68	358	6	38520	16	42	0.3715	Fructose-bisphosphate aldolase	LOC105038211
A0A6I9RQT1	325	5	35821.2	5	11	0.1354	GrpE protein homolog	LOC105051932
A0A6I9RY35	432	5	47347	5	11	0.1296	probable inactive purple acid phosphatase 29	LOC105054572
A0A6I9S730	1099	5	119816	5	17	0.03	LOW QUALITY PROTEIN: protein SUPPRESSOR OF QUENCHING 1, chloroplastic	LOC105057332
A0A6I9QVJ7	431	5	47094.8	5	11	0.123	Fumarylacetoacetase	LOC105039501
A0A6I9R1D2	136	5	14769.6	5	19	0.2574	photosystem I reaction center subunit IV B, chloroplastic	LOC105043122
A0A6I9RLP5	301	5	33304.1	5	8	0.1429	probable plastid-lipid-associated protein 13, chloroplastic	LOC105050475
A0A6I9RD22	411	5	46682.4	5	9	0.1363	Proline iminopeptidase	LOC105047374
A0A6I9QSR3	527	5	57117.8	5	10	0.1101	CCT-beta	LOC105039996
A0A6I9QIU4	575	5	62054.9	5	12	0.0696	heat shock 70 kDa protein 8	LOC105036067
A0A6I9R5T3	229	5	25169.3	5	5	0.1747	50S ribosomal protein L10, chloroplastic	LOC105044673
A0A6I9SK48	664	5	74045.8	5	5	0.0648	Acyl-coenzyme A oxidase	LOC105059458
A0A6I9R129	605	5	67010.1	5	10	0.081	Malic enzyme	LOC105042873
A0A6I9RN57	234	5	25442.5	5	27	0.1795	heme-binding protein 2	LOC105048157
A0A6I9QR90	265	5	29549.9	5	12	0.1208	ribonuclease 1	LOC105038639
A0A6I9S942	795	5	89617.9	5	19	0.0642	probable cytosolic oligopeptidase A	LOC105055389
A0A6I9QNY8	368	5	39456	5	7	0.1467	probable mannitol dehydrogenase	LOC105037657
A0A6I9SFC5	567	5	62563.5	5	10	0.0758	Glucose-6-phosphate isomerase	LOC105060694
A0A6I9RIQ1	278	5	30136.9	5	9	0.1259	Proteasome subunit beta	LOC105049278
A0A6I9RZZ1	520	5	55571.9	5	11	0.1154	oxalate--CoA ligase isoform X2	LOC105054837
A0A6I9SBM5	383	5	42278.9	5	12	0.0731	Formate dehydrogenase, mitochondrial	LOC105056297
A0A6I9R640	398	5	41955.9	5	10	0.0854	[Acyl-carrier-protein] S-malonyltransferase	LOC105044732
A0A6I9RX00	644	5	71209.4	5	9	0.0901	beta-fructofuranosidase 1	LOC105054034
A0A6I9QSQ9	1413	5	154875	5	7	0.0255	Formylglycinamide ribonucleotide amidotransferase	LOC105038581
A0A6I9QN25	274	5	29148.9	10	29	0.2518	tropinone reductase homolog At5g06060	LOC105036843
A0A6J0PKB3	201	5	22365.4	14	54	0.6368	Carbonic anhydrase	LOC105047151
A0A6I9RKQ8	384	5	40387	6	14	0.1432	enoyl-[acyl-carrier-protein] reductase [NADH] 1, chloroplastic	LOC105050202
A0A6I9RSS0	430	5	49270	6	8	0.1	Calreticulin	LOC105052598
A0A6I9QIP1	328	5	35333.5	5	10	0.2165	fructokinase-1	LOC105035371
A0A6I9S4Y0	647	5	70976.2	33	126	0.3663	probable mediator of RNA polymerase II transcription subunit 37c	LOC105056959
A0A6I9R8F8	255	5	27343.4	8	30	0.3176	uncharacterized protein At2g37660, chloroplastic	LOC105045643
A0A6I9S1M4	292	5	32857.6	8	18	0.2397	Glyoxalase I	LOC105052660
A0A6I9QDK5	367	5	40345.3	16	54	0.3733	(S)-2-hydroxy-acid oxidase	LOC105033990
A0A6I9R825	570	5	63046.1	6	18	0.0772	rRNA N-glycosidase	LOC105045692
B3TLL4	254	5	27230	13	39	0.5079	Triose phosphate isomerase cytosolic isoform	LOC105044400
A0A6J0PAX3	259	5	27949.1	8	20	0.2896	oxygen-evolving enhancer protein 2, chloroplastic	LOC105032043
A0A6I9QC85	260	5	28017.8	8	30	0.2846	oxygen-evolving enhancer protein 2, chloroplastic	LOC105033747
A0A6I9RM07	810	5	91406.2	8	34	0.0864	Phospholipase D	LOC105047820
A0A6I9RAB4	433	5	47580.8	19	53	0.3395	glycerate dehydrogenase	LOC105044036
A0A6I9QZE1	344	5	37972.8	5	8	0.1395	probable aldo-keto reductase 1	LOC105042197
A0A6I9R7S4	280	5	29951.3	5	12	0.1929	zerumbone synthase	LOC105045554
A0A6I9SGJ5	761	5	80242.9	7	14	0.0894	subtilisin-like protease SBT1.2	LOC105060813
A0A6I9RZ62	166	5	17607.6	8	50	0.4157	Glycine cleavage system H protein	LOC105055010
A0A6I9QMJ1	308	5	34041.7	12	42	0.2955	glutathione S-transferase U17	LOC105037855
A0A6I9R9T9	317	5	33754.8	6	18	0.2397	DNA damage-repair/toleration protein DRT102	LOC105045962
A0A6I9RMV8	357	5	38210.1	14	41	0.3585	Fructose-bisphosphate aldolase	LOC105050625
A0A6I9RI03	278	4	29836.3	4	10	0.1223	29 kDa ribonucleoprotein A, chloroplastic	LOC105048820
A0A6I9R092	212	4	23329.2	4	15	0.1698	Thioredoxin-dependent peroxiredoxin	LOC105042023
A0A6I9S994	456	4	48139.9	4	11	0.0833	glucan endo-1,3-beta-glucosidase 7	LOC105058145
A0A6I9R6V3	246	4	27266	4	17	0.1748	psbP-like protein 1, chloroplastic isoform X1	LOC105044486
A0A6I9R0D1	484	4	54866.3	4	8	0.064	Carboxypeptidase	LOC105042764
A0A6I9SGQ2	323	4	35707.2	4	5	0.1393	2-hydroxyisoflavanone dehydratase	LOC105060856
A0A6I9RWH7	623	4	68859.2	4	10	0.0433	Malic enzyme	LOC105053894
A0A6I9R0Q6	235	4	25015.5	4	6	0.1745	thylakoid lumenal 17.4 kDa protein, chloroplastic	LOC105042861
A0A6I9SHH4	247	4	27555.9	4	10	0.1862	Lactoylglutathione lyase	LOC105061135
A0A6I9RPJ3	397	4	41929.9	4	10	0.0831	Cysteine synthase	LOC105051492
A0A6I9QK72	289	4	31597	4	13	0.1211	28 kDa ribonucleoprotein, chloroplastic	LOC105035877
A0A6I9RQV5	347	4	37712	4	7	0.1239	Peroxidase	LOC105051976
A0A6I9SLC4	403	4	43629.4	4	7	0.1191	D-fructose-1,6-bisphosphate 1-phosphohydrolase	LOC105059908
A0A6I9QTE7	924	4	104837	4	4	0.0444	Lipoxygenase	LOC105039460
A0A6I9QRK4	502	4	55427	4	5	0.0916	2-carboxy-D-arabinitol-1-phosphatase	LOC105038209
A0A6I9R4N9	217	4	23895.5	4	13	0.1705	23 kDa jasmonate-induced protein	LOC105044288
A0A6I9QQ03	503	4	55072.2	4	9	0.0994	betaine aldehyde dehydrogenase 2	LOC105039123
A0A6I9QQW5	380	4	41051.6	4	8	0.0974	alcohol dehydrogenase 1	LOC105038505
A0A6I9QKI9	360	4	40766	4	4	0.1139	leucoanthocyanidin dioxygenase	LOC105035842
A0A6I9QKT9	390	4	41749.7	4	5	0.1026	serpin-ZXA	LOC105035964
A0A6I9QYN3	357	4	39246.3	4	8	0.1485	activator of 90 kDa heat shock protein ATPase homolog	LOC105041894
A0A6I9SG82	197	4	21022.9	4	10	0.2284	Glutaredoxin-dependent peroxiredoxin	LOC105060441
A0A6I9RIT8	1124	4	127094	4	13	0.0338	Lactase	LOC105049109
A0A6I9QFI0	380	4	41796.5	4	19	0.0553	cathepsin B-like protease 3	LOC105034333
A0A6I9S3Y7	415	4	43172.4	4	5	0.1446	acetyl-CoA acetyltransferase, cytosolic 1	LOC105056313
A0A6J0PFB6	507	4	55644.5	4	17	0.0769	aspartic proteinase	LOC105035462
A0A6I9QER6	311	4	35042.9	4	13	0.1608	NADP-dependent D-sorbitol-6-phosphate dehydrogenase	LOC105034107
A0A6I9R2R6	544	4	58800	4	4	0.079	4-coumarate--CoA ligase-like 1	LOC105042958
A0A6I9S176	840	4	91436.4	4	5	0.0417	protein PLASTID MOVEMENT IMPAIRED 1	LOC105055269
A0A6I9RPP8	222	4	24976	4	9	0.1532	Glutathione transferase	LOC105051555
A0A6I9S798	498	4	53478.5	4	7	0.0643	Fumarate hydratase	LOC105057440
A0A6I9QUU3	283	4	30771.1	4	6	0.1413	ACT domain-containing protein DS12, chloroplastic	LOC105039274
A0A6I9S9I9	464	4	51294.3	4	9	0.0884	uncharacterized protein LOC105058225	LOC105058225
A0A6I9Q9J0	324	4	35613.2	7	12	0.1914	cinnamoyl-CoA reductase 1	LOC105032902
A0A6I9QY52	853	4	94291.8	10	23	0.1079	heat shock 70 kDa protein 14	LOC105040287
A0A6I9SCV4	246	4	27386	6	18	0.2398	Proteasome subunit alpha type	LOC105056714
A0A6I9RPM6	1009	4	109787	12	35	0.113	putative aconitate hydratase, cytoplasmic	LOC105051238
A0A6I9RJI9	733	4	81760.1	10	20	0.1678	Diadenosine tetraphosphate synthetase	LOC105049746
A0A6J0PDQ3	762	4	82096.3	6	13	0.0774	LOW QUALITY PROTEIN: subtilisin-like protease SBT1.9	LOC105037431
A0A6I9RFW1	333	4	36288.5	5	11	0.1351	cinnamoyl-CoA reductase 1	LOC105045880
A0A6I9R064	365	4	40605.8	8	15	0.1534	Glyoxalase I	LOC105040863
A0A6I9RMJ6	419	4	47786.5	9	21	0.1742	elongation factor 1-gamma 2	LOC105050502
A0A6I9SCL5	743	4	80471.1	15	38	0.1669	Transketolase	LOC105059450
A0A6I9SI35	299	4	33038.7	7	18	0.1572	thioredoxin-like protein CDSP32, chloroplastic	LOC105061200
A0A6I9R7F7	237	4	26761.8	5	11	0.1772	protein IN2-1 homolog B	LOC105044685
A0A6I9SCN7	702	4	80427.9	22	57	0.2635	heat shock protein 83	LOC105059479
A0A6I9S7C0	701	4	80767	18	43	0.2211	heat shock protein 83	LOC105054742
A0A6I9QB11	288	4	29987.5	5	18	0.1528	histone H1	LOC105033080
A0A6I9SAW3	260	4	26988.9	4	9	0.1462	NADPH-dependent aldehyde reductase-like protein, chloroplastic	LOC105058779
A0A6I9RBT2	287	4	30995.9	5	12	0.1429	Chlorophyll a-b binding protein, chloroplastic	LOC105046981
A0A6I9QEG5	555	3	61733.6	3	9	0.0577	Prolyl-tRNA synthetase	LOC105034351
A0A6I9R888	547	3	61398.9	3	5	0.0676	Adenylosuccinate lyase	LOC105044982
A0A6I9RUU5	114	3	12740.6	3	12	0.1667	thioredoxin H1	LOC105053337
A0A6I9QHR3	456	3	50302.4	3	4	0.0768	Glycosyltransferase	LOC105034980
A0A6I9QGP7	467	3	51171	3	3	0.0664	probable polygalacturonase	LOC105035417
A0A6I9R3Q9	402	3	43412.9	3	8	0.0672	probable plastid-lipid-associated protein 3, chloroplastic	LOC105043943
A0A6I9QEE0	301	3	34461	3	11	0.0897	26.5 kDa heat shock protein, mitochondrial	LOC105033976
A0A6I9RVC5	315	3	34043.6	3	3	0.0984	putative D-cysteine desulfhydrase 1, mitochondrial	LOC105053135
A0A6I9QW84	327	3	36388.9	3	4	0.0979	clavaminate synthase-like protein At3g21360	LOC105040526
A0A6I9RG83	269	3	29716.4	3	7	0.1227	LOW QUALITY PROTEIN: uncharacterized protein LOC105045986	LOC105045986
A0A6I9RZX0	184	3	19826.4	3	16	0.212	Dirigent protein	LOC105055219
A0A6J0PAW9	331	3	36173.8	3	7	0.0876	GDP-L-fucose synthase	LOC105031979
A0A6I9S844	435	3	48577.9	3	6	0.0644	omega-hydroxypalmitate O-feruloyl transferase	LOC105058127
A0A1D5AIU8	118	3	11583	3	10	0.2458	Non-specific lipid-transfer protein	LOC105052291
A0A6I9SGT7	590	3	65436.6	3	4	0.0441	ferredoxin--nitrite reductase, chloroplastic	LOC105060899
A0A6I9SG91	369	3	39376.3	3	3	0.1057	geranylgeranyl pyrophosphate synthase, chloroplastic/chromoplastic	LOC105057980
A0A6I9RXP8	240	3	26297.3	3	11	0.1125	50S ribosomal protein L19-2, chloroplastic	LOC105053938
A0A6I9QFU1	724	3	81762.5	3	3	0.0428	LOW QUALITY PROTEIN: CSC1-like protein ERD4	LOC105034485
A0A6I9RK45	327	3	36505.5	3	5	0.1254	hydroxyacylglutathione hydrolase 2, mitochondrial	LOC105049828
A0A6I9S6W1	527	3	57206.4	3	5	0.0417	Thioredoxin reductase	LOC105057591
A0A6I9QXX7	298	3	31859	3	7	0.1309	fruit protein pKIWI502	LOC105041153
A0A6I9QMJ4	215	3	23907.2	3	16	0.1349	small heat shock protein, chloroplastic	LOC105036952
A0A6I9SAN5	384	3	41658	3	8	0.0781	Ornithine carbamoyltransferase	LOC105058763
A0A6I9Q9N6	240	3	25557.1	3	9	0.1208	endo-1,31,4-beta-D-glucanase	LOC105032490
B3TLZ4	188	3	21596.8	3	6	0.1277	Temperature-induced lipocalin	LOC105050712
A0A6I9SB03	380	3	40633.4	3	3	0.0737	S-(hydroxymethyl)glutathione dehydrogenase	LOC105059176
A0A6I9SP74	273	3	30186.5	3	4	0.1136	cyclase-like protein 3	LOC105060987
A0A6I9RAU4	439	3	47184.4	3	7	0.1458	LOW QUALITY PROTEIN: proline-rich protein 2-like	LOC105044236
A0A6I9QMQ0	575	3	62642	3	10	0.0504	signal recognition particle 54 kDa protein, chloroplastic	LOC105038252
A0A6I9RY90	303	3	34971.9	3	4	0.0462	60S ribosomal protein L5	LOC105051494
A0A6I9QY75	164	3	17709.2	3	10	0.1829	universal stress protein PHOS32	LOC105041905
A0A6I9QSH0	655	3	72113.5	3	8	0.0412	Peroxidase	LOC105039804
A0A6I9QQ41	453	3	47591	3	9	0.0662	aspartyl protease family protein At5g10770	LOC105038997
A0A6I9RR19	427	3	45913	3	11	0.0679	3'(2'),5'-bisphosphate nucleotidase	LOC105051760
A0A6I9R231	285	3	31205.7	3	9	0.0912	50S ribosomal protein L5, chloroplastic	LOC105043313
A0A6I9RVP9	282	3	30042.8	3	7	0.1489	probable aquaporin PIP2-6	LOC105053778
A0A6I9SCC2	723	3	77324.1	3	3	0.0346	ATP-dependent zinc metalloprotease FTSH 1, chloroplastic	LOC105059689
A0A6I9R6P3	744	3	83425.7	3	4	0.0188	Mannosyl-glycoprotein endo-beta-N-acetylglucosaminidase	LOC105045078
A0A6I9QDZ9	219	3	23209.1	3	6	0.1735	Germin-like protein	LOC105033859
A0A6I9QY74	293	3	33687.2	3	3	0.1058	Aspergillus nuclease S(1)	LOC105041223
A0A6I9S5D1	322	3	35110.9	3	3	0.0994	haloacid dehalogenase-like hydrolase domain-containing protein At4g39970	LOC105056800
B3TLP9	173	3	18141	6	17	0.3353	Peptidyl-prolyl cis-trans isomerase	LOC105059616
A0A6I9RG01	2192	3	244842	15	25	0.0538	Phosphoenolpyruvate carboxylase	LOC105048129
A0A6I9RKF4	966	3	110367	15	28	0.1398	Phosphoenolpyruvate carboxylase	LOC105047390
A0A6I9RLH2	203	3	21716	7	15	0.3448	NAD(P)H dehydrogenase (quinone)	LOC105050389
A0A6I9RFU6	156	3	18007.3	8	36	0.3782	18.1 kDa class I heat shock protein	LOC105048398
A0A6J0PBS7	399	3	43476.9	5	6	0.1429	Dihydrolipoyllysine-residue succinyltransferase	LOC105034968
A0A6I9QZ13	262	3	28884.8	5	8	0.2137	acid phosphatase 1	LOC105040509
A0A6I9RYE4	422	3	45139.6	7	15	0.1588	Succinate--CoA ligase [ADP-forming] subunit beta, mitochondrial	LOC105054469
A0A6I9S6Z3	340	3	35546.7	8	23	0.2382	Succinate--CoA ligase [ADP-forming] subunit alpha, mitochondrial	LOC105054610
A0A6I9SI64	459	3	50177.6	6	12	0.1351	uncharacterized protein LOC105058713	LOC105058713
A0A6I9RDE3	334	3	35256.9	10	29	0.2365	oxygen-evolving enhancer protein 1, chloroplastic	LOC105047072
A0A6I9QQS7	543	3	58760.2	17	48	0.2965	aldehyde dehydrogenase family 2 member B7, mitochondrial	LOC105039198
A0A6I9R952	265	3	29556.9	5	17	0.1434	Ferritin	LOC105045883
A0A6I9REG8	843	3	94044.6	17	39	0.1483	elongation factor 2	LOC105047447
A0A6I9SP93	356	3	37491.6	11	25	0.2584	Malate dehydrogenase	LOC105061005
A0A6I9QAV5	731	3	76355.2	5	13	0.0698	subtilisin-like protease SBT1.7	LOC105033248
A0A6I9QHH7	536	3	58466.9	18	45	0.25	Adenosylhomocysteinase	LOC105034922
A0A6I9RAH8	492	3	50959.1	19	74	0.3557	Phosphoglycerate kinase	LOC105046543
A0A6I9SCW7	401	3	42283.3	12	29	0.3267	Phosphoglycerate kinase	LOC105059872
A0A6I9S354	367	3	39834.6	4	11	0.1471	omega-amidase, chloroplastic	LOC105056460
A0A6I9RZG1	208	3	22591.7	4	5	0.2067	uncharacterized protein LOC105055126	LOC105055126
A0A6I9RBC4	408	3	45194.5	10	19	0.2574	60S ribosomal protein L4	LOC105046577
A0A6I9RJI0	160	3	17832.7	5	9	0.2562	40S ribosomal protein S11	LOC105049411
A0A6I9QNI2	280	3	31162.1	4	5	0.1393	uncharacterized protein LOC105038596	LOC105038596
A0A6I9RU65	273	3	30134.7	4	7	0.1429	Glutathione transferase	LOC105053239
A0A6I9SJD0	461	3	48535.9	4	11	0.0672	3-ketoacyl-CoA thiolase 2, peroxisomal	LOC105059131
A0A6I9RXV9	593	3	65786.7	4	5	0.0607	Asparagine--tRNA ligase	LOC105054002
A0A6I9QF10	444	3	49539.9	4	9	0.0968	Guanosine nucleotide diphosphate dissociation inhibitor	LOC105034762
A0A6J0PIS2	648	3	71051	34	137	0.358	probable mediator of RNA polymerase II transcription subunit 37c	LOC105045696
A0A6I9R685	649	3	71382.2	32	130	0.3575	heat shock cognate 70 kDa protein 2	LOC105042770
A0A6I9R8Z3	648	3	71119.1	26	92	0.2948	heat shock cognate 70 kDa protein 2	LOC105045690
A0A6I9R7H0	215	3	24120.7	5	7	0.2047	Glutathione transferase	LOC105045274
A0A6I9R2L4	248	3	27151.8	4	5	0.1694	Glutathione peroxidase	LOC105042890
A0A6I9SG16	293	3	32919.1	4	5	0.1468	Inorganic diphosphatase	LOC105060962
A0A6I9RVB3	311	3	35469.1	4	11	0.0868	bifunctional epoxide hydrolase 2	LOC105053506
A0A6I9QZV2	297	3	32871.5	7	13	0.1818	thioredoxin-like protein CDSP32, chloroplastic	LOC105042567
A0A6I9RYS7	315	3	33692.1	4	7	0.1841	probable carboxylesterase 8	LOC105054287
A0A6I9SFI2	531	3	58148.8	4	9	0.0678	Glucose-1-phosphate adenylyltransferase	LOC105060488
A0A6I9QM50	851	3	92916.7	3	9	0.0458	Beta-galactosidase	LOC105036469
M1H922	361	3	40982.5	4	5	0.097	UDP-arabinopyranose mutase	LOC105057156
A0A6I9SDH8	254	3	27185	10	31	0.378	triosephosphate isomerase, cytosolic	LOC105056934
A0A6I9QCS1	250	3	27236.8	5	12	0.144	Proteasome subunit alpha type	LOC105033701
A0A6I9RCD6	189	3	19716.7	4	10	0.1481	50S ribosomal protein L12, chloroplastic-like	LOC105047157
A0A6I9SB36	262	3	28873.6	4	14	0.1718	Proteasome subunit alpha type	LOC105058761
A0A6I9REA2	577	3	63026.7	4	18	0.0711	Pyruvate decarboxylase	LOC105047597
A0A6I9SMM5	1022	3	114983	8	11	0.0812	Alpha-mannosidase	LOC105060392
A0A6I9SKF8	215	3	23003.2	6	37	0.2372	Glycine cleavage system H protein	LOC105059577
A0A6J0PGW7	345	3	38380.3	8	14	0.2348	2-alkenal reductase (NADP(+)-dependent)	LOC105038598
A0A6I9SAL5	358	3	38470.9	13	41	0.3184	Fructose-bisphosphate aldolase	LOC105059022
A0A6I9R4G5	258	2	27151.6	2	4	0.0891	thylakoid lumenal protein TL20.3, chloroplastic isoform X1	LOC105043590
A0A6I9QYI5	342	2	35462.3	2	4	0.0585	probable 3-hydroxyisobutyrate dehydrogenase-like 1, mitochondrial	LOC105040401
B3TM39	150	2	16352.6	2	9	0.16	40S ribosomal protein S14	LOC105038265
A0A6I9SFR3	407	2	43611.6	2	6	0.0541	3-isopropylmalate dehydrogenase	LOC105057764
A0A6I9SBB2	184	2	19962.6	2	3	0.1359	thioredoxin X, chloroplastic	LOC105058974
A0A6I9QP88	257	2	28708.1	2	2	0.0778	extracellular ribonuclease LE	LOC105038640
A0A6J0PE31	173	2	19944.1	2	2	0.1214	psbP domain-containing protein 1, chloroplastic isoform X1	LOC105039995
A0A6I9RZ94	340	2	37796.9	2	4	0.0441	phosphoglycerate mutase-like protein 1	LOC105054533
A0A6J0PQL1	1263	2	144197	2	2	0.0198	protein CROWDED NUCLEI 1	LOC105056331
A0A6I9QPB1	175	2	18693.4	2	5	0.1086	Dirigent protein	LOC105038508
A0A6J0PS13	433	2	48471.6	2	2	0.0439	D-glycerate 3-kinase, chloroplastic	LOC105039298
A0A6I9Q9M6	236	2	26197.3	2	2	0.1144	dehydrin DHN1	LOC105032477
A0A6I9RGJ1	221	2	23586	2	4	0.1538	zeaxanthin epoxidase, chloroplastic	LOC105046085
A0A6I9RAP9	526	2	57605.2	2	2	0.0513	Pre-mRNA-processing factor 19	LOC105044183
A0A6I9RU30	813	2	90905	2	3	0.0295	Ubiquitin carboxyl-terminal hydrolase	LOC105052689
A0A6I9RWN6	303	2	33562.2	2	2	0.0561	Probable 6-phosphogluconolactonase	LOC105054080
A0A6I9QX59	194	2	20874.7	2	2	0.0876	plasma membrane-associated cation-binding protein 1	LOC105040884
A0A6I9RDB3	277	2	30051.4	2	2	0.0614	uncharacterized protein LOC105047040	LOC105047040
A0A6I9S0M9	189	2	19120.8	2	7	0.0952	mavicyanin	LOC105055149
A0A6I9SLV1	450	2	49285.7	2	2	0.0467	Diaminohydroxyphosphoribosylaminopyrimidine deaminase	LOC105060084
A0A6I9RKZ5	150	2	16870.6	2	2	0.1133	MLP-like protein 423	LOC105050310
A0A6J0PII1	106	2	11662.8	2	2	0.1698	Dynein light chain	LOC109504754
A0A6I9SHG8	299	2	33227	2	4	0.0635	N-carbamoylputrescine amidase	LOC105061473
A0A6I9S3C8	772	2	83139.9	2	2	0.022	beta-xylosidase/alpha-L-arabinofuranosidase 2	LOC105056534
A0A6I9SA83	221	2	24982	2	2	0.0679	Glutathione transferase	LOC105058893
A0A6I9QY98	208	2	24107.3	2	3	0.101	small heat shock protein, chloroplastic	LOC105041935
A0A6J0PJK8	665	2	73525.1	2	5	0.0271	Non-reducing end alpha-L-arabinofuranosidase	LOC105045517
A0A6I9QSM2	498	2	54074.6	2	2	0.0482	galactokinase isoform X2	LOC105039960
A0A6I9SBM0	376	2	40235.3	2	7	0.0718	uncharacterized protein LOC105059436	LOC105059436
A0A6I9SGW6	716	2	79635.2	2	3	0.0293	uncharacterized protein LOC105058230 isoform X2	LOC105058230
A0A6I9QW71	255	2	28097.9	2	2	0.0392	acid phosphatase 1 isoform X1	LOC105040511
A0A6I9S4M8	589	2	62626.2	2	8	0.0424	Glutamyl-tRNA(Gln) amidotransferase subunit A, chloroplastic/mitochondrial	LOC105056567
A0A6I9R6A9	575	2	62927.8	2	4	0.0417	Protein disulfide-isomerase	LOC105044281
A0A6I9RZ10	459	2	46425.8	2	6	0.0501	heterogeneous nuclear ribonucleoprotein 1	LOC105054448
A0A6I9R3I1	142	2	15476.2	2	4	0.0986	10 kDa chaperonin 1, chloroplastic	LOC105043813
A0A6I9R5W6	244	2	27344.2	2	2	0.1066	gamma-interferon-responsive lysosomal thiol protein	LOC105044721
B3TM36	224	2	25214.5	2	7	0.0759	40S ribosomal protein S8	LOC105038886
D2CFM8	536	2	58377.8	2	2	0.028	Biotin carboxylase	LOC105050891
A0A6I9RTF4	466	2	51184.3	2	2	0.0579	N-acyl-L-amino-acid amidohydrolase	LOC105052838
A0A6I9Q8R1	590	2	65966.4	2	2	0.0322	Anthranilate synthase	LOC105032581
A0A6I9QSU8	571	2	60204.7	2	3	0.0315	dihydrolipoyl dehydrogenase 2, chloroplastic	LOC105039925
A0A6I9R2C8	368	2	41545.8	2	2	0.0625	UPF0160 protein C694.04c	LOC105043467
A0A6I9QM11	210	2	22006.3	2	2	0.0857	Germin-like protein	LOC105036672
A0A6I9QDQ3	174	2	19512.3	2	2	0.0747	uncharacterized protein OsI_027940	LOC105033771
A0A6I9RH13	646	2	72453	2	2	0.0341	phosphomethylpyrimidine synthase, chloroplastic isoform X2	LOC105046270
A0A6I9Q8V4	224	2	25056.5	2	6	0.0804	40S ribosomal protein S8	LOC105032412
A0A6I9QCZ0	283	2	31531.4	2	2	0.0671	Glucose-1-phosphate adenylyltransferase	LOC105034020
A0A6I9Q867	271	2	29253.8	2	5	0.0664	Chlorophyll a-b binding protein, chloroplastic	LOC105032321
A0A6I9S087	210	2	22981	2	5	0.081	photosystem I reaction center subunit II, chloroplastic	LOC105055013
A0A6I9QUG7	316	2	34182.3	2	4	0.0633	Peroxidase	LOC105040594
A0A6I9QCM3	521	2	56610.8	2	5	0.0365	Glycerol kinase	LOC105033796
A0A6I9S4C6	318	2	35834.1	2	2	0.0786	non-functional NADPH-dependent codeinone reductase 2	LOC105056367
A0A6I9RZX8	252	2	28432.4	2	7	0.1071	Phosphomannomutase	LOC105054912
A0A6I9QDG2	577	2	61888.7	2	4	0.0416	protein TIC 62, chloroplastic	LOC105033703
A0A6I9RU34	205	2	21151	2	6	0.0976	Germin-like protein	LOC105053091
A0A6I9QIY1	280	2	30365.9	2	2	0.0857	50S ribosomal protein L4, chloroplastic	LOC105035316
A0A6I9R5B9	357	2	38612.7	2	15	0.0588	glutelin type-D 1	LOC105044496
A0A6I9RQF3	222	2	23212	2	2	0.1081	6,7-dimethyl-8-ribityllumazine synthase	LOC105051526
A0A6I9R4N0	464	2	50449.9	2	2	0.0582	Aspartate aminotransferase	LOC105044252
A0A6I9RBI2	452	2	50320.1	2	3	0.0553	UDP-glycosyltransferase 83A1	LOC105046647
A0A6I9QMM3	379	2	40840.1	2	2	0.0422	isocitrate dehydrogenase [NAD] regulatory subunit 1, mitochondrial	LOC105037000
A0A6I9QKL5	491	2	54249.6	2	6	0.0265	vacuolar-processing enzyme	LOC105037223
A0A6I9RXC4	378	2	42285	2	2	0.0476	LOW QUALITY PROTEIN: ribosome-binding factor PSRP1, chloroplastic	LOC105054276
A0A6I9QQW2	429	2	46624.1	2	2	0.0676	Protein disulfide-isomerase	LOC105039095
A0A6I9QPH4	273	2	29168.8	2	2	0.0879	photosystem II 22 kDa protein, chloroplastic	LOC105037935
A0A6I9RXB0	211	2	21488.9	2	2	0.109	uncharacterized protein LOC105054115	LOC105054115
A0A6I9R4P9	351	2	38627.6	2	2	0.0484	uncharacterized protein LOC105044287	LOC105044287
A0A6I9RNN1	115	2	12120.2	2	2	0.113	macrophage migration inhibitory factor homolog	LOC105050858
A0A6I9S0N4	219	2	24447.6	2	2	0.0868	Glutathione transferase	LOC105055154
A0A6I9QE97	223	2	25095.4	2	2	0.0673	40S ribosomal protein S8	LOC105033948
A0A6I9RFS4	396	2	43647.7	2	5	0.053	aromatic aminotransferase ISS1 isoform X1	LOC105047871
A0A6I9QJD6	166	2	16949.4	2	7	0.1205	acidic endochitinase	LOC105036436
A0A6I9QB92	242	2	26283.5	2	5	0.0744	Chlorophyll a-b binding protein, chloroplastic	LOC105033408
A0A6I9QI90	344	2	37182.8	2	6	0.0494	ankyrin repeat domain-containing protein 2A	LOC105035787
A0A6I9SNF5	324	2	34389	2	2	0.0525	mitochondrial outer membrane protein porin 5	LOC105060689
A0A6I9QHT5	127	2	14052.6	2	4	0.1496	40S ribosomal protein S20-1	LOC105035607
A0A6I9R7R4	392	2	43331.8	2	2	0.0561	Uroporphyrinogen decarboxylase	LOC105044798
A0A6I9RAK9	282	2	30436.5	2	6	0.0496	uncharacterized protein LOC105046469	LOC105046469
A0A6I9QXK8	712	2	79789.5	2	2	0.0309	ABC transporter F family member 2	LOC105041691
A0A6I9SEM7	730	2	80043.6	2	4	0.0384	protease Do-like 2, chloroplastic	LOC105059943
A0A6I9RTR2	150	2	16296.5	2	2	0.12	PSI-G	LOC105050039
A0A6I9QXL0	245	2	26912	2	4	0.0898	Allene-oxide cyclase	LOC105041662
A0A6I9QWH4	965	2	110076	17	36	0.1492	Phosphoenolpyruvate carboxylase	LOC105040616
A0A6I9QGX7	388	2	41248.7	8	44	0.2397	protein DJ-1 homolog D	LOC105035496
A0A6I9RG27	413	2	46911.9	9	15	0.2349	eukaryotic initiation factor 4A-8	LOC105047976
A0A6I9QJ92	439	2	48232.1	5	8	0.1321	Transaldolase	LOC105035433
A0A6I9QGV3	766	2	84593.3	11	26	0.1136	5-methyltetrahydropteroyltriglutamate--homocysteine S-methyltransferase	LOC105035375
A0A6I9RXY5	629	2	68248.9	3	3	0.0556	Phosphoglucomutase (alpha-D-glucose-1,6-bisphosphate-dependent)	LOC105054280
A0A6I9SPR5	995	2	108511	13	28	0.1075	Aconitate hydratase	LOC105061192
A0A6I9QLX1	309	2	33710.8	7	14	0.2136	isoflavone reductase-like protein	LOC105037680
A0A6I9SJ61	220	2	22522.5	4	10	0.2182	Superoxide dismutase [Cu-Zn]	LOC105059069
A0A6I9QIM7	402	2	44090.1	6	22	0.1517	Alanine--glyoxylate transaminase	LOC105035354
A0A6I9RWZ2	508	2	55718.4	4	9	0.0827	Dihydrolipoyllysine-residue succinyltransferase	LOC105051043
A0A6I9QW35	261	2	29399.8	6	18	0.1877	14-3-3-like protein	LOC105041071
A0A6I9RI31	260	2	29675.7	4	5	0.1115	14-3-3-like protein GF14 iota	LOC105046648
A0A6I9QXX3	556	2	59494.1	17	36	0.3219	ATP synthase subunit beta	LOC105041149
A0A6I9QQU6	491	2	52281.1	3	5	0.0448	Phosphopyruvate hydratase	LOC105039219
A0A6I9QW15	571	2	61971.1	16	45	0.2715	aldehyde dehydrogenase family 2 member B7, mitochondrial	LOC105039648
A0A6I9RCC8	264	2	27952.1	5	8	0.1553	Chlorophyll a-b binding protein, chloroplastic	LOC105047188
A0A6I9QBZ0	257	2	28657.5	5	16	0.1751	Ferritin	LOC105033645
A0A6I9QVW6	843	2	94080.5	14	37	0.1222	elongation factor 2	LOC105040392
A0A6I9S7I4	451	2	51617.1	4	5	0.0843	Seryl-tRNA synthetase	LOC105057910
A0A6J0PNM0	559	2	60791.9	13	35	0.1932	Phosphoglycerate mutase (2,3-diphosphoglycerate-independent)	LOC105052340
A0A6I9R051	914	2	101183	19	31	0.2276	chaperone protein ClpB1	LOC105040848
A0A6I9RNZ8	390	2	42393.9	6	14	0.1333	Fructose-bisphosphate aldolase	LOC105048474
A0A6I9QW97	390	2	42335.9	6	12	0.1564	Fructose-bisphosphate aldolase	LOC105041129
A0A6I9S177	408	2	45191.6	9	17	0.2181	60S ribosomal protein L4	LOC105055675
A0A6J0PL10	411	2	45862.6	5	14	0.0949	Aspartate carbamoyltransferase	LOC105050360
A0A6I9S1S9	509	2	56542.7	5	9	0.1022	Glutathione synthetase	LOC105052710
A0A6I9SD28	365	2	40369.7	3	5	0.0822	Methionine aminopeptidase	LOC105059914
A0A6I9RW65	409	2	45531	16	50	0.3325	Phosphoribulokinase	LOC105053805
A0A6I9R5J1	409	2	45372.1	16	50	0.3374	Phosphoribulokinase	LOC105043976
A0A6I9QFE2	471	2	51577.9	4	7	0.0573	Serine hydroxymethyltransferase	LOC105034921
A0A6I9R7V0	339	2	36120.5	5	9	0.1622	glucan endo-1,3-beta-glucosidase	LOC105045344
A0A6I9QK73	161	2	17685.4	2	3	0.205	S-norcoclaurine synthase 2	LOC105037005
A0A6I9QWU0	317	2	35847.2	3	3	0.0883	uncharacterized protein LOC105039874 isoform X1	LOC105039874
A0A6I9QSB9	318	2	35913.9	3	7	0.0755	uncharacterized protein LOC105039873	LOC105039873
A0A6I9SIK4	278	2	30796.7	2	7	0.0755	Hydrolase_4 domain-containing protein	LOC105058813
A0A6I9SGZ7	1072	2	120041	42	118	0.3088	presequence protease 1, chloroplastic/mitochondrial isoform X1	LOC105058265
A0A6J0PE28	698	2	74643.9	21	72	0.2521	LOW QUALITY PROTEIN: heat shock 70 kDa protein 6, chloroplastic-like	LOC105038674
A0A6I9RMC7	647	2	70803.4	18	68	0.2102	heat shock 70 kDa protein	LOC105050739
A0A6I9RZ63	341	2	37464.9	4	5	0.0997	Adenosine kinase	LOC105054498
A0A6I9SGJ4	608	2	64521	21	74	0.324	ruBisCO large subunit-binding protein subunit beta, chloroplastic	LOC105060637
A0A6I9RL36	619	2	65361.9	4	5	0.0662	D-3-phosphoglycerate dehydrogenase	LOC105050358
A0A6I9QDJ8	481	2	52009	11	38	0.1892	Elongation factor Tu	LOC105033743
A0A6I9QRI4	490	2	52919.4	11	30	0.1857	Elongation factor Tu	LOC105038767
A0A6I9RK76	995	2	108695	8	10	0.0834	Alanine--tRNA ligase	LOC105049860
A0A6I9RXP4	148	2	16487.5	6	22	0.3514	Nucleoside diphosphate kinase	LOC105053933
A0A6I9SKA3	367	2	40374.2	13	48	0.2643	(S)-2-hydroxy-acid oxidase	LOC105059510
A0A6I9S6J5	516	2	57886.3	3	5	0.0562	beta-glucosidase 22	LOC105057477
A0A6I9S580	891	2	101350	4	4	0.0325	Aminopeptidase	LOC105056651
B3TLM0	224	2	25310.2	6	16	0.2857	60S ribosomal protein L10	LOC105044858
A0A6I9R782	174	2	18725.6	3	4	0.1897	universal stress protein PHOS34	LOC105045205
A0A6I9R994	320	2	34092.8	3	5	0.1094	Peroxidase	LOC105045942
A0A6I9R8C1	250	2	27601.8	5	11	0.104	L-ascorbate peroxidase	LOC105045793
A0A6I9R530	262	2	28955.4	6	16	0.187	Protein-methionine-S-oxide reductase	LOC105043763
A0A6I9QZK3	348	2	36338.1	10	35	0.3247	Malate dehydrogenase	LOC105040661
A0A6I9QNS9	354	2	37082.5	10	37	0.3446	Malate dehydrogenase	LOC105038457
A0A6I9QU95	562	2	61035.2	2	7	0.0498	Pyrophosphate--fructose 6-phosphate 1-phosphotransferase subunit beta	LOC105039111
A0A6I9RYH1	292	2	30839	4	8	0.1644	Chlorophyll a-b binding protein, chloroplastic	LOC105051572
A0A6I9QJ84	238	2	25785.1	3	5	0.1092	endo-1,31,4-beta-D-glucanase	LOC105035420
A0A6I9QB77	349	2	37992.7	3	4	0.086	perakine reductase	LOC105033395
A0A6I9QDP2	764	2	81605.9	4	5	0.0524	subtilisin-like protease SBT1.2	LOC105033755
A0A6I9QXZ3	754	2	80811	3	6	0.0239	subtilisin-like protease SBT1.7	LOC105040256
A0A6I9S6I1	207	2	24166.4	3	12	0.1111	Ribosomal protein L19	LOC105057444
A0A6I9QDA2	364	2	39809.8	4	10	0.1044	uncharacterized oxidoreductase At1g06690, chloroplastic	LOC105033638
A0A6I9RU77	425	2	46010.1	13	44	0.2306	Fructose-bisphosphate aldolase	LOC105052993
A0A6I9RJV3	358	2	38559.1	14	41	0.2737	Fructose-bisphosphate aldolase	LOC105049575
A0A6I9SC70	436	1	47299.7	1	2	0.0321	Pyruvate dehydrogenase E1 component subunit alpha	LOC105059287
A0A6I9RPY4	527	1	59973.8	1	2	0.0209	Glucose-6-phosphate 1-dehydrogenase	LOC105051357
A0A6I9QIW5	587	1	65975.1	1	1	0.0187	polyphenol oxidase, chloroplastic	LOC105036105
A0A6I9RFM1	725	1	78928.8	1	2	0.011	3-hydroxyacyl-CoA dehydrogenase	LOC105048300
A0A6I9S992	769	1	79655.9	1	4	0.0117	subtilisin-like protease SBT1.7	LOC105058557
A0A6I9RBF8	523	1	58483.2	1	5	0.0268	Carboxypeptidase	LOC105044448
A0A6I9S6X0	473	1	50831.7	1	2	0.0275	OMPdecase	LOC105057630
A0A6I9SFL7	142	1	14905.8	1	4	0.0634	Acyl carrier protein	LOC105057703
A0A6I9QIM4	394	1	44190.5	1	2	0.0228	UDP-D-apiose/UDP-D-xylose synthase 2	LOC105036181
A0A6I9QPV7	352	1	38854	1	1	0.0341	protein IN CHLOROPLAST ATPASE BIOGENESIS, chloroplastic isoform X1	LOC105038740
A0A6I9S3D8	285	1	29763.6	1	6	0.0667	stress-response A/B barrel domain-containing protein UP3	LOC105056445
A0A6I9QYE2	246	1	27576.8	1	2	0.0691	50S ribosomal protein L13, chloroplastic	LOC105041287
A0A6I9QL83	570	1	61660.8	1	2	0.0193	Phosphoacetylglucosamine mutase	LOC105037237
A0A6I9RV31	187	1	22370.1	1	1	0.0535	1,2-dihydroxy-3-keto-5-methylthiopentene dioxygenase	LOC105053394
B3TLM4	332	1	39205.1	1	1	0.0331	Protein kinase CK2 alpha chain	LOC105058039
A0A6I9R137	366	1	39548.5	1	1	0.0301	bifunctional L-3-cyanoalanine synthase/cysteine synthase 1, mitochondrial	LOC105043037
A0A6I9RBF6	377	1	41443	1	2	0.0371	Sulfurtransferase	LOC105046766
A0A6I9RY50	684	1	76635.2	1	1	0.0278	flap endonuclease GEN-like 1	LOC105054587
A0A6I9QUD4	148	1	16457.1	1	1	0.0878	Ferredoxin-thioredoxin reductase catalytic chain, chloroplastic	LOC105039146
A0A6I9QNC1	178	1	19967.2	1	2	0.073	AIG2-like protein D	LOC105036945
A0A6I9S820	966	1	111316	1	1	0.0124	Amylomaltase	LOC105057692
A0A6I9SH42	321	1	34942.6	1	1	0.0343	probable carboxylesterase 12	LOC105060861
A0A6I9QM74	402	1	43482	1	2	0.0274	PI-PLC X domain-containing protein At5g67130 isoform X1	LOC105038042
A0A6I9RWT3	250	1	25737.3	1	1	0.04	probable aquaporin TIP1-1	LOC105053632
A0A6I9Q938	270	1	29890.3	1	1	0.037	probable esterase D14L	LOC105032505
A0A6I9R6R1	656	1	72493.2	1	1	0.0213	uncharacterized protein LOC105044938	LOC105044938
A0A6I9QEY6	1100	1	123925	1	1	0.0091	Leucyl-tRNA synthetase	LOC105034513
A0A6I9QXC6	625	1	68121.3	1	1	0.0192	uncharacterized protein LOC105041573	LOC105041573
A0A6I9QCU5	528	1	58088.3	1	3	0.0208	probable aspartyl aminopeptidase isoform X1	LOC105033870
A0A6I9RP55	319	1	33405.5	1	1	0.0345	3-oxoacyl-[acyl-carrier-protein] reductase	LOC105051367
A0A6I9SBT1	915	1	101695	1	1	0.0131	heat shock 70 kDa protein 17	LOC105056346
A0A6I9S3U2	765	1	82382.7	1	1	0.0196	subtilisin-like protease SBT1.2	LOC105056599
A0A6I9R5I1	262	1	29240.8	1	2	0.0534	ran-binding protein 1 homolog b	LOC105044573
A0A6I9S9Q3	676	1	73001.4	1	1	0.0178	ATP-dependent zinc metalloprotease FTSH 6, chloroplastic	LOC105058308
A0A6I9QNB4	111	1	12845.1	1	1	0.0811	alpha carbonic anhydrase 7-like	LOC105037375
A0A6I9RBV3	523	1	59466.1	1	1	0.0153	Glutamate--cysteine ligase	LOC105044585
A0A6I9RYB9	235	1	25927.2	1	1	0.0468	peroxisomal membrane protein 11-5	LOC105054145
A0A6I9R2Z2	204	1	21812.4	1	1	0.0588	uncharacterized protein LOC105041707	LOC105041707
A0A6I9S6F7	222	1	24687.3	1	1	0.0541	ran-binding protein 1 homolog b	LOC105057116
A0A6I9QGY0	145	1	15740	1	5	0.069	ferredoxin C 1, chloroplastic	LOC105035425
A0A6I9QR82	483	1	54361.1	1	1	0.0248	Ubiquitin carboxyl-terminal hydrolase	LOC105038092
A0A6I9RXB9	636	1	70794.8	1	1	0.0236	uncharacterized protein LOC105054269	LOC105054269
A0A6I9SEN0	450	1	49468.3	1	1	0.0356	NEDD8-activating enzyme E1 catalytic subunit	LOC105060447
A0A6I9S7C7	128	1	14396.6	1	1	0.1328	60S ribosomal protein L22-2	LOC105057467
A0A6I9SHU4	474	1	50411.2	1	1	0.0274	flavonol 3-O-glucosyltransferase UGT89B1	LOC105061079
A0A6I9QHB3	206	1	22204.1	1	1	0.0583	DNA repair RAD52-like protein 2, chloroplastic	LOC105035408
A0A6I9RAH1	308	1	32907	1	3	0.0357	monothiol glutaredoxin-S12, chloroplastic	LOC105045844
A0A6I9QIX1	149	1	16292.7	1	1	0.0671	60S ribosomal protein L27a-3	LOC105036232
A0A6I9QL06	100	1	10986.6	1	1	0.1	fructose-1,6-bisphosphatase, cytosolic	LOC105037462
A0A6I9QMZ5	221	1	24587.9	1	1	0.0814	Calcyclin-binding protein	LOC105037203
A0A6I9S7R6	535	1	59247.7	1	1	0.0224	CCT-epsilon	LOC105057589
A0A6I9SDU9	508	1	55680.7	1	1	0.0236	probable gamma-aminobutyrate transaminase 3, mitochondrial	LOC105059874
A0A6I9RUZ4	204	1	22233.1	1	5	0.0441	CASP-like protein	LOC105053013
A0A6I9S688	538	1	60944.4	1	3	0.0186	Beta-hexosaminidase	LOC105057049
A0A6I9RMZ6	389	1	42943.5	1	2	0.0437	uncharacterized protein LOC105051020	LOC105051020
A0A6I9RZA1	318	1	36105.3	1	4	0.0314	PI-PLC X-box domain-containing protein DDB_G0293730	LOC105055064
A0A6I9RZ97	565	1	61742.4	1	4	0.0177	Acetyltransferase component of pyruvate dehydrogenase complex	LOC105054728
A0A6I9QEA0	157	1	16999.6	1	1	0.0828	putative phosphatidylglycerol/phosphatidylinositol transfer protein DDB_G0282179	LOC105034479
A0A6I9RE52	302	1	34068.7	1	1	0.0298	psbP domain-containing protein 5, chloroplastic	LOC105047742
A0A6I9QT90	328	1	36128.8	1	3	0.0305	NADH-cytochrome b5 reductase	LOC105040185
A0A6I9RD94	386	1	42941.1	1	1	0.0233	3-hydroxyisobutyryl-CoA hydrolase-like protein 5	LOC105047243
A0A6I9R5W1	633	1	70331.6	1	1	0.0158	peptide-N4-(N-acetyl-beta- glucosaminyl)asparagine amidase A	LOC105044716
A0A6I9QV23	125	1	13089.2	1	2	0.12	protein disulfide-isomerase LQY1, chloroplastic isoform X2	LOC105040798
A0A6I9RL45	165	1	18256.2	1	1	0.0606	Glucosamine 6-phosphate N-acetyltransferase	LOC105050230
A0A6I9QE28	520	1	57329.2	1	3	0.0308	Probable bifunctional methylthioribulose-1-phosphate dehydratase/enolase-phosphatase E1	LOC105034201
A0A6I9QN62	315	1	34573.2	1	1	0.0381	uncharacterized protein LOC105038217	LOC105038217
A0A6I9RNY5	539	1	60707.7	1	2	0.0241	calnexin homolog	LOC105050980
A0A6I9Q940	546	1	60816.5	1	1	0.0275	apoptosis inhibitor 5-like protein API5	LOC105032199
A0A6I9SFT5	225	1	25621.2	1	1	0.04	glutathione transferase GST 23	LOC105060568
A0A6I9S222	345	1	38104.4	1	2	0.0319	GrpE protein homolog	LOC105052824
A0A6I9RBZ2	437	1	47558.8	1	1	0.0297	uncharacterized protein LOC105047005	LOC105047005
A0A6I9SHL8	319	1	34843.5	1	1	0.0439	tuliposide A-converting enzyme 2, chloroplastic	LOC105060857
A0A6I9QK40	276	1	29616.3	1	1	0.0435	yrdC domain-containing protein, mitochondrial	LOC105036729
A0A6I9S7Q5	809	1	91912.3	1	2	0.0136	alpha-N-acetylglucosaminidase	LOC105057579
A0A6I9RL13	425	1	47521.7	1	1	0.0329	long chain acyl-CoA synthetase 4 isoform X2	LOC105047578
A0A6I9QD32	219	1	24026.9	1	1	0.0594	Adenine phosphoribosyltransferase	LOC105034067
A0A6I9R2A1	249	1	27165.5	1	1	0.0482	GEM-like protein 1	LOC105041418
A0A6I9QUQ5	486	1	54760.4	1	1	0.0329	Serine/threonine-protein phosphatase 5	LOC105040568
A0A6I9R6L8	268	1	29983.5	1	2	0.0373	ricin B-like lectin R40G3	LOC105044905
A0A6I9R2R1	394	1	43253.2	1	1	0.0178	Transaldolase	LOC105043596
A0A6I9R0N4	274	1	29094.2	1	1	0.0657	membrane steroid-binding protein 1	LOC105042870
A0A6I9REV7	365	1	38954.6	1	1	0.0301	GDSL esterase/lipase APG	LOC105047950
A0A6I9RIB3	182	1	20659.1	1	1	0.0549	LOW QUALITY PROTEIN: 60S ribosomal protein L17	LOC105048920
A0A6I9RL51	204	1	22356.4	1	1	0.0441	30S ribosomal protein S6 alpha, chloroplastic	LOC105047611
A0A6I9QY06	667	1	73304.1	1	1	0.018	ABC transporter G family member 7	LOC105041175
A0A6I9QVQ2	589	1	66098.8	1	1	0.0238	protein TIC 55, chloroplastic	LOC105039555
A0A6I9RQU0	351	1	38909.9	1	1	0.0342	LOW QUALITY PROTEIN: probable carboxylesterase 18	LOC105051684
A0A6I9RKP7	247	1	26532.7	1	1	0.0445	enoyl-CoA delta isomerase 2, peroxisomal	LOC105047496
A0A6I9RHP6	394	1	44479.1	1	3	0.0355	Obg-like ATPase 1	LOC105049086
A0A6I9SJN2	353	1	37258.2	1	1	0.0368	chitin elicitor-binding protein	LOC105061543
A0A6I9QMB1	965	1	105327	1	2	0.0114	Pyruvate, phosphate dikinase	LOC105038099
A0A6I9RKG6	584	1	62998.6	1	3	0.0154	prolycopene isomerase, chloroplastic isoform X1	LOC105049770
A0A6J0PN07	519	1	57333.7	1	1	0.025	pentatricopeptide repeat-containing protein At5g43790	LOC105051260
A0A6I9QKE2	234	1	24826.8	1	4	0.0427	Chalcone-flavonone isomerase family protein	LOC105035984
A0A6I9RZE7	423	1	46329.9	1	2	0.0307	histone-binding protein MSI1	LOC105055114
A0A6I9RHI7	187	1	21002	1	2	0.0802	co-chaperone protein p23-1	LOC105048582
A0A6I9SFJ3	356	1	39819.1	1	1	0.0309	THUMP domain-containing protein 1 homolog	LOC105057668
A0A6I9RWE7	177	1	19045.7	1	4	0.0565	protein BOLA4, chloroplastic/mitochondrial	LOC105053511
A0A6I9RKK7	236	1	25673.4	1	2	0.0424	CBS domain-containing protein CBSX1, chloroplastic isoform X2	LOC105050145
A0A6I9RDA3	363	1	40327.1	1	2	0.0441	Folate gamma-glutamyl hydrolase	LOC105047475
A0A6I9QQV1	338	1	36148.7	1	2	0.0266	carboxyvinyl-carboxyphosphonate phosphorylmutase, chloroplastic	LOC105038488
A0A6I9QFB6	334	1	36999.8	1	1	0.0329	protein SLOW GREEN 1, chloroplastic	LOC105034899
A0A6I9QZR5	358	1	39464.6	1	2	0.0307	oryzain gamma chain	LOC105041860
A0A6I9QJ29	198	1	21843.1	1	2	0.0556	uncharacterized protein LOC105035473	LOC105035473
A0A6I9QSG4	901	1	103186	1	2	0.0178	N-terminal acetyltransferase A complex auxiliary subunit NAA15	LOC105038463
A0A6I9R6U5	128	1	13791.8	1	1	0.0703	calvin cycle protein CP12-1, chloroplastic	LOC105045035
A0A6I9QL67	250	1	25749.4	1	8	0.04	probable aquaporin TIP1-1	LOC105037218
A0A6I9QGE5	267	1	29473.1	1	2	0.03	ribonuclease 2	LOC105035062
A0A6I9QI77	404	1	45351.6	1	4	0.0347	Alpha-galactosidase	LOC105035979
A0A6I9S924	197	1	21641.1	1	1	0.0406	protein CURVATURE THYLAKOID 1D, chloroplastic	LOC105058487
A0A6I9QF69	360	1	38483.3	1	2	0.0361	sorbitol dehydrogenase	LOC105034274
A0A6I9QWE4	267	1	30572.5	1	1	0.0449	26S proteasome non-ATPase regulatory subunit 8 homolog A	LOC105039763
A0A6I9SGV0	664	1	74193.6	1	1	0.0151	Selenoprotein O	LOC105061237
A0A6I9SAN9	320	1	34518.8	1	1	0.0281	L-galactose dehydrogenase	LOC105055920
A0A6I9S3R8	863	1	95573.5	1	1	0.0162	alpha-L-fucosidase 2 isoform X1	LOC105056149
A0A6I9SJ65	197	1	21713.9	1	1	0.0508	50S ribosomal protein L9, chloroplastic	LOC105059074
A0A6I9RLK6	213	1	23674	1	1	0.0423	triphosphate tunnel metalloenzyme 3	LOC105050110
A0A6I9RGL1	201	1	21759.2	1	2	0.0796	plasma membrane-associated cation-binding protein 1	LOC105048335
A0A6I9RSC3	127	1	14181.5	1	1	0.0945	60S ribosomal protein L22-2	LOC105052526
A0A6I9SJX1	333	1	36139.2	1	1	0.036	probable 6-phosphogluconolactonase 4, chloroplastic	LOC105059350
A0A6I9RRR0	544	1	61265.2	1	1	0.0165	LOW QUALITY PROTEIN: carotenoid 9,10(9',10')-cleavage dioxygenase	LOC105052030
B3TLY6	164	1	18334.1	1	1	0.0671	SKP1-like protein	LOC105059648
A0A6I9QUN8	168	1	18666.1	1	2	0.0655	lachrymatory-factor synthase	LOC105040541
A0A6I9R237	341	1	37447.7	1	1	0.0293	Aldose 1-epimerase	LOC105042723
A0A6I9QHA2	377	1	40672.8	1	1	0.0292	Pyruvate dehydrogenase E1 component subunit beta	LOC105034969
A0A6J0PQQ2	771	1	84245.4	1	1	0.013	probable beta-D-xylosidase 7	LOC105056876
A0A6I9RI33	148	1	16189.6	1	1	0.0811	thioredoxin F2, chloroplastic	LOC105048844
A0A6J0PLS8	685	1	72942	1	1	0.0146	leucine-rich repeat extensin-like protein 3	LOC105048039
A0A6I9S5D5	522	1	59297.2	1	1	0.0153	Glutamate--cysteine ligase	LOC105057104
A0A6I9QGU8	263	1	28162.4	1	1	0.0342	aminoacyl tRNA synthase complex-interacting multifunctional protein 1	LOC105035369
A0A6I9RTN5	471	1	51009.5	1	1	0.0212	ureidoglycolate hydrolase	LOC105053076
A0A6I9QQZ0	872	1	96699.3	1	1	0.0138	bifunctional dethiobiotin synthetase/7,8-diamino-pelargonic acid aminotransferase, mitochondrial isoform X1	LOC105039255
A0A6I9RU70	352	1	38865.9	1	2	0.0568	activator of 90 kDa heat shock protein ATPase homolog	LOC105053125
A0A6I9RH41	364	1	40780.5	1	2	0.0412	pirin-like protein	LOC105048877
A0A6I9RW25	778	1	82315.9	1	1	0.018	LOW QUALITY PROTEIN: CO(2)-response secreted protease	LOC105053768
A0A6I9SAI8	214	1	23570.3	1	6	0.0794	Thioredoxin-dependent peroxiredoxin	LOC105058599
A0A6I9QR26	193	1	21478.4	1	3	0.0674	22.0 kDa class IV heat shock protein	LOC105038573
A0A6I9SI36	253	1	26926.3	1	3	0.0435	tropinone reductase-like 3	LOC105061022
A0A6I9QKK7	416	1	45819.2	1	1	0.024	acyl transferase 5	LOC105037013
A0A6J0PBI0	3681	1	405249	1	1	0.0033	HECT-type E3 ubiquitin transferase	LOC105032451
A0A1D5AIU6	118	1	11714.1	1	1	0.1186	Non-specific lipid-transfer protein	LOC105045973
A0A6I9RUJ9	171	1	18173.6	1	1	0.0643	protein CURVATURE THYLAKOID 1A, chloroplastic	LOC105053214
A0A6I9S9A8	291	1	32229.4	1	2	0.0584	uncharacterized protein At5g39570	LOC105058573
A0A6I9RCI4	129	1	13303.1	1	2	0.0698	photosystem I reaction center subunit psaK, chloroplastic	LOC105046700
A0A6I9S7G2	174	1	18904.3	1	3	0.0747	uncharacterized protein LOC105057462	LOC105057462
A0A6I9QWC4	277	1	29390.9	1	1	0.0469	50S ribosomal protein L15, chloroplastic	LOC105041074
A0A6I9S8V2	315	1	35469.5	1	1	0.0254	Annexin	LOC105058405
A0A6I9SJF2	180	1	19567.2	1	1	0.0556	monothiol glutaredoxin-S10 isoform X1	LOC105059156
A0A6I9R6A4	317	1	34668	1	2	0.0347	ABC transporter I family member 6, chloroplastic	LOC105044852
A0A6I9RQX2	138	1	14285.5	1	3	0.1159	Photosystem II 10 kDa polypeptide, chloroplastic	LOC105049085
A0A6J0PRR7	299	1	33136.8	1	2	0.0368	Ubiquinone biosynthesis protein	LOC105058609
A0A6I9RWH5	411	1	44287.5	1	1	0.0292	Glutamate dehydrogenase	LOC105053917
A0A6I9QKF3	523	1	57141	1	1	0.021	NADH dehydrogenase [ubiquinone] flavoprotein 1, mitochondrial	LOC105037165
A0A6I9QP04	208	1	23382.3	1	2	0.0481	uncharacterized protein LOC105037236 isoform X2	LOC105037236
A0A6I9RYB0	371	1	41427.1	1	1	0.0243	naringenin,2-oxoglutarate 3-dioxygenase	LOC105054663
A0A6I9R1V8	238	1	26639.4	1	2	0.042	dehydrin DHN1	LOC105042628
A0A6I9QAY5	151	1	16352	1	2	0.0596	Ferredoxin	LOC105033044
A0A6I9QPW7	264	1	28454.6	1	1	0.0341	ATP-dependent Clp protease proteolytic subunit	LOC105037624
A0A6I9RRI7	181	1	20063.1	1	1	0.0884	40S ribosomal protein S10-1	LOC105051950
A0A6I9S260	571	1	63568.8	1	1	0.0263	Glutamyl-tRNA synthetase	LOC105052855
A0A6I9S2N4	422	1	46371.8	1	1	0.0261	lecithin-cholesterol acyltransferase-like 1	LOC105055852
A0A6I9QXE9	513	1	57988.1	1	1	0.0292	suppressor of mec-8 and unc-52 protein homolog 1	LOC105040096
A0A6I9QEV3	483	1	54051.5	1	3	0.0228	UDP-sulfoquinovose synthase, chloroplastic	LOC105034144
A0A6I9R8B6	372	1	40656.5	1	4	0.0403	enoyl-[acyl-carrier-protein] reductase, mitochondrial	LOC105045788
A0A6I9SGS2	464	1	49856.8	1	1	0.0172	Glycosyltransferase	LOC105060740
A0A6I9S8P3	333	1	37090.1	1	1	0.033	uncharacterized protein LOC105055189	LOC105055189
A0A6I9RTP0	631	1	68211.8	1	1	0.0222	2-isopropylmalate synthase	LOC105052750
A0A6I9RBP8	347	1	39703.9	1	1	0.0432	alpha-terpineol synthase, chloroplastic	LOC105046866
A0A6I9QGI0	260	1	28857.8	1	1	0.0346	Acid phosphatase	LOC105035094
B3TLZ5	320	1	35647.9	1	1	0.0344	Ubiquitin fusion degradation protein	LOC105059367
A0A6I9RBN7	327	1	37284.8	1	1	0.0306	uncharacterized protein At2g39795, mitochondrial	LOC105046352
A0A6I9R3L0	496	1	55972.7	1	1	0.0222	Glutamate decarboxylase	LOC105041902
A0A6I9QZX8	151	1	16401.5	1	1	0.0795	late embryogenesis abundant protein Lea14-A	LOC105040787
A0A6I9QKR8	315	1	34231.9	1	2	0.0381	magnesium protoporphyrin IX methyltransferase, chloroplastic	LOC105035938
A0A6J0PQ75	244	1	27465.8	1	1	0.0656	uncharacterized protein LOC105055397	LOC105055397
A0A6I9SLF0	424	1	48042.1	1	1	0.0212	Sucrose-phosphatase	LOC105059936
B3TLU7	136	1	15378.6	1	1	0.0662	Histone H3	LOC105059364
A0A6I9QGP3	328	1	34827.6	1	1	0.0396	chloroplast envelope quinone oxidoreductase homolog	LOC105034700
A0A6I9QGX3	356	1	39222.7	11	62	0.2331	Glutamine synthetase	LOC105035493
A0A6I9S346	356	1	39213.5	12	66	0.2556	Glutamine synthetase	LOC105053181
A0A6I9S5A0	258	1	26968.4	2	3	0.0814	20 kDa chaperonin, chloroplastic	LOC105056693
A0A6I9RAP3	675	1	74293.5	5	5	0.0756	putative elongation factor TypA-like SVR3, chloroplastic isoform X1	LOC105046524
A0A6I9S1C1	388	1	41225.6	7	39	0.1959	protein DJ-1 homolog D	LOC105055359
A0A6I9SA97	388	1	41595.9	3	9	0.0825	protein DJ-1 homolog D	LOC105058906
A0A6I9QYA7	149	1	17099.9	7	20	0.396	16.9 kDa class I heat shock protein 2	LOC105041257
A0A6I9REM2	155	1	17649	5	21	0.3097	18.1 kDa class I heat shock protein	LOC105047872
A0A6I9QX31	156	1	17950.3	7	22	0.3397	18.1 kDa class I heat shock protein	LOC105041256
A0A6I9QR02	409	1	45871.4	7	22	0.1687	Isocitrate dehydrogenase [NADP]	LOC105039135
A0A6I9REQ3	851	1	93948.7	7	14	0.0752	heat shock 70 kDa protein 14	LOC105047899
A0A6J0PFN6	383	1	41504.2	7	17	0.1984	L-ascorbate peroxidase	LOC105038429
A0A6I9R0D9	583	1	63653.4	7	16	0.1321	Phosphoglucomutase (alpha-D-glucose-1,6-bisphosphate-dependent)	LOC105042097
A0A6I9QZY0	992	1	107931	11	29	0.0927	Aconitate hydratase	LOC105042560
A0A6I9SD99	377	1	41601	12	41	0.2653	actin-2	LOC105059495
A0A6I9SAT9	309	1	33980.9	6	13	0.2136	isoflavone reductase-like protein	LOC105058757
A0A6I9RRI0	267	1	28388.5	6	14	0.1498	tropinone reductase homolog At5g06060 isoform X2	LOC105052189
A0A6I9RWL2	547	1	61208	3	9	0.0622	Aspartate--tRNA ligase	LOC105050898
A0A6I9QRJ0	231	1	26055.4	2	8	0.0823	60S ribosomal protein L6	LOC105039467
A0A6I9RLW4	232	1	26058.4	2	12	0.0819	60S ribosomal protein L6	LOC105050221
A0A6I9R683	422	1	45245.7	5	13	0.109	Succinate--CoA ligase [ADP-forming] subunit beta, mitochondrial	LOC105044231
A0A6J0PED6	261	1	29292.8	5	15	0.1264	14-3-3-like protein	LOC105035059
A0A6I9S430	261	1	29394.7	4	13	0.1609	14-3-3-like protein B	LOC105056773
A0A6I9RJE5	563	1	60008.4	17	38	0.2984	ATP synthase subunit beta	LOC105047073
A0A6I9RDD2	559	1	59654.3	17	36	0.3023	ATP synthase subunit beta	LOC105047063
A0A6I9R7P0	249	1	27224.7	9	24	0.3333	Proteasome subunit alpha type	LOC105045512
A0A6I9QER0	445	1	48043.4	20	55	0.4	Phosphopyruvate hydratase	LOC105034448
A0A6I9RVI2	445	1	47738.4	17	51	0.3416	Phosphopyruvate hydratase	LOC105053561
A0A6I9RLB5	538	1	58755.1	10	20	0.1599	aldehyde dehydrogenase family 2 member B7, mitochondrial	LOC105050328
A0A6I9QP90	337	1	36629.9	9	32	0.2522	Glyceraldehyde-3-phosphate dehydrogenase	LOC105037818
A0A6I9RQ03	337	1	36583.9	6	18	0.1632	Glyceraldehyde-3-phosphate dehydrogenase	LOC105051363
A0A6I9Q8K7	266	1	28295.3	4	8	0.1466	Chlorophyll a-b binding protein, chloroplastic	LOC105032174
A0A6I9QI39	265	1	28649.4	3	6	0.1132	Chlorophyll a-b binding protein, chloroplastic	LOC105035084
A0A6I9RHL5	264	1	27988.2	4	6	0.1364	Chlorophyll a-b binding protein, chloroplastic	LOC105048687
A0A6I9R5X7	261	1	28212.9	6	12	0.2414	60S ribosomal protein L8-1	LOC105044131
A0A6I9RFG6	155	1	17359.9	7	23	0.3032	17.3 kDa class II heat shock protein	LOC105047941
A0A6I9QHZ2	451	1	51796.2	4	4	0.0687	Seryl-tRNA synthetase	LOC105035665
A0A6I9QQQ6	621	1	68302.8	11	18	0.1643	V-ATPase 69 kDa subunit	LOC105039332
A0A6I9R6D2	559	1	61163.8	10	25	0.1646	Phosphoglycerate mutase (2,3-diphosphoglycerate-independent)	LOC105044879
A0A6I9SF60	356	1	37638.8	9	22	0.2191	Malate dehydrogenase	LOC105060089
A0A6I9SCI9	412	1	43303	2	6	0.0534	Malate dehydrogenase	LOC105056603
A0A6I9S747	352	1	37554.8	6	19	0.1705	Ribosomal protein	LOC105057725
A0A6I9S1T2	992	1	111398	22	67	0.1966	chaperone protein ClpB3, chloroplastic isoform X2	LOC105055994
A0A6I9RJC8	980	1	109465	4	14	0.0388	chaperone protein ClpB3, mitochondrial	LOC105049549
A0A6I9QPS1	485	1	53059.9	16	43	0.2577	Adenosylhomocysteinase	LOC105038875
A0A6I9RKP4	328	1	35427.7	3	3	0.1189	probable plastid-lipid-associated protein 2, chloroplastic	LOC105050188
A0A6I9QBN0	466	1	51220.3	4	10	0.0987	WD-40 repeat-containing protein MSI4	LOC105033298
A0A6I9R1G8	221	1	25011.6	7	19	0.3167	GTP-binding nuclear protein	LOC105043032
A0A6I9QJF3	157	1	16445.3	3	14	0.1975	uncharacterized protein At5g48480	LOC105036614
A0A6I9RBQ0	477	1	52173	22	57	0.3648	ribulose bisphosphate carboxylase/oxygenase activase 2, chloroplastic isoform X1	LOC105046370
A0A6I9QWZ0	521	1	57453.5	3	7	0.0691	Seryl-tRNA synthetase	LOC105041394
A0A6I9S3V0	195	1	21733	3	12	0.1897	1-deoxy-D-xylulose 5-phosphate reductoisomerase, chloroplastic	LOC105056285
A0A6I9SGF4	523	1	57889.6	2	3	0.0363	LOW QUALITY PROTEIN: probable mitochondrial-processing peptidase subunit beta, mitochondrial	LOC105058067
A0A6I9SKN0	288	1	31856.7	2	2	0.0868	uncharacterized protein LOC105059658	LOC105059658
A0A6I9QNA8	259	1	28948.7	2	5	0.0811	hydroxyacylglutathione hydrolase cytoplasmic	LOC105037371
A0A6I9QEQ4	394	1	43101.5	4	7	0.1015	ERBB-3 BINDING PROTEIN 1	LOC105034086
A0A6I9S6A2	397	1	43491.7	4	6	0.1083	ERBB-3 BINDING PROTEIN 1	LOC105057115
A0A6I9QJ88	462	1	51749.2	5	5	0.1039	4-hydroxy-3-methylbut-2-enyl diphosphate reductase, chloroplastic isoform X1	LOC105035427
A0A6I9RIN9	291	1	31867.3	6	16	0.1959	D-fructose-1,6-bisphosphate 1-phosphohydrolase	LOC105049443
A0A6I9RPN3	375	1	41159.7	5	9	0.12	ATP synthase gamma chain 1, chloroplastic	LOC105051242
A0A6I9SFT3	436	1	47095.8	2	7	0.0596	amidase 1 isoform X1	LOC105057785
A0A6I9S5I9	244	1	26867.8	8	33	0.2541	Superoxide dismutase	LOC105057198
A0A6I9RB14	459	1	50046.8	2	7	0.0174
A0A6I9RUF3	235	1	26280.9	5	6	0.1957	40S ribosomal protein S3-3 isoform X1	LOC105053104
A0A6I9RQE1	277	1	30645.5	2	3	0.0975	uncharacterized protein LOC105051514	LOC105051514
A0A6I9QN56	765	1	82455.6	3	3	0.0536	subtilisin-like protease SBT1.9	LOC105038043
A0A6I9SHI7	509	1	57466	7	11	0.1375	lysosomal Pro-X carboxypeptidase	LOC105061159
A0A6I9R0M5	890	1	97458.4	2	3	0.0292	26S proteasome non-ATPase regulatory subunit 2 homolog	LOC105042820
A0A6I9SCQ3	526	1	57211.2	4	8	0.0646	alanine aminotransferase 2 isoform X1	LOC105056662
A0A6J0PM64	274	1	29728.7	2	2	0.0876	Chitinase	LOC105051630
A0A6I9Q8D0	151	1	16064.4	2	3	0.1325	Peptidylprolyl isomerase	LOC105032408
A0A6I9R7N0	356	1	38677.7	4	7	0.1236	glucan endo-1,3-beta-glucosidase-like	LOC105045343
A0A6I9QD17	338	1	36015	4	7	0.1154	glucan endo-1,3-beta-glucosidase	LOC105033964
A0A6I9RUF9	534	1	59280.5	2	2	0.0356	eukaryotic peptide chain release factor GTP-binding subunit ERF3A	LOC105053108
A0A6I9RDD8	583	1	61929	3	3	0.0515	2-hydroxyacyl-CoA lyase	LOC105047067
A0A6I9SF98	530	1	55481.6	9	23	0.1717	leucine aminopeptidase 2, chloroplastic	LOC105060178
A0A6I9RJT9	336	1	37187.3	6	17	0.1607	28 kDa ribonucleoprotein, chloroplastic	LOC105049560
A0A6I9RTE3	333	1	36962.2	6	17	0.1381	28 kDa ribonucleoprotein, chloroplastic	LOC105052972
A0A6J0PP94	671	1	72210.6	20	52	0.2608	heat shock 70 kDa protein, mitochondrial	LOC105054078
A0A6I9RTH8	681	1	72805	8	23	0.0925	heat shock 70 kDa protein, mitochondrial	LOC105052861
A0A6I9R4T4	341	1	37403.8	3	3	0.0909	Adenosine kinase	LOC105044315
A0A6I9RDZ6	576	1	61480.4	3	7	0.0503	chaperonin CPN60-like 2, mitochondrial	LOC105047673
A0A6I9QMP7	486	1	51206.1	2	6	0.0535	cell division protein FtsZ homolog 2-2, chloroplastic	LOC105038248
A0A6I9QMQ4	389	1	44431.7	7	20	0.1594	60S ribosomal protein L3	LOC105038030
A0A6I9SCJ2	540	1	57358.9	15	73	0.2685	Dihydrolipoyl dehydrogenase	LOC105059764
A0A6I9Q7U0	995	1	108841	7	8	0.0693	Alanine--tRNA ligase	LOC105032009
A0A6I9R9M7	148	1	16436.6	5	21	0.3108	Nucleoside diphosphate kinase	LOC105043765
A0A6I9S0U1	170	1	16788.3	5	13	0.1471	Plastocyanin	LOC105055143
A0A6I9QWA8	516	1	55408	10	29	0.186	Succinate-semialdehyde dehydrogenase	LOC105039716
A0A6J0PRZ2	361	1	38689.6	3	8	0.0831	sorbitol dehydrogenase	LOC105059340
A0A6I9QE56	419	1	47863.3	6	14	0.1122	elongation factor 1-gamma 2	LOC105033921
A0A6I9SEG2	295	1	32965.9	2	2	0.0678	Inorganic diphosphatase	LOC105060092
A0A6I9R2C6	310	1	35127.1	2	9	0.0645	bifunctional epoxide hydrolase 2	LOC105042806
A0A6I9RQG3	273	1	29259.8	3	4	0.1136	Proteasome subunit beta	LOC105051503
B3TLY7	363	1	40091.3	3	3	0.0689	Protein disulfide-isomerase	LOC105052579
A0A6I9QEB5	291	1	31568.3	2	3	0.0722	methyl-CpG-binding domain-containing protein 11 isoform X1	LOC105034492
Q9FUN3	224	1	25441.4	5	12	0.2232	60S ribosomal protein L10	LOC105057229
A0A6I9SEI1	633	1	69703.7	5	10	0.0885	Succinate dehydrogenase [ubiquinone] flavoprotein subunit, mitochondrial	LOC105060109
A0A6I9S2Y0	476	1	52802.5	2	7	0.0462	serine carboxypeptidase-like 18	LOC105055847
A0A6I9RRQ6	241	1	26568.8	3	9	0.1452	(3R)-hydroxymyristoyl-[acyl-carrier-protein] dehydratase	LOC105051936
A0A6I9QVY8	518	1	55822.6	2	2	0.0405	aspartic proteinase oryzasin-1 isoform X1	LOC105041016
A0A6I9QJY4	686	1	73278.6	2	2	0.0306	nucleolin 2	LOC105035798
A0A6J0PDI0	820	1	88402.3	2	2	0.0256	nucleolin 2	LOC105035987
A0A6I9RRN4	319	1	34549.6	2	2	0.069	Peroxidase	LOC105052269
A0A6I9S8E6	290	1	31784.4	3	9	0.0759	L-ascorbate peroxidase	LOC105055090
A0A6I9QEX0	249	1	27349.7	7	20	0.2329	L-ascorbate peroxidase	LOC105034165
A0A6I9QPU0	242	1	27584.2	10	36	0.2769	protein IN2-1 homolog B isoform X1	LOC105037578
A0A6I9S0L6	822	1	94473.9	10	22	0.1265	endoplasmin homolog	LOC105055072
A0A6I9Q9T6	807	1	91541.6	6	13	0.0855	heat shock protein 90-6, mitochondrial	LOC105032467
A0A6I9SDN9	838	1	95772.6	10	22	0.1241	endoplasmin homolog	LOC105059624
A0A6I9R6T2	810	1	92689.6	4	10	0.0519	Sucrose synthase	LOC105045149
A0A6I9QED0	257	1	26722.8	3	4	0.0584	NADPH-dependent aldehyde reductase-like protein, chloroplastic	LOC105034507
A0A6I9RNA7	191	1	19878.7	2	3	0.1099	50S ribosomal protein L12, chloroplastic	LOC105048206
A0A6I9QCA8	261	1	28772.5	3	10	0.1149	Proteasome subunit alpha type	LOC105033297
A0A6I9Q9E0	496	1	53659.4	3	3	0.0665	6-phosphogluconate dehydrogenase, decarboxylating	LOC105032435
A0A6I9R5I7	488	1	53462.5	6	9	0.123	6-phosphogluconate dehydrogenase, decarboxylating	LOC105043966
A0A6I9RKJ3	1058	1	118576	3	4	0.0293	Sucrose-phosphate synthase	LOC105050124
A0A6I9RG69	501	1	54839.9	3	4	0.0619	aldehyde dehydrogenase family 2 member C4	LOC105048511
A0A6I9SGZ9	796	1	84486.8	2	4	0.0251	subtilisin-like protease SBT1.2	LOC105060812
A0A6I9RBW5	318	1	33648.6	3	3	0.1226	DNA damage-repair/toleration protein DRT102	LOC105047020
A0A6I9S7A0	152	1	15146.5	2	7	0.1645	Superoxide dismutase [Cu-Zn]	LOC105057698
A0A6I9R7A7	152	1	15142.4	2	7	0.1513	Superoxide dismutase [Cu-Zn]	LOC105045220
A0A6I9R9I7	1707	1	193184	4	6	0.0211	Clathrin heavy chain	LOC105045851
A0A6I9QAJ2	387	1	43485.1	2	2	0.0491	agmatine deiminase	LOC105032878
A0A6I9RG31	357	0	39278.6	11	62	0.2241	Glutamine synthetase	LOC105048492
A0A6I9SB87	356	0	39142.5	8	49	0.1517	Glutamine synthetase	LOC105058949
A0A6I9S043	356	0	39183.4	7	44	0.1292	Glutamine synthetase	LOC105055426
A0A6I9QW68	357	0	39138.5	5	21	0.1092	Glutamine synthetase	LOC105041104
A0A6I9QTA4	836	0	94231.1	2	2	0.0156	peptidyl-prolyl cis-trans isomerase CYP95 isoform X1	LOC105040198
A0A6I9S940	383	0	42412.1	2	2	0.0339	peptidyl-prolyl cis-trans isomerase CYP40 isoform X1	LOC105058504
A0A6I9RY54	172	0	18229.9	3	6	0.1221	Peptidyl-prolyl cis-trans isomerase	LOC105054398
A0A6J0PP32	697	0	77355	2	2	0.0187	peptidyl-prolyl cis-trans isomerase CYP63 isoform X2	LOC105055603
A0A6I9S1W6	703	0	78030.4	2	2	0.0185	peptidyl-prolyl cis-trans isomerase CYP63 isoform X1	LOC105055603
A0A6I9REI7	842	0	94539.2	2	2	0.0154	peptidyl-prolyl cis-trans isomerase CYP95 isoform X1	LOC105047844
A0A6I9RVH4	215	0	23195.1	6	12	0.214	Peptidyl-prolyl cis-trans isomerase	LOC105053702
A0A6I9SC58	174	0	18786.3	2	5	0.0805	Peptidyl-prolyl cis-trans isomerase	LOC105059095
A0A6I9RVW9	211	0	22706.8	6	12	0.218	Peptidyl-prolyl cis-trans isomerase	LOC105053702
A0A6I9RB61	674	0	74194.4	4	4	0.0564	putative elongation factor TypA-like SVR3, chloroplastic isoform X2	LOC105046524
A0A6J0PC38	310	0	32539.3	4	21	0.1065	protein DJ-1 homolog D isoform X2	LOC105035502
A0A6I9QHK1	330	0	34841.4	4	21	0.1	protein DJ-1 homolog D isoform X1	LOC105035502
A0A6I9QAK9	392	0	43696.5	2	2	0.0357	cinnamoyl-CoA reductase 2 isoform X2	LOC105032898
A0A6I9Q9I5	393	0	43838.5	2	2	0.0356	cinnamoyl-CoA reductase 2 isoform X1	LOC105032898
A0A6J0PBT5	346	0	38380.8	3	3	0.0665	cinnamoyl-CoA reductase 2	LOC105032899
A0A6I9QGP4	375	0	41197.5	3	3	0.0613	cinnamoyl-CoA reductase 2 isoform X2	LOC105034771
A0A6I9QAZ1	324	0	35554.4	2	2	0.0432	cinnamoyl-CoA reductase 1 isoform X2	LOC105032903
A0A6J0PBN2	325	0	35641.4	2	2	0.0431	cinnamoyl-CoA reductase 1 isoform X1	LOC105032903
A0A6I9QFK8	376	0	41325.6	3	3	0.0612	cinnamoyl-CoA reductase 2 isoform X1	LOC105034771
A0A6I9QDC8	299	0	32771.4	5	15	0.0936	4-diphosphocytidyl-2C-methyl-D-erythritol synthase	LOC105034194
A0A6I9QDI5	256	0	28251.7	2	6	0.0391	4-diphosphocytidyl-2C-methyl-D-erythritol synthase	LOC105034194
A0A6J0PC55	314	0	34554.3	5	15	0.0892	4-diphosphocytidyl-2C-methyl-D-erythritol synthase	LOC105034194
A0A6I9QEY4	316	0	34710.4	5	15	0.0886	4-diphosphocytidyl-2C-methyl-D-erythritol synthase	LOC105034194
A0A6I9QHU0	203	0	21729.9	5	7	0.2167	NAD(P)H dehydrogenase (quinone)	LOC105035611
A0A6I9RSQ3	203	0	21651.9	4	6	0.1379	NAD(P)H dehydrogenase (quinone)	LOC105052675
A0A6I9QJS1	209	0	22446.3	5	7	0.2105	NAD(P)H dehydrogenase (quinone)	LOC105035611
A0A6I9RJ14	203	0	21840	5	7	0.2167	NAD(P)H dehydrogenase (quinone)	LOC105046963
A0A6I9R9R1	155	0	17602.9	3	17	0.1613	18.1 kDa class I heat shock protein	LOC105046300
A0A6I9RMU0	155	0	17619.9	3	17	0.1613	18.1 kDa class I heat shock protein	LOC105050567
A0A6I9R1M0	152	0	17587.1	6	16	0.3289	18.1 kDa class I heat shock protein	LOC105041255
A0A6I9RG45	156	0	17886.2	6	26	0.2821	16.9 kDa class I heat shock protein 2	LOC105048400
A0A6I9RLZ1	160	0	18108.2	4	20	0.2125	18.1 kDa class I heat shock protein	LOC105050569
A0A6I9QX36	156	0	17894.2	5	16	0.2949	16.9 kDa class I heat shock protein 2	LOC105041260
A0A6I9QUC0	413	0	47014	7	24	0.1937	eukaryotic initiation factor 4A-8	LOC105040432
A0A6I9RMW2	413	0	46984	9	26	0.2349	eukaryotic initiation factor 4A-15	LOC105050872
A0A6I9RI98	413	0	46885.9	9	26	0.2349	eukaryotic initiation factor 4A-2	LOC105049303
A0A6I9RRI4	413	0	47046.9	6	21	0.1671	eukaryotic initiation factor 4A-15	LOC105049302
A0A6I9RNP2	413	0	46871.9	9	26	0.2349	eukaryotic initiation factor 4A-2	LOC105050873
A0A6I9RQU6	358	0	37852	5	13	0.1061	Thiamine thiazole synthase, chloroplastic	LOC105051965
A0A6I9QNX4	408	0	44911.1	4	9	0.1201	Transaldolase	LOC105037637
A0A6J0PL58	440	0	48020.9	4	9	0.1114	Transaldolase	LOC105049749
B3TLN7	195	0	21704.6	5	16	0.2051	40S ribosomal protein S5	LOC105048878
A0A6J0PFM3	128	0	14060.6	2	3	0.1641	40S ribosomal protein S5	LOC109505376
A0A6I9QJ63	195	0	21770.6	5	16	0.2051	40S ribosomal protein S5	LOC105036340
A0A6I9QGJ0	195	0	21775.6	5	16	0.2051	40S ribosomal protein S5	LOC105034713
A0A6I9QAT3	474	0	51693.8	1	1	0.0169	bifunctional aspartate aminotransferase and glutamate/aspartate-prephenate aminotransferase	LOC105033000
A0A6I9QQS0	493	0	53085.2	3	8	0.069	bifunctional aspartate aminotransferase and glutamate/aspartate-prephenate aminotransferase isoform X1	LOC105037948
A0A6I9QMU7	412	0	44438.8	3	8	0.0825	bifunctional aspartate aminotransferase and glutamate/aspartate-prephenate aminotransferase isoform X2	LOC105037948
A0A6I9SG07	132	0	14396.8	4	7	0.3485	Peptide-methionine (R)-S-oxide reductase	LOC105057869
A0A6I9QDD6	104	0	11197.2	3	6	0.3558	peptide methionine sulfoxide reductase B5	LOC105033890
A0A6I9S8E4	132	0	14440.8	4	7	0.3485	Peptide-methionine (R)-S-oxide reductase	LOC105057864
A0A6I9RXE7	189	0	21500.6	1	1	0.0794	60S ribosomal protein L9	LOC105054261
B3TLR1	189	0	21344.5	1	1	0.0794	60S ribosomal protein L9	LOC105043279
A0A6I9SBY7	189	0	21332.5	1	1	0.0794	60S ribosomal protein L9	LOC105059554
A0A6I9SAY2	487	0	55084.4	6	21	0.1211	Isocitrate dehydrogenase [NADP]	LOC105058809
A0A6I9RDL8	411	0	46056.6	5	17	0.1168	Isocitrate dehydrogenase [NADP]	LOC105047582
A0A6I9SAS9	489	0	55242.5	6	21	0.1207	Isocitrate dehydrogenase [NADP]	LOC105058809
B3TM42	416	0	46659.8	5	20	0.1178	Isocitrate dehydrogenase [NADP]	LOC105040690
A0A6I9RVA2	852	0	94006.4	4	11	0.0352	heat shock 70 kDa protein 14	LOC105045377
A0A6I9S3C0	152	0	17152.4	2	7	0.0855	40S ribosomal protein S15	LOC105055984
B3TLS1	153	0	17334.4	3	12	0.1634	40S ribosomal protein S15	LOC105052896
A0A6I9RS35	153	0	17372.5	3	12	0.1634	40S ribosomal protein S15	LOC105049514
A0A6I9QBK6	151	0	17111.3	3	12	0.1656	40S ribosomal protein S15	LOC105033079
A0A6I9SHX6	246	0	27316.1	2	9	0.0854	Proteasome subunit alpha type	LOC105058614
A0A6J0PMX1	403	0	43421.3	9	29	0.2432	probable L-ascorbate peroxidase 6, chloroplastic/mitochondrial isoform X2	LOC105051809
A0A6I9RRD0	432	0	46576	11	34	0.2708	L-ascorbate peroxidase	LOC105051809
A0A6J0PMX7	383	0	41128	11	34	0.3055	L-ascorbate peroxidase	LOC105051809
A0A6I9QHH2	766	0	84695.6	9	20	0.0914	5-methyltetrahydropteroyltriglutamate--homocysteine S-methyltransferase	LOC105035031
A0A6I9RUT6	766	0	84522	4	13	0.0548	5-methyltetrahydropteroyltriglutamate--homocysteine S-methyltransferase	LOC105053250
A0A6I9S590	317	0	34499.4	1	6	0.041	40S ribosomal protein SA	LOC105056684
A0A6I9S2M9	303	0	33095.6	1	6	0.0429	40S ribosomal protein SA	LOC105053046
A0A6I9S9C9	304	0	33243.8	1	6	0.0428	40S ribosomal protein SA	LOC105058593
A0A6I9R071	305	0	33473.8	1	6	0.0426	40S ribosomal protein SA	LOC105042003
A0A6J0PDU0	210	0	22902.8	3	5	0.1333	actin-66-like	LOC105036664
A0A6J0PIN5	332	0	36986.7	8	25	0.2922	actin-100 isoform X3	LOC105045739
A0A6I9Q9C0	377	0	41549.9	13	38	0.313	actin-101	LOC105032827
A0A6I9RVF5	377	0	41507.8	11	32	0.2493	actin	LOC105053160
A0A6J0PDE1	758	0	82252.3	2	10	0.0277	receptor kinase-like protein Xa21	LOC105035828
A0A6I9S387	377	0	41577.9	12	34	0.2785	actin	LOC105056387
Q5J1K2	377	0	41644.9	11	32	0.2493	Actin	ACT1
A0A6J0PJ10	436	0	48151.4	13	38	0.2706	actin-101 isoform X1	LOC105045739
A0A6I9RRW8	377	0	41632	11	32	0.2493	actin-2	LOC105049442
A0A6I9QQI9	377	0	41607.9	13	38	0.313	actin-101	LOC105038335
A0A6I9RBM3	377	0	41574	12	34	0.2785	actin-101	LOC105044497
A0A6I9QKX8	150	0	16573.2	8	24	0.4067	actin-7-like	LOC105037098
A0A6I9S645	377	0	41560	12	34	0.2785	actin-3	LOC105057000
A0A6I9RR22	377	0	41579.9	13	38	0.313	actin-101	LOC105052013
A0A6I9R951	377	0	41605.9	13	38	0.313	actin-101 isoform X2	LOC105045739
A0A6I9RWU5	377	0	41556.8	12	35	0.2706	actin-101	LOC105054048
A0A6I9QGJ8	377	0	41590.9	12	34	0.2785	actin	LOC105035347
A0A6I9RS48	291	0	31163.1	3	7	0.0481	tropinone reductase homolog At5g06060-like	LOC105052200
A0A6I9RS43	273	0	28997.1	3	7	0.0513	tropinone reductase homolog At5g06060	LOC105052187
A0A6I9RZ79	367	0	39973.6	1	1	0.0272	Isocitrate dehydrogenase [NAD] subunit, mitochondrial	LOC105051802
A0A6I9QQS2	367	0	40051.5	1	1	0.0272	Isocitrate dehydrogenase [NAD] subunit, mitochondrial	LOC105038431
A0A6I9RJ59	543	0	60617.9	2	6	0.0368	Aspartate--tRNA ligase	LOC105049264
A0A6I9R1G5	209	0	21833.3	2	8	0.1053	LOW QUALITY PROTEIN: superoxide dismutase [Cu-Zn], chloroplastic	LOC105043169
A0A6I9R861	186	0	20422.1	3	15	0.1344	Histone H2B	LOC105045733
A0A6I9SDM3	154	0	16951.3	6	18	0.3052	Histone H2B	LOC105056972
A0A6I9QAQ7	141	0	15495.6	6	18	0.3333	Histone H2B	LOC105032844
A0A6J0PR51	294	0	32447	6	18	0.2959	Histone H2B	LOC105056980
A0A6I9R6S8	154	0	16953.3	6	18	0.3052	Histone H2B	LOC105044462
A0A6I9R4W2	154	0	16993.4	6	18	0.3052	Histone H2B	LOC105044455
A0A6I9R917	153	0	16818.3	6	18	0.3072	Histone H2B	LOC105045712
A0A6I9R111	141	0	15560.6	3	15	0.1773	Histone H2B	LOC105042855
A0A6I9RBL3	581	0	63319.5	1	1	0.0189	Threonine synthase	LOC105046819
A0A6I9QKI6	543	0	59452.4	1	1	0.0203	Threonine synthase	LOC105036983
B3TM45	249	0	28302.6	2	4	0.0843	40S ribosomal protein S6	LOC105056777
A0A6I9SA41	249	0	28361.5	2	4	0.0843	40S ribosomal protein S6	LOC105058445
B3TLK9	249	0	28348.5	2	4	0.0843	40S ribosomal protein S6	LOC105041930
A0A6J0PN32	604	0	65946.9	1	1	0.0166	CTP synthase	LOC105052573
A0A6I9RTQ8	575	0	62791.3	1	1	0.0174	CTP synthase	LOC105052573
A0A6I9SGR4	331	0	36699.1	2	2	0.0483	Indole-3-glycerol-phosphate synthase	LOC105060736
A0A6J0PAT4	375	0	41429.5	2	2	0.0427	Indole-3-glycerol-phosphate synthase	LOC105060736
A0A6I9SFF4	401	0	44200	2	2	0.0399	Indole-3-glycerol-phosphate synthase	LOC105060736
A0A6I9SIK7	364	0	39736.1	5	7	0.1319	Dihydrolipoyllysine-residue succinyltransferase	LOC105061406
A0A6I9SHB2	443	0	48791.9	5	7	0.1084	Dihydrolipoyllysine-residue succinyltransferase	LOC105061406
A0A6J0PFD7	211	0	23436.2	2	4	0.0853	stem 28 kDa glycoprotein-like	LOC105041459
A0A6I9R221	237	0	26546.3	6	17	0.1224	small heat shock protein, chloroplastic isoform X1	LOC105042706
A0A6I9S525	273	0	30103.1	1	5	0.0366	40S ribosomal protein S2-3	LOC105056627
A0A6I9QAK8	274	0	30183.2	1	5	0.0365	40S ribosomal protein S2-2	LOC105033140
A0A6I9RHN4	275	0	30260.2	1	5	0.0364	40S ribosomal protein S2-3	LOC105046516
A0A6I9S9B1	450	0	49572.3	1	1	0.02	Tubulin alpha chain	LOC105058344
A0A6I9RZF9	450	0	49681.5	1	1	0.02	Tubulin alpha chain	LOC105054774
A0A6I9SG99	451	0	49592.3	1	1	0.02	Tubulin alpha chain	LOC105061039
A0A6I9S345	451	0	49631.3	1	1	0.02	Tubulin alpha chain	LOC105055911
A0A6I9SEF8	499	0	54772.5	1	1	0.018	Tubulin alpha chain	LOC105060088
A0A6I9RA73	450	0	49601.5	1	1	0.02	Tubulin alpha chain	LOC105046462
A0A6I9SGR1	451	0	49640.3	1	1	0.02	Tubulin alpha chain	LOC105058171
A0A6I9QKF5	575	0	62656.3	3	5	0.0557	patellin-3 isoform X2	LOC105036846
A0A6I9QKF1	576	0	62784.4	3	5	0.0556	patellin-3 isoform X1	LOC105036846
A0A6I9QGQ0	588	0	64479.3	2	2	0.0272	patellin-3	LOC105035315
A0A6I9S731	307	0	34381.4	4	9	0.4104	polyubiquitin	LOC105057697
A0A6J0PPP7	384	0	42908.1	4	9	0.4062	polyubiquitin isoform X3	LOC105054981
A0A6I9QV09	211	0	23724.7	4	9	0.1564	Ubiquitin	LOC105040025
A0A6J0PRE2	156	0	17673.5	4	9	0.2115	Ubiquitin	LOC109506628
A0A6J0PNK0	77	0	8629.6	4	9	0.4286	ubiquitin	LOC105052645
B3TLP6	128	0	14645.9	4	9	0.2578	Ubiquitin	LOC105061466
A0A6J0PPP6	916	0	102434	4	9	0.4323	polyubiquitin-A isoform X6	LOC105054981
A0A6I9SFC9	129	0	14465.7	4	9	0.2558	ubiquitin isoform X2	LOC105060174
A0A6I9SDI6	156	0	17673.5	4	9	0.2115	Ubiquitin	LOC105059762
A0A6I9SEM4	155	0	17337.4	4	9	0.2129	ubiquitin-NEDD8-like protein RUB2 isoform X1	LOC105060174
A0A6I9R6R6	156	0	17659.5	4	9	0.2115	Ubiquitin	LOC105044944
A0A6I9QDC9	153	0	17067.2	4	9	0.2157	ubiquitin-NEDD8-like protein RUB2	LOC105033676
A0A6I9QT52	193	0	21308.3	4	9	0.171	Ubiquitin	LOC105040025
A0A6I9Q9M0	154	0	17257.2	4	9	0.2143	ubiquitin-NEDD8-like protein RUB2 isoform X2	LOC105032512
A0A6J0PRG0	156	0	17717.5	4	9	0.2115	Ubiquitin	LOC105057295
A0A6I9QPZ5	384	0	42910	4	9	0.4297	polyubiquitin 4	LOC105037656
A0A6J0PPQ8	156	0	17405.3	4	9	0.4231	polyubiquitin isoform X5	LOC105054981
A0A6I9RC96	229	0	25635.8	4	9	0.4323	polyubiquitin 11	LOC105046895
A0A6I9QSU5	188	0	20731.1	4	9	0.1755	Ubiquitin	LOC105040025
A0A6I9RMB1	964	0	107751	1	1	0.0135	villin-3 isoform X1	LOC105050395
A0A6I9RIZ3	958	0	106966	1	1	0.0136	villin-5 isoform X1	LOC105049197
A0A6J0PKT4	949	0	106131	1	1	0.0137	villin-5 isoform X3	LOC105049197
A0A6I9RLH4	962	0	107510	1	1	0.0135	villin-3 isoform X2	LOC105050395
A0A6I9QRG4	962	0	107850	1	1	0.0135	villin-5	LOC105039288
A0A6I9S1W2	947	0	104384	2	3	0.0296	villin-2	LOC105052743
A0A6I9R8I6	982	0	107726	2	3	0.0285	villin-2	LOC105045535
A0A6I9RLI4	604	0	67309.9	2	3	0.0364	Adenylate kinase	LOC105050085
A0A6I9RKE3	608	0	67877.2	2	3	0.0362	Adenylate kinase	LOC105050085
A0A6J0PRQ9	1473	0	165127	1	2	0.0061	alpha-glucan water dikinase, chloroplastic isoform X1	LOC105058794
A0A6J0PRP9	1398	0	156450	1	2	0.0064	alpha-glucan water dikinase, chloroplastic isoform X2	LOC105058794
A0A6I9S8U2	262	0	29819.7	2	2	0.0611	14-3-3-like protein GF14 iota	LOC105058213
A0A6I9RN41	260	0	29507.5	2	2	0.0615	14-3-3 protein 9 isoform X1	LOC105048134
A0A6I9QUW0	259	0	29448.5	3	9	0.0927	14-3-3-like protein D isoform X2	LOC105040620
A0A6I9S8Y9	257	0	29096.5	4	10	0.0895	14-3-3 protein 6	LOC105058447
A0A6I9RU42	208	0	23533.1	6	19	0.25	14-3-3-like protein isoform X2	LOC105053212
H6TNP2	261	0	29468.9	4	14	0.0881	14-3-3-like protein	LOC105048516
A0A6I9R5H5	261	0	29490.5	2	8	0.0575	14-3-3-like protein D isoform X1	LOC105043958
A0A6I9REC3	261	0	29613.6	3	9	0.092	14-3-3-like protein D	LOC105047394
A0A6I9RUQ9	207	0	23340.9	6	19	0.2512	14-3-3-like protein isoform X3	LOC105053212
A0A6I9R3S3	260	0	29419.5	2	8	0.0577	14-3-3-like protein D isoform X2	LOC105043958
A0A6I9QY85	258	0	28936.4	4	10	0.0891	14-3-3-like protein	LOC105041928
A0A6I9QWH9	260	0	29519.5	3	9	0.0923	14-3-3-like protein D isoform X1	LOC105040620
A0A6I9QEN4	986	0	108148	1	1	0.0101	Ribonuclease	LOC105034650
A0A6I9SFS0	989	0	108266	1	1	0.0101	Ribonuclease	LOC105060355
A0A6J0PD53	985	0	108114	1	1	0.0102	Ribonuclease	LOC105036009
A0A6I9RBB1	434	0	46735	2	2	0.0346	Histidinol dehydrogenase, chloroplastic	LOC105046721
A0A6I9RIC1	485	0	52694.1	2	2	0.0309	Histidinol dehydrogenase	LOC105046721
A0A6I9RAJ2	340	0	35193.5	5	17	0.1471	Succinate--CoA ligase [ADP-forming] subunit alpha, mitochondrial	LOC105046449
A0A6I9RG09	556	0	59557.2	17	42	0.3022	ATP synthase subunit beta	LOC105048467
A0A6I9RR46	439	0	47072.2	4	13	0.0866	ultraviolet-B receptor UVR8 isoform X4	LOC105051784
A0A6I9RR96	476	0	51063.2	4	13	0.0798	ultraviolet-B receptor UVR8 isoform X1	LOC105051784
A0A6J0PMZ1	474	0	50806.1	4	13	0.0802	ultraviolet-B receptor UVR8 isoform X2	LOC105051784
A0A6I9RQ81	448	0	47961.5	4	13	0.0848	ultraviolet-B receptor UVR8 isoform X3	LOC105051784
A0A6J0PQD9	215	0	24163.3	9	37	0.2233	small heat shock protein, chloroplastic isoform X1	LOC105056781
A0A6I9SD06	214	0	24107.3	9	37	0.2243	small heat shock protein, chloroplastic isoform X2	LOC105056781
A0A6I9S699	447	0	49285.8	7	18	0.1499	Elongation factor 1-alpha	LOC105057063
Q5J1K3	447	0	49274.8	6	17	0.1208	Elongation factor 1-alpha	EF1-a1
A0A6I9R7B3	447	0	49257.8	6	17	0.1208	Elongation factor 1-alpha	LOC105044645
A0A6I9S8U8	447	0	49350.8	7	18	0.1499	Elongation factor 1-alpha	LOC105058399
A0A6I9QJJ5	447	0	49305.7	7	18	0.1499	Elongation factor 1-alpha	LOC105036434
A0A6I9SDA1	447	0	49244.8	7	18	0.1499	Elongation factor 1-alpha	LOC105056868
A0A6J0PHI4	452	0	49776	6	17	0.1195	Elongation factor 1-alpha	LOC105045817
A0A6I9S646	447	0	49216.8	7	18	0.1499	Elongation factor 1-alpha	LOC105057062
A0A6I9SAW1	468	0	51007.9	5	8	0.1068	uncharacterized protein LOC105058674 isoform X4	LOC105058674
A0A6I9SAE8	466	0	50680.8	5	8	0.1073	uncharacterized protein LOC105058674 isoform X5	LOC105058674
A0A6I9SAK9	471	0	51308	5	8	0.1062	uncharacterized protein LOC105058674 isoform X2	LOC105058674
A0A6I9S9N5	469	0	51066.9	5	8	0.1066	uncharacterized protein LOC105058674 isoform X3	LOC105058674
A0A6J0PRE7	462	0	50293.6	5	8	0.1082	uncharacterized protein LOC105058674 isoform X6	LOC105058674
A0A6I9QDA8	431	0	46676.5	3	3	0.0673	uncharacterized protein LOC105034073 isoform X1	LOC105034073
A0A6I9SAG1	459	0	49993.5	5	8	0.1089	uncharacterized protein LOC105058674 isoform X8	LOC105058674
A0A6I9QEN9	431	0	46648.6	3	3	0.0673	uncharacterized protein LOC105034073 isoform X2	LOC105034073
A0A6I9SAC2	475	0	51695.2	5	8	0.1053	uncharacterized protein LOC105058674 isoform X1	LOC105058674
A0A6I9SAN3	460	0	50052.5	5	8	0.1087	uncharacterized protein LOC105058674 isoform X7	LOC105058674
A0A6I9RJT4	334	0	35515.1	7	25	0.1317	LOW QUALITY PROTEIN: oxygen-evolving enhancer protein 1, chloroplastic-like	LOC105047208
A0A6I9Q8K9	202	0	22386.3	7	18	0.302	proteasome subunit alpha type-3 isoform X2	LOC105032066
A0A6I9Q8B6	249	0	27277.8	8	19	0.2932	Proteasome subunit alpha type	LOC105032066
A0A6I9QJV9	197	0	21778.9	8	18	0.3858	Phosphopyruvate hydratase	LOC105036589
A0A6I9QPW5	428	0	48347.6	4	8	0.1051	DEAD-box ATP-dependent RNA helicase 56 isoform X1	LOC105038077
A0A6J0PRU8	344	0	39105.1	2	4	0.064	DEAD-box ATP-dependent RNA helicase 56 isoform X2	LOC105038077
A0A6J0PKE1	344	0	39086.1	2	4	0.064	DEAD-box ATP-dependent RNA helicase 15 isoform X2	LOC105047621
A0A6I9RED0	428	0	48397.6	4	8	0.1051	DEAD-box ATP-dependent RNA helicase 56 isoform X1	LOC105047621
A0A6I9R8V3	485	0	53266.5	4	18	0.0887	Cysteine desulfurase	LOC105046007
A0A6I9RGA3	490	0	53732.7	4	18	0.0878	Cysteine desulfurase	LOC105046007
A0A6I9QWF0	324	0	35146.7	1	1	0.0432	guanine nucleotide-binding protein subunit beta-like protein A	LOC105041173
A0A6I9RBD3	323	0	35473.7	1	1	0.0433	guanine nucleotide-binding protein subunit beta-like protein A	LOC105046778
A0A6I9RDC4	323	0	35496.7	1	1	0.0433	guanine nucleotide-binding protein subunit beta-like protein A	LOC105047052
A0A6I9RL07	543	0	58981.2	6	18	0.1234	aldehyde dehydrogenase family 2 member B7, mitochondrial	LOC105050327
A0A6I9QPT6	765	0	80247.8	3	10	0.0366	H(+)-exporting diphosphatase	LOC105039062
A0A6I9RLA3	765	0	80244.8	3	10	0.0366	H(+)-exporting diphosphatase	LOC105050114
A0A6I9RTT3	760	0	79817.2	3	10	0.0368	H(+)-exporting diphosphatase	LOC105052596
A0A6I9RJH2	767	0	80473.7	3	10	0.0365	H(+)-exporting diphosphatase	LOC105049421
A0A6I9QAY9	767	0	80539.1	3	10	0.0365	H(+)-exporting diphosphatase	LOC105033049
Q2XQF4	295	0	32117.5	7	25	0.2441	Glyceraldehyde-3-phosphate dehydrogenase (Fragment)	LOC105036324
A0A6I9QDX5	341	0	37055.2	6	22	0.1906	Glyceraldehyde-3-phosphate dehydrogenase	LOC105034336
A0A6I9QIX0	340	0	36906.1	8	26	0.2559	Glyceraldehyde-3-phosphate dehydrogenase	LOC105036331
A0A6I9SDD6	492	0	56782.3	10	16	0.185	Catalase	LOC105059701
A0A6I9QDW9	492	0	57067.4	11	23	0.2215	Catalase	LOC105033846
A0A6I9R1Y0	492	0	57105.4	9	20	0.1809	Catalase	LOC105042655
A0A6I9QVP3	266	0	28280.3	3	3	0.0902	Chlorophyll a-b binding protein, chloroplastic	LOC105041013
A0A6I9QQW8	338	0	37492.3	1	4	0.0385	cinnamoyl-CoA reductase 1	LOC105039426
A0A6I9RMH4	324	0	35822.9	1	4	0.0401	cinnamoyl-CoA reductase 1	LOC105050461
A0A6I9RC93	301	0	33538.1	1	6	0.0399	Ferritin	LOC105044722
A0A6I9R626	335	0	37354	1	6	0.0358	Ferritin	LOC105044722
A0A6I9QHP7	318	0	33546	5	7	0.1164	probable pyridoxal 5'-phosphate synthase subunit PDX1.1	LOC105035764
A0A6I9QI09	318	0	33525.2	5	7	0.1164	probable pyridoxal 5'-phosphate synthase subunit PDX1.1	LOC105035898
A0A6I9RPV6	336	0	35881.5	8	20	0.1756	CBBY-like protein	LOC105051320
A0A6I9QJN4	336	0	35853.5	8	20	0.1756	CBBY-like protein	LOC105036569
B3TM23	265	0	29891.3	4	13	0.117	40S ribosomal protein S4	LOC105054584
A0A6I9QEJ1	265	0	29863.3	4	13	0.117	40S ribosomal protein S4	LOC105034384
B3TM21	265	0	29833.3	3	12	0.0906	40S ribosomal protein S4	LOC105057494
A0A6I9Q9K8	843	0	94053.5	8	27	0.0735	elongation factor 2 isoform X2	LOC105032360
A0A6I9Q9D9	844	0	94181.6	8	27	0.0735	elongation factor 2 isoform X1	LOC105032360
A0A6I9QBT5	325	0	34159.9	1	8	0.0308	Cysteine synthase	LOC105033394
A0A6I9QZ26	325	0	34176.1	1	8	0.0308	Cysteine synthase	LOC105042287
A0A6I9QB73	325	0	34211.1	1	8	0.0308	Cysteine synthase	LOC105033392
A0A6I9RD25	199	0	21465.3	1	1	0.0503	nitrogen regulatory protein P-II homolog isoform X2	LOC105044965
A0A6I9R6U4	207	0	22735.2	1	1	0.0483	nitrogen regulatory protein P-II homolog isoform X1	LOC105044965
A0A6I9SD15	261	0	28219.9	6	11	0.2414	60S ribosomal protein L8	LOC105059409
A0A6J0PPA1	261	0	28202	5	10	0.2107	60S ribosomal protein L8	LOC105054409
A0A6I9QVV4	151	0	17080	4	17	0.1589	17.1 kDa class II heat shock protein	LOC105040382
A0A6I9QU75	156	0	17629	5	16	0.2115	17.3 kDa class II heat shock protein	LOC105040381
A0A6I9QPG3	389	0	42311.7	6	12	0.1311	ADP/ATP translocase	LOC105038936
A0A6I9RLJ9	391	0	42905.9	5	11	0.1151	ADP/ATP translocase	LOC105050512
A0A6J0PKM9	391	0	42725.8	5	9	0.11	ADP/ATP translocase	LOC105050250
A0A6I9SHR5	387	0	41866.8	6	12	0.1318	ADP/ATP translocase	LOC105061571
A0A6I9QRK7	391	0	42664.9	5	9	0.11	ADP/ATP translocase	LOC105039485
A0A6I9QE65	360	0	38877.9	1	1	0.025	pto-interacting protein 1 isoform X1	LOC105034436
A0A6J0PGG5	362	0	39039.3	1	1	0.0249	pto-interacting protein 1	LOC105040088
A0A6I9SJ59	362	0	38924	1	1	0.0249	pto-interacting protein 1	LOC105061373
A0A6J0PCB8	246	0	26959	1	1	0.0366	pto-interacting protein 1 isoform X2	LOC105034436
A0A6I9SE31	362	0	39063.1	1	1	0.0249	pto-interacting protein 1	LOC105059752
A0A6I9S8J3	270	0	29921.9	3	5	0.1	Ribosome-recycling factor, chloroplastic	LOC105055131
A0A6I9S0T2	275	0	30514.1	3	5	0.0982	Ribosome-recycling factor, chloroplastic	LOC105055131
A0A6I9RMC8	621	0	68298.8	10	15	0.1433	V-ATPase 69 kDa subunit	LOC105050418
A0A6I9QND7	253	0	28457.5	4	7	0.1107	H(+)-transporting two-sector ATPase	LOC105037397
A0A6J0PH21	355	0	38192.7	5	7	0.1437	Malate dehydrogenase	LOC105043662
A0A6I9R300	332	0	35440.3	5	7	0.1536	Malate dehydrogenase	LOC105043662
A0A6I9RQM5	151	0	16858.6	2	2	0.106	uncharacterized protein LOC105051566	LOC105051566
A0A6I9QR20	143	0	16155.1	2	2	0.1119	uncharacterized protein LOC105038566	LOC105038566
A0A6I9RNI3	313	0	35275.9	2	2	0.0511	Glucose-6-phosphate 1-epimerase	LOC105050812
A0A6I9RL67	313	0	35103.8	2	2	0.0511	Glucose-6-phosphate 1-epimerase	LOC105050388
A0A6I9RWM2	325	0	34398.9	4	6	0.1138	uncharacterized protein LOC105053973	LOC105053973
A0A6I9RLW5	396	0	42732.6	18	49	0.3788	sedoheptulose-1,7-bisphosphatase, chloroplastic isoform X1	LOC105050547
A0A6I9RBI4	398	0	43115.8	18	53	0.3844	sedoheptulose-1,7-bisphosphatase, chloroplastic isoform X1	LOC105046280
A0A6I9RVI7	394	0	42477.5	18	49	0.3807	sedoheptulose-1,7-bisphosphatase, chloroplastic isoform X2	LOC105050547
A0A6I9RA58	396	0	42860.7	18	53	0.3864	sedoheptulose-1,7-bisphosphatase, chloroplastic isoform X2	LOC105046280
A0A6I9S5X4	559	0	61270	9	24	0.1485	Phosphoglycerate mutase (2,3-diphosphoglycerate-independent)	LOC105057242
A0A6I9R8Z0	559	0	61107.1	11	29	0.1628	Phosphoglycerate mutase (2,3-diphosphoglycerate-independent)	LOC105046041
A0A6I9SCG7	412	0	43498.1	1	4	0.0243	protease Do-like 8, chloroplastic isoform X2	LOC105056579
A0A6I9S4P5	460	0	48734.6	1	4	0.0217	protease Do-like 8, chloroplastic isoform X1	LOC105056579
A0A6I9S1I5	349	0	36827.3	9	30	0.2693	Malate dehydrogenase	LOC105055912
A0A6I9SAN0	357	0	37727.8	10	31	0.3025	Malate dehydrogenase	LOC105055912
A0A6I9S1X7	356	0	37599.7	10	31	0.3034	Malate dehydrogenase	LOC105055912
A0A6I9SBL5	201	0	22440.1	2	8	0.1045	Carbonic anhydrase	LOC105056288
A0A6I9S6U1	1624	0	177110	30	122	0.1459	ferredoxin-dependent glutamate synthase, chloroplastic isoform X1	LOC105057601
A0A6I9RHU0	446	0	48483.4	5	18	0.1054	50S ribosomal protein L1, chloroplastic	LOC105049137
A0A6I9QBZ7	764	0	80092.4	1	2	0.0092	subtilisin-like protease SBT1.7	LOC105033247
A0A6I9RKI1	914	0	101341	16	24	0.1838	chaperone protein ClpB1	LOC105047431
A0A6I9SEI7	920	0	101588	20	49	0.187	ATP-dependent Clp protease ATP-binding subunit ClpA homolog CD4B, chloroplastic	LOC105060398
A0A6I9R927	914	0	101302	14	32	0.1039	ATP-dependent Clp protease ATP-binding subunit ClpA homolog CD4A, chloroplastic isoform X2	LOC105045308
A0A6I9S263	995	0	111669	21	66	0.1829	chaperone protein ClpB3, chloroplastic isoform X1	LOC105055994
A0A6I9RX22	920	0	101738	19	47	0.1772	ATP-dependent Clp protease ATP-binding subunit ClpA homolog CD4B, chloroplastic isoform X2	LOC105051075
A0A6I9Q9A1	485	0	53203	15	42	0.2371	Adenosylhomocysteinase	LOC105032394
A0A6I9QCY4	360	0	40545.2	3	5	0.0778	Ferredoxin--NADP reductase, chloroplastic	LOC105034012
A0A6I9QEH8	379	0	42482.3	3	5	0.0739	Ferredoxin--NADP reductase, chloroplastic	LOC105034012
A0A6J0PCD2	317	0	35710.8	3	5	0.0883	Ferredoxin--NADP reductase, chloroplastic	LOC105034012
A0A6I9S8M3	432	0	48165.2	2	2	0.0463	serine carboxypeptidase-like 18 isoform X4	LOC105057967
A0A6I9S7Y7	451	0	50497.5	2	2	0.0443	serine carboxypeptidase-like 17 isoform X3	LOC105057967
A0A6I9S7P3	456	0	51083.7	2	2	0.0439	serine carboxypeptidase-like 18 isoform X2	LOC105057967
A0A6I9SG72	475	0	53416	2	2	0.0421	serine carboxypeptidase-like 17 isoform X1	LOC105057967
A0A6I9R426	785	0	80781.4	1	6	0.0204	subtilisin-like protease SBT1.6	LOC105044054
A0A6I9RX51	781	0	80509.7	1	6	0.0205	subtilisin-like protease SBT1.6	LOC105053756
A0A6J0PDH0	231	0	24778.2	1	4	0.0736	uncharacterized protein LOC105035942 isoform X2	LOC105035942
A0A6I9QI78	286	0	30886.7	1	4	0.0594	uncharacterized protein LOC105035942 isoform X1	LOC105035942
A0A6I9S630	1024	0	116845	3	3	0.0293	Oxoglutarate dehydrogenase (succinyl-transferring)	LOC105056984
A0A6I9RBJ0	1026	0	116491	5	8	0.0458	Oxoglutarate dehydrogenase (succinyl-transferring)	LOC105044468
A0A6I9SDL0	446	0	48364.2	1	2	0.0202	3-dehydroquinate synthase, chloroplastic	LOC105059639
A0A6I9S0G7	445	0	48486.5	1	2	0.0202	3-dehydroquinate synthase, chloroplastic	LOC105055093
A0A6I9SHQ7	388	0	40426.9	1	3	0.0309	enoyl-[acyl-carrier-protein] reductase [NADH] 1, chloroplastic	LOC105061231
A0A6I9SBX7	810	0	89735.6	8	12	0.0827	cell division cycle protein 48 homolog	LOC105059112
A0A6I9RVI6	811	0	89906.7	8	12	0.0826	cell division cycle protein 48 homolog	LOC105053566
A0A6I9S0U8	810	0	89889.8	8	12	0.0827	cell division cycle protein 48 homolog	LOC105055569
A0A6I9QCN4	811	0	89915.9	7	11	0.0814	cell division cycle protein 48 homolog	LOC105033806
A0A6I9S680	608	0	65927	3	3	0.0543	ATP citrate synthase	LOC105057335
A0A6I9QT39	608	0	65910.1	3	3	0.0543	ATP citrate synthase	LOC105039947
A0A6I9R8B2	608	0	66016.1	3	3	0.0543	ATP citrate synthase	LOC105045006
A0A6I9SG53	261	0	29857.9	3	7	0.1034	40S ribosomal protein S3a	LOC105057951
A0A6I9SFA2	261	0	29881.9	3	7	0.1034	40S ribosomal protein S3a	LOC105060679
A0A6I9SHZ4	365	0	39810.7	1	3	0.0247	omega-amidase, chloroplastic	LOC105058641
A0A6I9REV0	472	0	52414.7	1	2	0.0212	WD-40 repeat-containing protein MSI4 isoform X1	LOC105047984
A0A6I9RF56	467	0	51511.6	3	9	0.0749	WD-40 repeat-containing protein MSI4	LOC105047661
A0A6I9RFH3	221	0	24914.5	7	21	0.3167	GTP-binding nuclear protein	LOC105047773
A0A6I9R375	273	0	30802.6	7	21	0.2564	GTP-binding nuclear protein	LOC105043116
A0A6I9QVF6	221	0	25039.6	7	21	0.3167	GTP-binding nuclear protein	LOC105040203
A0A6I9RGK8	589	0	64033.8	4	4	0.0357	Ketol-acid reductoisomerase	LOC105048182
A0A6J0PKA9	592	0	63972.7	4	4	0.0355	Ketol-acid reductoisomerase	LOC105047589
A0A6J0PK32	478	0	52321.6	4	4	0.0439	Acetohydroxy-acid reductoisomerase	LOC105048182
A0A6I9R013	540	0	60464.5	1	4	0.0241	protein disulfide isomerase-like 1-5 isoform X2	LOC105040821
A0A6I9QV42	575	0	64489.3	1	4	0.0226	protein disulfide isomerase-like 1-5 isoform X1	LOC105040821
A0A6I9QGI9	164	0	16961.6	2	9	0.128	uncharacterized protein At5g48480	LOC105034656
A0A6I9RAC4	438	0	48071.2	21	55	0.3767	ribulose bisphosphate carboxylase/oxygenase activase 2, chloroplastic isoform X2	LOC105046370
A0A6I9R268	381	0	42058.2	2	6	0.0656	Seryl-tRNA synthetase	LOC105041394
A0A6I9RET0	275	0	29210.1	1	1	0.0436	mitochondrial outer membrane protein porin 1	LOC105047922
A0A6I9RU52	275	0	29346.2	1	1	0.0436	mitochondrial outer membrane protein porin 1	LOC105053082
A0A6I9RE34	275	0	29483.3	1	1	0.0436	mitochondrial outer membrane protein porin 1 isoform X2	LOC105047710
A0A6I9SMG2	587	0	65492.1	1	4	0.0187	serine/threonine-protein phosphatase 2A 65 kDa regulatory subunit A beta isoform	LOC105060308
A0A6I9RVU0	587	0	65581.3	1	4	0.0187	serine/threonine-protein phosphatase 2A 65 kDa regulatory subunit A beta isoform	LOC105050655
A0A6I9SI77	470	0	50806.6	2	11	0.0532	1-deoxy-D-xylulose-5-phosphate reductoisomerase	LOC105058728
A0A6I9S2Z7	525	0	58118.7	1	1	0.019	probable mitochondrial-processing peptidase subunit beta, mitochondrial	LOC105055980
A0A6I9QGG8	422	0	45720	17	58	0.2891	D-fructose-1,6-bisphosphate 1-phosphohydrolase	LOC105035321
A0A6I9QH48	413	0	44825.6	17	58	0.2954	D-fructose-1,6-bisphosphate 1-phosphohydrolase	LOC105035321
A0A6I9QIY7	421	0	45620.9	17	58	0.2898	D-fructose-1,6-bisphosphate 1-phosphohydrolase	LOC105035321
A0A6I9SD80	503	0	54735.2	18	71	0.3082	monodehydroascorbate reductase 5, chlorplastic isoform X1	LOC105059480
A0A6I9SK64	501	0	54607.1	18	71	0.3094	monodehydroascorbate reductase 5, chlorplastic isoform X2	LOC105059480
A0A6I9QM12	117	0	12897.6	1	3	0.094	hydroxyacylglutathione hydrolase cytoplasmic isoform X4	LOC105037620
A0A6I9QLT0	110	0	12039.1	1	3	0.1	hydroxyacylglutathione hydrolase cytoplasmic isoform X6	LOC105037620
A0A6I9QNV7	111	0	12142.1	1	3	0.0991	hydroxyacylglutathione hydrolase cytoplasmic isoform X5	LOC105037620
A0A6I9QAR9	216	0	23951.3	3	11	0.1574	ras-related protein RABE1c	LOC105032840
A0A6I9RFB8	216	0	24004.3	3	11	0.1574	ras-related protein RABE1c	LOC105045717
A0A6I9S5X7	216	0	24046.4	1	8	0.0556	ras-related protein RABE1c isoform X2	LOC105056983
A0A6I9S4V6	251	0	27714.3	1	8	0.0478	ras-related protein RABE1c isoform X1	LOC105056983
A0A6I9QRX1	408	0	45969.9	4	12	0.076	Aspartate carbamoyltransferase	LOC105039606
A0A6I9R721	397	0	43594.7	5	13	0.1335	ERBB-3 BINDING PROTEIN 1 isoform X1	LOC105044571
A0A6J0PJP4	372	0	40673.2	5	13	0.1425	ERBB-3 BINDING PROTEIN 1 isoform X2	LOC105044571
A0A6I9QHC7	371	0	41672.1	4	4	0.1051	4-hydroxy-3-methylbut-2-enyl diphosphate reductase, chloroplastic isoform X2	LOC105035427
A0A6I9S9Y5	407	0	46961.4	2	2	0.0442	Calreticulin	LOC105058770
A0A6I9RDB5	415	0	48335.7	1	1	0.0241	Calreticulin	LOC105045043
A0A6J0PPW2	854	0	96122.6	10	21	0.1019	puromycin-sensitive aminopeptidase isoform X3	LOC105055608
A0A6I9S0Z7	887	0	99906.6	12	25	0.1297	puromycin-sensitive aminopeptidase isoform X2	LOC105055608
A0A6J0PPX6	980	0	110590	12	25	0.1173	puromycin-sensitive aminopeptidase isoform X1	LOC105055608
A0A6I9S2C7	413	0	46291	8	18	0.1792	uncharacterized protein LOC105055687 isoform X1	LOC105055687
A0A6I9S185	381	0	42754.4	8	18	0.1942	uncharacterized protein LOC105055687 isoform X2	LOC105055687
A0A6I9RBG6	375	0	41137.8	4	8	0.0827	ATP synthase gamma chain 1, chloroplastic	LOC105046816
A0A6I9S789	388	0	42714.1	1	1	0.0258	amidase 1 isoform X2	LOC105057785
A0A6I9RE61	349	0	38128.2	2	8	0.063	UDP-glucose 4-epimerase	LOC105047327
A0A6I9R1R7	349	0	38084.3	2	8	0.063	UDP-glucose 4-epimerase	LOC105042572
A0A6I9QN84	136	0	15047.3	2	3	0.1544	40S ribosomal protein S23-like isoform X1	LOC105037333
B3TLT8	142	0	15718.7	2	3	0.1479	40S ribosomal protein S23	LOC105058739
B3TLT7	142	0	15702.7	2	3	0.1479	40S ribosomal protein S23	LOC105047156
A0A6I9R842	476	0	52670.8	2	4	0.0357	Glutathione synthase	LOC105045397
A0A6I9R7T5	571	0	63292.1	3	6	0.0473	Glutathione synthetase	LOC105045397
A0A6J0PHZ0	188	0	20094.3	4	17	0.1649	Superoxide dismutase	LOC105044809
K0A0L0	244	0	26714.8	7	32	0.2213	Superoxide dismutase	MnSOD
A0A6I9S2G5	164	0	18792.2	1	3	0.0488	60S ribosomal protein L21-1	LOC105055776
A0A6I9SAZ1	164	0	18730.1	1	3	0.0488	60S ribosomal protein L21-1	LOC105059166
A0A6I9RQI5	290	0	31691.6	2	4	0.0862	3-deoxy-8-phosphooctulonate synthase	LOC105051528
A0A6I9QR41	290	0	31612.5	2	4	0.0862	3-deoxy-8-phosphooctulonate synthase	LOC105038588
A0A6I9QV69	340	0	37420	1	1	0.0265	putative anthocyanidin reductase isoform X3	LOC105040722
A0A6I9QV54	341	0	37749	1	1	0.0264	putative anthocyanidin reductase	LOC105040724
A0A6I9RDH1	582	0	63777.7	1	1	0.0172	Pyruvate kinase	LOC105047533
A0A6I9RZ58	567	0	61610.3	1	1	0.0176	Pyruvate kinase	LOC105055006
A0A6I9S847	576	0	62576.7	1	1	0.0174	Pyruvate kinase	LOC105055006
A0A6I9QKC5	357	0	38856.9	1	1	0.028	Pyruvate kinase	LOC105037122
A0A6I9R3I3	587	0	64472.1	1	1	0.017	Pyruvate kinase	LOC105043843
A0A6I9S172	300	0	32506.1	1	3	0.03	Electron transfer flavoprotein subunit alpha	LOC105052492
A0A6I9RTE8	361	0	38422.2	1	3	0.0249	Electron transfer flavoprotein subunit alpha	LOC105052492
A0A6J0PKQ9	388	0	42351.1	1	5	0.0206
A0A6J0PIQ2	458	0	49671.9	1	5	0.0175	probable apyrase 2 isoform X1	LOC105046067
A0A6I9QJS8	347	0	39040.7	1	1	0.0375	Hexosyltransferase	LOC105036631
A0A6I9RCX0	337	0	38362	1	1	0.0386	Hexosyltransferase	LOC105047160
A0A6I9QX75	340	0	38319.3	1	1	0.0382	Hexosyltransferase	LOC105040002
A0A6I9S6X7	337	0	38159.3	1	1	0.0386	Hexosyltransferase	LOC105057305
A0A6I9RD30	349	0	39235.7	1	1	0.0372	Hexosyltransferase	LOC105044969
A0A6I9RFT5	335	0	38379.7	1	1	0.0388	Hexosyltransferase	LOC105048264
A0A6J0PR85	162	0	18144.1	1	2	0.0926	thiamine pyrophosphokinase 1 isoform X3	LOC105057485
A0A6J0PR76	177	0	20007.9	1	2	0.0847	thiamine pyrophosphokinase 1 isoform X2	LOC105057485
A0A6J0PR92	260	0	28667.5	1	2	0.0577	Thiamine pyrophosphokinase	LOC105057485
A0A6I9S6N1	172	0	18914.5	1	2	0.0872	Thiamine diphosphokinase	LOC105057485
A0A6I9R314	383	0	43490.2	1	1	0.047	Tyrosine--tRNA ligase	LOC105043671
A0A6I9RWN0	383	0	43536.9	1	1	0.047	Tyrosine--tRNA ligase	LOC105053982
A0A6J0PR31	190	0	19842.9	1	1	0.0684	uncharacterized protein LOC105057200 isoform X2	LOC105057200
A0A6I9RCJ6	272	0	28639.8	1	1	0.0478	uncharacterized protein LOC105044812 isoform X2	LOC105044812
A0A6J0PR57	146	0	15935.1	1	1	0.089	uncharacterized protein LOC105057200 isoform X3	LOC105057200
A0A6I9S6R0	221	0	23417.7	1	1	0.0588	uncharacterized protein LOC105057200 isoform X1	LOC105057200
A0A6I9R6D1	280	0	29548.1	1	1	0.0464	uncharacterized protein LOC105044812 isoform X1	LOC105044812
A0A6I9RJZ2	386	0	42803	1	1	0.0492	uncharacterized protein LOC105049595 isoform X1	LOC105049595
A0A6I9RSC0	381	0	42152.7	1	1	0.0499	uncharacterized protein LOC105049595 isoform X2	LOC105049595
A0A6I9RJ35	319	0	35138.1	1	1	0.0596	uncharacterized protein LOC105049595 isoform X5	LOC105049595
A0A6J0PNL4	1114	0	130536	1	2	0.0144	Ubiquitinyl hydrolase 1	LOC105053480
A0A6I9R521	1114	0	130607	1	2	0.0144	Ubiquitinyl hydrolase 1	LOC105042399
A0A6J0PGB6	1129	0	132378	1	2	0.0142	Ubiquitinyl hydrolase 1	LOC105042399
A0A6I9QZD9	1115	0	130735	1	2	0.0143	Ubiquitinyl hydrolase 1	LOC105042399
A0A6J0PFU2	1183	0	138165	1	2	0.0135	Ubiquitinyl hydrolase 1	LOC105042399
A0A6I9R184	1144	0	134108	1	2	0.014	Ubiquitinyl hydrolase 1	LOC105042399
A0A6I9RVC2	1115	0	130664	1	2	0.0143	Ubiquitinyl hydrolase 1	LOC105053480
A0A6J0PGS4	1153	0	134663	1	2	0.0139	Ubiquitinyl hydrolase 1	LOC105042399
A0A6J0PI46	1154	0	134791	1	2	0.0139	Ubiquitinyl hydrolase 1	LOC105042399
A0A6I9QZD8	1143	0	133980	1	2	0.014	Ubiquitinyl hydrolase 1	LOC105042399
A0A6I9R5B1	320	0	35495.8	1	1	0.0438	Hydroxyisourate hydrolase	LOC105043855
A0A6I9R3K0	306	0	34142.1	1	1	0.0458	Hydroxyisourate hydrolase	LOC105043855
A0A6I9R3I4	331	0	36614.4	1	1	0.0423	Hydroxyisourate hydrolase	LOC105043855
A0A6I9RAK1	1124	0	123702	1	1	0.008	importin-5	LOC105046460
A0A6I9S7C9	1120	0	123476	1	1	0.008	importin-5 isoform X3	LOC105054748
A0A6I9RTW3	250	0	27879.3	2	4	0.076	psbP domain-containing protein 3, chloroplastic isoform X1	LOC105052847
A0A6I9RUH7	240	0	26710.7	2	4	0.0792	psbP domain-containing protein 3, chloroplastic isoform X3	LOC105052847
A0A6I9S252	239	0	26611.6	2	4	0.0795	psbP domain-containing protein 3, chloroplastic isoform X4	LOC105052847
A0A6I9RTG2	249	0	27780.2	2	4	0.0763	psbP domain-containing protein 3, chloroplastic isoform X2	LOC105052847
A0A6I9SCL6	207	0	23831.2	1	1	0.0531	60S ribosomal protein L13	LOC105059267
A0A6J0PBR9	207	0	23781	1	1	0.0531	60S ribosomal protein L13	LOC105033541
B3TM25	207	0	23796	1	1	0.0531	60S ribosomal protein L13	LOC105042532
A0A6I9SB66	229	0	25720.7	4	5	0.1397	40S ribosomal protein S3-3 isoform X1	LOC105059268
A0A6I9S4C1	235	0	26323.9	1	1	0.0383	40S ribosomal protein S3-3	LOC105056456
A0A6I9RV82	191	0	21310.2	3	4	0.1204	40S ribosomal protein S3-3 isoform X2	LOC105053104
A0A6I9QZG7	176	0	20060.2	1	1	0.0682	Inorganic diphosphatase	LOC105041750
A0A6I9QYA5	212	0	24168.2	1	1	0.0566	Inorganic diphosphatase	LOC105041750
A0A6I9RZ73	311	0	33433.8	1	1	0.045	uncharacterized protein LOC105054982 isoform X1	LOC105054982
A0A6I9RZ82	285	0	30699.3	1	1	0.0491	uncharacterized protein LOC105054982 isoform X2	LOC105054982
A0A6I9QUN2	531	0	58499.2	2	4	0.0377	Importin subunit alpha	LOC105039896
A0A6I9RSM5	531	0	58571.1	2	4	0.0377	Importin subunit alpha	LOC105052556
A0A6I9Q9C8	160	0	17848.7	2	4	0.1312	40S ribosomal protein S11 isoform X1	LOC105032282
B3TLZ7	163	0	18253.9	1	3	0.0613	40S ribosomal protein S11	LOC105059888
B3TM43	159	0	17831.6	3	6	0.1761	40S ribosomal protein S11	LOC105039692
A0A6I9Q8I6	133	0	15189.1	2	4	0.1579	40S ribosomal protein S11 isoform X2	LOC105032282
A0A6I9RF74	343	0	37111.1	3	5	0.0904	serine-threonine kinase receptor-associated protein	LOC105047852
A0A6I9QVG6	344	0	37202.3	3	5	0.0901	serine-threonine kinase receptor-associated protein	LOC105040210
A0A6I9RBI1	363	0	39864.4	1	1	0.0275	Methionine aminopeptidase	LOC105046840
A0A6I9RQ88	327	0	35114.2	1	2	0.0367	fructokinase-1	LOC105051457
A0A6I9QW14	396	0	43121.1	1	1	0.0328	Homogentisate 1,2-dioxygenase	LOC105040979
A0A6I9R0L1	471	0	51739.4	1	1	0.0276	Homogentisate 1,2-dioxygenase	LOC105040979
A0A6I9RLE1	142	0	16238.9	1	1	0.0634	40S ribosomal protein S16	LOC105050141
A0A6I9RGQ6	144	0	16353	1	1	0.0625	40S ribosomal protein S16	LOC105048595
A0A6I9QBP6	145	0	16438	1	1	0.0621	40S ribosomal protein S16	LOC105033446
B3TLM9	133	0	15653.6	1	3	0.0977	60S ribosomal protein L32-1	LOC105036305
B3TLN3	133	0	15628.6	1	3	0.0977	60S ribosomal protein L32-1	LOC105048879
B3TLM8	133	0	15658.6	1	3	0.0977	60S ribosomal protein L32-1	LOC105032416
A0A6I9R6W5	199	0	22259.4	1	4	0.0452	probable glutathione S-transferase DHAR1, cytosolic isoform X2	LOC105044500
A0A6I9R501	216	0	24185.6	1	4	0.0417	probable glutathione S-transferase DHAR1, cytosolic isoform X1	LOC105044500
A0A6I9R5N5	1455	0	160442	1	1	0.0076	cleavage and polyadenylation specificity factor subunit 1 isoform X2	LOC105042580
A0A6I9QZW6	1456	0	160570	1	1	0.0076	cleavage and polyadenylation specificity factor subunit 1 isoform X1	LOC105042580
A0A6I9QJB9	370	0	41533.9	6	10	0.1595	lysosomal Pro-X carboxypeptidase	LOC105036564
A0A6I9S416	237	0	25996.9	4	7	0.2025	Proteasome subunit alpha type	LOC105056664
A0A6I9S9B9	237	0	25890.9	4	7	0.2025	Proteasome subunit alpha type	LOC105058583
A0A6J0PNV9	891	0	97652.3	1	1	0.0123	26S proteasome non-ATPase regulatory subunit 2 homolog	LOC105053747
A0A6I9QL92	358	0	38942.9	1	1	0.0307	26S proteasome non-ATPase regulatory subunit 2 homolog A-like	LOC105037359
A0A6I9R0T5	357	0	40710.4	1	1	0.0308	phosphoglucan phosphatase DSP4, amyloplastic isoform X2	LOC105042928
A0A6I9R2N8	369	0	41747.9	1	1	0.0298	phosphoglucan phosphatase DSP4, amyloplastic isoform X1	LOC105042928
A0A6I9SB78	845	0	95767.5	3	4	0.032	1,4-alpha-glucan branching enzyme	LOC105058934
A0A6I9SB90	725	0	83473.4	3	4	0.0372	1,4-alpha-glucan branching enzyme	LOC105058934
A0A6I9RWF2	352	0	39112.8	1	1	0.0341	SAP-like protein BP-73 isoform X1	LOC105053515
A0A6I9RUV1	339	0	37790.2	1	1	0.0354	SAP-like protein BP-73 isoform X2	LOC105053515
A0A6J0PN31	471	0	53188.4	2	3	0.0425	peptide chain release factor APG3, chloroplastic isoform X3	LOC105052482
A0A6I9RSE5	477	0	53810.6	2	3	0.0419	peptide chain release factor APG3, chloroplastic isoform X2	LOC105052482
A0A6J0PN44	487	0	54996.3	2	3	0.0411	peptide chain release factor APG3, chloroplastic isoform X1	LOC105052482
A0A6I9R207	375	0	40307	1	1	0.024	mitochondrial phosphate carrier protein 3, mitochondrial isoform X1	LOC105041352
A0A6I9QXF0	350	0	37387.5	1	1	0.0257	mitochondrial phosphate carrier protein 3, mitochondrial isoform X2	LOC105041352
A0A6I9RPQ5	375	0	40146.8	1	1	0.024	mitochondrial phosphate carrier protein 3, mitochondrial-like	LOC105048701
A0A6I9SHB3	371	0	39795.6	1	1	0.0243	mitochondrial phosphate carrier protein 3, mitochondrial	LOC105060918
A0A6I9S8F9	372	0	39559.5	1	1	0.0242	mitochondrial phosphate carrier protein 3, mitochondrial	LOC105058227
A0A6I9S4M9	278	0	31061.9	2	3	0.0576	NADPH-dependent aldo-keto reductase, chloroplastic isoform X2	LOC105056886
A0A6I9SDC1	311	0	34325.7	2	3	0.0514	NADPH-dependent aldo-keto reductase, chloroplastic isoform X1	LOC105056886
A0A6I9QL50	307	0	33566.4	1	3	0.0293	(+)-neomenthol dehydrogenase	LOC105036292
A0A6J0PIN1	248	0	26824.9	2	4	0.0847	(-)-isopiperitenone reductase isoform X2	LOC105042875
A0A6I9R0P4	209	0	22741.7	2	4	0.0766	salutaridine reductase	LOC105042877
A0A6I9RNX5	180	0	20274.2	1	1	0.0444	Ribulose bisphosphate carboxylase small subunit	LOC105048437
A0A6J0PFU7	477	0	52422.7	1	2	0.0252	alanine aminotransferase 2 isoform X4	LOC105041987
A0A6I9SAG8	518	0	56160.6	3	7	0.0521	alanine aminotransferase 2 isoform X1	LOC105058582
A0A6I9QYV2	516	0	56446.7	3	7	0.0523	alanine aminotransferase 2 isoform X2	LOC105041987
A0A6I9R057	488	0	53614.1	3	7	0.0553	alanine aminotransferase 2 isoform X3	LOC105041987
A0A6I9QYE6	470	0	51397	3	7	0.0574	alanine aminotransferase 2 isoform X5	LOC105041987
A0A6I9SHR3	475	0	51766.6	3	7	0.0568	alanine aminotransferase 2 isoform X2	LOC105058582
A0A6I9R3U8	534	0	58663.8	3	7	0.0506	alanine aminotransferase 2 isoform X1	LOC105041987
A0A6I9SPD4	474	0	52034.4	1	1	0.0211	Glycosyltransferase	LOC105061046
A0A6I9SHM0	474	0	51842.4	1	1	0.0211	Glycosyltransferase	LOC105061006
A0A6I9Q8G7	181	0	20662.7	4	9	0.116	ADP-ribosylation factor 2	LOC105032268
A0A6I9SJ31	181	0	20690.7	4	9	0.116	ADP-ribosylation factor 2	LOC105061344
A0A6I9SE52	181	0	20690.7	4	9	0.116	ADP-ribosylation factor	LOC105059772
G8FGM3	181	0	20676.7	4	9	0.116	ADP-ribosylation factor	ADPRF
B3TLZ8	181	0	20704.7	4	9	0.116	ADP-ribosylation factor	LOC105046115
B3TLM7	181	0	20662.7	4	9	0.116	ADP ribosylation factor 002	LOC105040006
A0A6I9S0S4	461	0	48609.8	1	1	0.0174	3-ketoacyl-CoA thiolase 2, peroxisomal isoform X2	LOC105055550
A0A6I9RTW5	451	0	48386.3	1	1	0.0288	chaperone protein dnaJ A7A, chloroplastic	LOC105050087
A0A6I9QU56	448	0	48658.4	1	1	0.029	chaperone protein dnaJ A7A, chloroplastic	LOC105039081
A0A6J0PMD8	274	0	29576.7	1	1	0.0328	Chitinase	LOC109506228
A0A6I9SGP9	414	0	46224.4	4	11	0.0821	Phosphopentokinase	LOC105061178
A0A6I9QRS1	471	0	51863.1	3	4	0.0382	Serine hydroxymethyltransferase	LOC105038874
A0A6I9RE81	787	0	86908.3	1	1	0.014	Kinesin-like protein	LOC105047746
A0A6I9RFF2	804	0	88753.1	1	1	0.0137	Kinesin-like protein	LOC105047746
A0A6J0PKU1	344	0	37597	1	7	0.032	3-hydroxyisobutyryl-CoA hydrolase-like protein 3, mitochondrial isoform X3	LOC105047741
A0A6J0PIT6	434	0	47491.2	1	7	0.0253	3-hydroxyisobutyryl-CoA hydrolase-like protein 3, mitochondrial isoform X2	LOC105047741
A0A6J0PCU9	415	0	45746.1	1	1	0.041	triose phosphate/phosphate translocator, chloroplastic	LOC105032235
A0A6I9QVS9	416	0	45121.9	1	1	0.0409	triose phosphate/phosphate translocator, chloroplastic	LOC105040952
A0A6I9R6X3	515	0	57833.3	1	1	0.0233	beta-glucosidase 22 isoform X2	LOC105045203
A0A6J0PJ52	515	0	57941.3	1	1	0.0233	beta-glucosidase 22 isoform X3	LOC105045203
A0A6I9QTJ0	411	0	42715.4	1	4	0.0341	cell division protein FtsZ homolog 1, chloroplastic	LOC105039497
A0A6I9RMN8	410	0	42850.4	1	4	0.0341	cell division protein FtsZ homolog 1, chloroplastic isoform X1	LOC105050519
A0A6I9RLT6	332	0	34911.3	1	4	0.0422	cell division protein FtsZ homolog 1, chloroplastic isoform X2	LOC105050519
O24428	393	0	44810.5	1	1	0.028	Stearoyl-[acyl-carrier-protein] 9-desaturase, chloroplastic	SV=2
A0A0R7I4G9	393	0	44960.6	1	1	0.028	Acyl-[acyl-carrier-protein] desaturase	sad
A0A6I9RWH1	399	0	45873.1	1	1	0.0276	Acyl-[acyl-carrier-protein] desaturase	LOC105053527
A0A6I9QPA5	384	0	43369	1	1	0.0286	Acyl-[acyl-carrier-protein] desaturase	LOC105037839
A0A6I9RUZ6	398	0	45678.8	1	1	0.0276	Acyl-[acyl-carrier-protein] desaturase	LOC105053553
A0A6I9Q8Y9	391	0	44897.7	1	1	0.0281	Acyl-[acyl-carrier-protein] desaturase	LOC105032448
A0A6I9RK35	393	0	44906.7	1	1	0.028	Acyl-[acyl-carrier-protein] desaturase	LOC105049670
A0A6I9RWV6	592	0	66810.3	1	2	0.0186	Glucose-6-phosphate 1-dehydrogenase	LOC105051009
A0A6J0PRK8	530	0	60331.9	1	2	0.0208	glucose-6-phosphate 1-dehydrogenase, chloroplastic isoform X2	LOC105058128
A0A6I9RIH3	596	0	67635.9	1	2	0.0185	Glucose-6-phosphate 1-dehydrogenase	LOC105048984
A0A6J0PMJ3	581	0	65547.8	1	2	0.0189	Glucose-6-phosphate 1-dehydrogenase	LOC105051009
A0A6I9S851	580	0	66223.1	1	2	0.019	Glucose-6-phosphate 1-dehydrogenase	LOC105058128
A0A6I9RHF4	597	0	67707	1	2	0.0184	Glucose-6-phosphate 1-dehydrogenase	LOC105048984
A0A6J0PRX6	195	0	21260.8	2	3	0.1282	Proteasome subunit alpha type	LOC105058962
A0A6I9S996	235	0	25591.2	2	3	0.1064	Proteasome subunit alpha type	LOC105055438
A0A6J0PRY9	225	0	24397.5	2	3	0.1111	Proteasome subunit alpha type	LOC105058962
A0A6I9R7T0	575	0	64464.3	3	5	0.0591	Asparagine--tRNA ligase	LOC105045391
A0A6I9RT37	557	0	62800.2	3	5	0.061	Asparagine--tRNA ligase	LOC105052713
Q5J907	168	0	19077.5	2	4	0.0595	Translationally-controlled tumor protein homolog	TCTP
A0A6I9RTH5	168	0	19139.6	2	4	0.0595	translationally-controlled tumor protein homolog	LOC105052517
B3TLX6	168	0	19112.5	2	4	0.0595	Translationally controlled tumor protein	LOC105039847
B3TM15	167	0	18936.5	2	4	0.0599	Putative controlled tumor protein	LOC105045204
A0A6I9S6L8	223	0	24880.4	2	4	0.0448	translationally-controlled tumor protein homolog	TCTP
A0A6I9QQL4	871	0	96354.6	1	2	0.0103	importin subunit beta-1	LOC105038362
A0A6I9RDP0	871	0	96258.6	1	2	0.0103	importin subunit beta-1	LOC105047601
A0A6I9QIR1	205	0	23034.5	1	2	0.0537	UPF0664 stress-induced protein C29B12.11c	LOC105036027
A0A6I9QIN5	208	0	23301.7	1	2	0.0529	UPF0664 stress-induced protein C29B12.11c	LOC105035368
A0A6I9QIC3	230	0	24729.6	1	1	0.0348	Peptidylprolyl isomerase	LOC105035280
A0A6I9SBZ3	269	0	29611.4	3	4	0.1078	28 kDa ribonucleoprotein, chloroplastic isoform X2	LOC105059178
A0A6I9SC50	282	0	30995.2	3	4	0.1028	28 kDa ribonucleoprotein, chloroplastic isoform X1	LOC105059178
A0A6I9S4X9	440	0	48165.5	2	4	0.0409	acetylornithine deacetylase isoform X2	LOC105053869
A0A6I9RXH4	447	0	49289.3	2	4	0.0403	acetylornithine deacetylase isoform X1	LOC105053869
A0A6I9Q9H5	180	0	19301.9	1	1	0.0722	thiosulfate sulfurtransferase 16, chloroplastic isoform X2	LOC105032471
A0A6I9Q8H7	182	0	19571.1	1	1	0.0714	thiosulfate sulfurtransferase 16, chloroplastic isoform X1	LOC105032471
A0A6I9R784	341	0	37048.9	2	4	0.0469	glucan endo-1,3-beta-glucosidase	LOC105045348
A0A6I9QEA6	339	0	36176.5	3	6	0.0944	glucan endo-1,3-beta-glucosidase	LOC105033962
A0A6I9QFW5	161	0	17768.3	1	1	0.0932	S-norcoclaurine synthase 2	LOC105034877
A0A6J0PR22	482	0	53446.1	1	1	0.027	Carboxypeptidase	LOC105057564
A0A6I9QIL9	227	0	25433.7	1	1	0.0573	serine carboxypeptidase II-3	LOC105036173
A0A6I9S6Q7	492	0	54515.7	1	1	0.0264	Carboxypeptidase	LOC105057564
A0A6I9QDE3	460	0	49649.6	2	2	0.037	LL-diaminopimelate aminotransferase, chloroplastic isoform X2	LOC105033902
A0A6I9QE26	461	0	49736.7	2	2	0.0369	probable LL-diaminopimelate aminotransferase, chloroplastic isoform X1	LOC105033902
A0A6I9RFI6	380	0	43426	1	1	0.0316	nucleosome assembly protein 12 isoform X1	LOC105047964
A0A6I9RMJ0	374	0	42825.7	1	1	0.0321	nucleosome assembly protein 12 isoform X2	LOC105047964
A0A6I9REL8	363	0	41395	1	1	0.0331	nucleosome assembly protein 12	LOC105047679
A0A6J0PL33	380	0	39920.3	2	2	0.0316	Thioredoxin reductase	LOC105049482
A0A6I9S276	368	0	38789.7	2	2	0.0326	Thioredoxin reductase	LOC105052872
A0A6I9RM04	381	0	40106.4	1	1	0.0289	Thioredoxin reductase	LOC105050593
A0A6I9R2Y4	269	0	30520.8	2	2	0.0743	uncharacterized protein LOC105043034 isoform X2	LOC105043034
A0A6J0PJH9	278	0	31706.4	2	2	0.0719	uncharacterized protein LOC105043034 isoform X1	LOC105043034
A0A6I9QSS4	513	0	55155	1	1	0.0195	Shikimate dehydrogenase	LOC105039821
A0A6I9QWM3	516	0	55540.2	1	1	0.0194	Shikimate dehydrogenase	LOC105039821
A0A6I9QFJ0	155	0	17426.9	2	2	0.1355	60S ribosomal protein L23A	LOC105034390
A0A6I9SIS1	155	0	17343.9	2	2	0.1355	60S ribosomal protein L23A isoform X2	LOC105058922
A0A6I9SBI7	156	0	17414.9	2	2	0.1346	60S ribosomal protein L23A isoform X1	LOC105058922
A0A6I9S1F7	155	0	17322.8	2	2	0.1355	60S ribosomal protein L23A	LOC105055383
A0A6I9QY38	362	0	39547	2	2	0.0497	uncharacterized oxidoreductase At4g09670	LOC105041681
A0A6I9QZ97	363	0	39506.2	2	2	0.0496	uncharacterized oxidoreductase At4g09670	LOC105041682
A0A6I9SDB9	326	0	34448.3	2	2	0.0552	Chitinase	LOC109504740
A0A6I9SKR7	308	0	32860.5	2	2	0.0584	Chitinase	LOC105059691
A0A6I9QEX9	444	0	49775	1	1	0.027	Guanosine nucleotide diphosphate dissociation inhibitor	LOC105034185
A0A6I9QSY8	954	0	105192	2	2	0.0168	Plasma membrane ATPase	LOC105039277
A0A6I9QSD2	957	0	105519	3	3	0.0272	Plasma membrane ATPase	LOC105039662
A0A6I9QTZ9	956	0	104992	2	2	0.0188	Plasma membrane ATPase	LOC105039663
A0A6I9RV15	954	0	105004	2	2	0.0168	Plasma membrane ATPase	LOC105050384
A0A6I9SER9	950	0	104323	3	3	0.0274	Plasma membrane ATPase	LOC105060232
A0A6I9S3S5	949	0	104091	2	2	0.019	Plasma membrane ATPase	LOC105056652
A0A6I9RTC0	953	0	104723	3	3	0.0273	Plasma membrane ATPase	LOC105052943
A0A6I9RBU7	956	0	105094	4	4	0.0387	Plasma membrane ATPase	LOC105046422
A0A6J0PMB4	885	0	97244.1	2	2	0.0181	Plasma membrane ATPase	LOC105050384
A0A6I9R4Z1	890	0	97397.4	2	2	0.0202	Plasma membrane ATPase	LOC105043730
A0A6J0PP20	956	0	105173	4	4	0.0387	Plasma membrane ATPase	LOC105054079
A0A6I9RNH9	953	0	105154	3	3	0.0273	Plasma membrane ATPase	LOC105050809
A0A6I9RN31	950	0	104321	2	2	0.0168	Plasma membrane ATPase	LOC105050697
A0A6I9R9I4	971	0	106553	2	2	0.0185	Plasma membrane ATPase	LOC105043730
A0A6J0PQP3	878	0	95914.4	2	2	0.0205	Plasma membrane ATPase	LOC105056652
A0A6I9RBX3	443	0	49758.7	1	1	0.0181	Tubulin beta chain	LOC105046761
A0A6I9QGI6	447	0	50233.9	1	1	0.0179	Tubulin beta chain	LOC105035258
A0A6I9RYT9	445	0	50067.7	1	1	0.018	Tubulin beta chain	LOC105054846
A0A6I9SEC3	444	0	49825.8	1	1	0.018	Tubulin beta chain	LOC105059836
A0A6I9QG66	447	0	50150.9	1	1	0.0179	Tubulin beta chain	LOC105034593
A0A6I9QIG6	446	0	50143.8	1	1	0.0179	Tubulin beta chain	LOC105035914
A0A6I9Q9B8	487	0	54875.2	1	1	0.0164	Tubulin beta chain	LOC105032591
A0A6I9R7H9	446	0	50281.8	1	1	0.0179	Tubulin beta chain	LOC105045457
A0A6I9R0S5	443	0	49841.8	1	1	0.0181	Tubulin beta chain	LOC105042885
A0A6I9QB12	443	0	49786.7	1	1	0.0181	Tubulin beta chain	LOC105033235
A0A6I9SJ21	447	0	50065.7	1	1	0.0179	Tubulin beta chain	LOC105059030
A0A6I9RZQ4	447	0	50097.7	1	1	0.0179	Tubulin beta chain	LOC105054836
A0A6I9RH74	446	0	50170.9	1	1	0.0179	Tubulin beta chain	LOC105048741
A0A6I9QWJ9	447	0	50291	1	1	0.0179	Tubulin beta chain	LOC105041299
A0A6I9RIL7	446	0	50141.9	1	1	0.0179	Tubulin beta chain	LOC105049046
A0A6I9S6C7	598	0	67799	1	1	0.0184	Phosphoinositide phospholipase C	LOC105057087
A0A6I9S672	599	0	67927	1	1	0.0184	Phosphoinositide phospholipase C	LOC105057087
A0A6I9QXY1	531	0	58859.1	1	1	0.0169	eukaryotic peptide chain release factor GTP-binding subunit ERF3A isoform X2	LOC105041813
A0A6I9SHH5	239	0	26642.4	1	1	0.0335	multiple organellar RNA editing factor 2, chloroplastic isoform X1	LOC105060815
A0A6I9QG88	250	0	27806	1	1	0.032	multiple organellar RNA editing factor 2, chloroplastic	LOC105035169
A0A6J0PD39	227	0	25267.9	1	1	0.0352	LOW QUALITY PROTEIN: multiple organellar RNA editing factor 2, chloroplastic-like	LOC105037436
A0A6I9RC97	578	0	61445.7	2	2	0.0346	2-hydroxyacyl-CoA lyase	LOC105047158
A0A6J0PJB9	212	0	23627.3	1	3	0.0519	uncharacterized protein LOC105047683 isoform X5	LOC105047683
A0A6I9RE07	272	0	30478.8	1	3	0.0404	Hydrolase_4 domain-containing protein	LOC105047683
A0A6I9RF79	282	0	31530.4	1	3	0.039	Hydrolase_4 domain-containing protein	LOC105047683
A0A6I9R992	112	0	12243.5	1	1	0.1696	60S ribosomal protein L30	LOC105046130
B3TLP4	112	0	12261.5	1	1	0.1696	60S ribosomal protein L30	LOC105032092
A0A6I9QKH9	161	0	17766.3	1	1	0.118	60S ribosomal protein L30	LOC105036029
A0A6I9RH57	548	0	61210.6	2	5	0.042	Peptidylprolyl isomerase	LOC105048900
A0A6I9S8J5	1071	0	119970	40	116	0.3081	presequence protease 1, chloroplastic/mitochondrial isoform X2	LOC105058265
A0A6I9R2L2	389	0	43145.5	3	3	0.0668	probable serine protease EDA2 isoform X4	LOC105043517
A0A6I9R8R7	444	0	49667.3	5	6	0.1149	probable serine protease EDA2 isoform X3	LOC105043517
A0A6I9R2J2	482	0	53994.9	5	6	0.1058	probable serine protease EDA2 isoform X1	LOC105043517
A0A6I9QLB0	131	0	14868.7	2	12	0.145	28 kDa ribonucleoprotein, chloroplastic	LOC105037621
A0A6I9QYQ0	266	0	28746.8	1	3	0.0414	Chlorophyll a-b binding protein, chloroplastic	LOC105042121
A0A6I9Q8X1	266	0	28603.6	1	3	0.0414	Chlorophyll a-b binding protein, chloroplastic	LOC105032432
A0A6I9RUK4	782	0	85621.2	1	4	0.0205	acylamino-acid-releasing enzyme 1 isoform X2	LOC105053423
A0A6J0PNS7	829	0	90812.8	1	4	0.0193	acylamino-acid-releasing enzyme 1 isoform X1	LOC105053423
A0A6I9RXR9	165	0	18475.4	3	4	0.1394	Cyanate hydratase	LOC105054453
A0A6J0PP14	141	0	15817.1	3	4	0.1631	cyanate hydratase isoform X2	LOC105054453
A0A6I9R5B7	125	0	14307.3	2	4	0.152	40S ribosomal protein S26	LOC105044637
A0A6I9S650	125	0	14330.4	2	4	0.152	40S ribosomal protein S26	LOC105057069
A0A6I9RG61	125	0	14350.4	1	2	0.072	40S ribosomal protein S26	LOC105045965
A0A6I9S0L7	176	0	19796.1	1	2	0.0511	40S ribosomal protein S26	LOC105052284
A0A6I9SLC9	402	0	44872.6	3	3	0.0796	Coproporphyrinogen oxidase	LOC105059913
A0A6I9S2K0	706	0	75101.9	15	59	0.1926	stromal 70 kDa heat shock-related protein, chloroplastic	LOC105053008
A0A6I9R2G8	675	0	72411.5	19	51	0.24	heat shock 70 kDa protein, mitochondrial	LOC105043482
A0A6J0PIZ9	648	0	70998	22	82	0.2145	probable mediator of RNA polymerase II transcription subunit 37c	LOC105044427
A0A6I9R0Q2	664	0	73417	13	35	0.1913	luminal-binding protein 4 isoform X2	LOC105042857
A0A6I9Q973	653	0	71436.7	16	59	0.1501	heat shock 70 kDa protein	LOC105032307
A0A6I9S4X6	648	0	70964.1	22	84	0.2315	heat shock cognate 70 kDa protein 2	LOC105056954
A0A6I9RSI1	648	0	70861.2	18	68	0.1929	heat shock cognate 70 kDa protein 2	LOC105052208
A0A6I9QQA8	238	0	26049.9	6	27	0.1429	probable mediator of RNA polymerase II transcription subunit 37c	LOC105037769
A0A6J0PHM3	668	0	73876.3	13	35	0.1901	luminal-binding protein isoform X1	LOC105042857
A0A6I9RYW2	661	0	73099.8	10	32	0.1452	luminal-binding protein 4	LOC105054898
A0A6I9RDY5	479	0	53542.3	5	10	0.1086	Vacuolar proton pump subunit B	LOC105047670
A0A6I9RLE2	488	0	54422.6	5	10	0.1066	Vacuolar proton pump subunit B	LOC105047670
A0A6I9QUB6	488	0	54357.7	5	10	0.1066	Vacuolar proton pump subunit B	LOC105040429
A0A6I9SIC1	488	0	54330.6	5	10	0.1066	Vacuolar proton pump subunit B	LOC105061427
A0A6I9QEV9	519	0	55996.8	1	2	0.027	Adenylosuccinate synthetase, chloroplastic	LOC105034717
A0A6I9QC39	517	0	55725	1	2	0.0271	Adenylosuccinate synthetase, chloroplastic	LOC105033598
A0A6I9S0J9	434	0	49164.9	1	1	0.023	uncharacterized protein LOC105055461 isoform X1	LOC105055461
A0A6I9S073	433	0	49548.1	1	1	0.0231	uncharacterized protein LOC105055462	LOC105055462
A0A6I9R1C0	583	0	61272.7	20	47	0.3808	ruBisCO large subunit-binding protein subunit alpha isoform X2	LOC105042992
A0A6J0PHE6	604	0	64297	16	48	0.2368	ruBisCO large subunit-binding protein subunit beta, chloroplastic isoform X3	LOC105043987
A0A6I9QA10	595	0	64206.1	2	6	0.0235	ruBisCO large subunit-binding protein subunit beta, chloroplastic isoform X1	LOC105032887
A0A6I9R6Y7	584	0	61400.8	20	47	0.3801	ruBisCO large subunit-binding protein subunit alpha isoform X1	LOC105042992
A0A6I9R3X6	611	0	65022.3	16	48	0.234	ruBisCO large subunit-binding protein subunit beta, chloroplastic isoform X2	LOC105043987
A0A6I9SBX2	579	0	61238.8	15	40	0.2608	ruBisCO large subunit-binding protein subunit alpha isoform X1	LOC105059108
A0A6I9S1Z5	578	0	60995.5	12	34	0.2111	ruBisCO large subunit-binding protein subunit alpha	LOC105055575
A0A6I9SBS5	578	0	61110.8	15	40	0.2612	ruBisCO large subunit-binding protein subunit alpha isoform X2	LOC105059108
A0A6I9SA29	378	0	42731.1	2	4	0.037	GDP-mannose 3,5-epimerase 2	LOC105055709
A0A6I9RV22	433	0	48815.4	1	1	0.03	GDP-mannose 3,5-epimerase 2	LOC105053413
A0A6I9RAU0	378	0	42707.2	2	4	0.037	GDP-mannose 3,5-epimerase 2	LOC105046574
A0A6I9QBF6	487	0	51600.2	2	6	0.0534	cell division protein FtsZ homolog 2-1, chloroplastic	LOC105033038
A0A6I9RRY8	486	0	51424.3	2	6	0.0535	cell division protein FtsZ homolog 2-2, chloroplastic isoform X1	LOC105052129
A0A6I9S5Q7	431	0	47733.1	6	11	0.1462	Alpha-galactosidase	LOC105057194
A0A6J0PRE0	350	0	38712.6	6	11	0.18	Alpha-galactosidase	LOC105057194
A0A6I9Q8S0	147	0	16121.4	1	1	0.1088	uncharacterized protein At4g28440	LOC105032226
A0A6J0PJM2	86	0	9132.8	1	1	0.186	uncharacterized protein At4g28440-like isoform X2	LOC105045532
A0A6J0PIB3	85	0	9003.8	1	1	0.1882	uncharacterized protein At4g28440-like isoform X3	LOC105045532
A0A6J0PHK0	119	0	13007.6	1	1	0.1345	uncharacterized protein At4g28440-like isoform X1	LOC105045532
A0A6I9QXC3	148	0	16094.4	1	1	0.1081	uncharacterized protein At4g28440	LOC105040945
A0A6I9RK04	337	0	38558.7	4	13	0.1009	60S ribosomal protein L3 isoform X2	LOC105049775
A0A6I9QQK9	389	0	44584.8	5	14	0.1028	60S ribosomal protein L3	LOC105038358
A0A6I9RKH6	389	0	44533.9	6	17	0.1234	60S ribosomal protein L3 isoform X1	LOC105049775
A0A6I9RVS3	320	0	35214.9	1	3	0.0375	Phosphoglycolate phosphatase	LOC105050643
A0A6I9SI14	594	0	62342.2	1	1	0.0135	D-3-phosphoglycerate dehydrogenase	LOC105060991
A0A6I9RJR4	597	0	62582.3	1	1	0.0134	D-3-phosphoglycerate dehydrogenase	LOC105049537
A0A6I9QSA9	538	0	57150.4	1	1	0.0167	D-3-phosphoglycerate dehydrogenase	LOC105039735
A0A6I9QIR4	461	0	49996.9	2	11	0.0694	Elongation factor Tu	LOC105035404
A0A6I9SJG0	458	0	49762.8	2	11	0.0699	Elongation factor Tu	LOC105061480
A0A6I9S7H9	459	0	49764.9	2	11	0.0697	Elongation factor Tu	LOC105057792
A0A6I9R5R1	206	0	23405	2	2	0.0631	60S ribosomal protein L13a-4	LOC105044607
A0A6I9S5R1	206	0	23617.1	2	2	0.0631	60S ribosomal protein L13a-2	LOC105056923
A0A6I9S5B9	206	0	23433	2	2	0.0631	60S ribosomal protein L13a-4	LOC105057092
A0A6I9RB57	246	0	27877.4	2	2	0.0528	60S ribosomal protein L13a-2	LOC105046668
A0A6I9QM68	555	0	63383	1	1	0.0234	Alkaline/neutral invertase	LOC105037822
A0A6I9QLY2	555	0	63251.8	1	1	0.0234	Alkaline/neutral invertase	LOC105037950
A0A6I9RZF3	554	0	63469.2	1	1	0.0235	Alkaline/neutral invertase	LOC105051868
A0A6J0PK81	844	0	95871.7	1	1	0.019	Alpha-1,4 glucan phosphorylase	LOC105046284
A0A6J0PPZ1	451	0	48536.1	3	8	0.0621	Glutathione reductase	LOC105055818
A0A6J0PLE8	236	0	25672.5	6	14	0.178	Nucleoside diphosphate kinase	LOC105047333
A0A6I9RE71	478	0	53194.1	6	14	0.0879	Nucleoside diphosphate kinase	LOC105047333
A0A6I9QDA6	321	0	35429.5	1	1	0.028	cinnamoyl-CoA reductase 1	LOC105033644
A0A6I9SDV1	170	0	16876.4	4	12	0.1059	Plastocyanin	LOC105059670
A0A6I9RMM8	481	0	53445.1	8	19	0.1933	glutamate--glyoxylate aminotransferase 2 isoform X2	LOC105050532
A0A6I9R4R1	619	0	66786.3	6	17	0.0969	uncharacterized protein LOC105044297 isoform X2	LOC105044297
A0A6I9RAZ2	544	0	58439.3	6	17	0.1103	uncharacterized protein LOC105044297 isoform X4	LOC105044297
A0A6J0PGQ0	452	0	49853.6	7	18	0.1327	Peptidylprolyl isomerase	LOC105047935
A0A6I9RJI4	447	0	49216.2	3	6	0.0537	Peptidylprolyl isomerase	LOC105047110
A0A6I9RFZ0	450	0	49657.5	7	18	0.1333	Peptidylprolyl isomerase	LOC105047935
A0A6I9QSI6	505	0	54229.4	9	27	0.1683	Succinate-semialdehyde dehydrogenase	LOC105039716
A0A6I9S557	614	0	69089.6	1	2	0.0163	probable nucleoredoxin 1-1	LOC105056708
A0A6J0PQM6	519	0	57900.4	1	2	0.0193	probable nucleoredoxin 1-2	LOC105056707
A0A6I9S774	173	0	19384.1	1	1	0.0694	Glutathione peroxidase	LOC105057765
A0A6I9RDE7	362	0	38999.8	6	19	0.1575	sorbitol dehydrogenase isoform X1	LOC105047077
A0A6I9RC26	361	0	38871.8	6	19	0.1579	sorbitol dehydrogenase isoform X2	LOC105047077
A0A6J0PFA4	272	0	29276.6	5	9	0.1397	Proteasome subunit beta	LOC105038112
A0A6I9Q8W6	272	0	29405.4	5	9	0.1397	Proteasome subunit beta	LOC105032647
A0A6I9S451	349	0	37921.4	3	3	0.0831	thylakoid lumenal 29 kDa protein, chloroplastic isoform X1	LOC105053549
A0A6J0PP21	281	0	30823.8	3	3	0.1032	thylakoid lumenal 29 kDa protein, chloroplastic isoform X3	LOC105053549
A0A6I9RYJ8	204	0	24252.4	2	8	0.0784	Ribosomal protein L15	LOC105054766
A0A6I9R9C8	204	0	24249.4	2	8	0.0784	Ribosomal protein L15	LOC105043676
A0A6I9RWM5	204	0	24219.3	2	8	0.0784	Ribosomal protein L15	LOC105053978
A0A6I9RX29	204	0	24249.4	2	8	0.0784	Ribosomal protein L15	LOC105054203
A0A6I9RGY6	362	0	40358	4	4	0.1022	Lactoylglutathione lyase	LOC105048321
B3TLR5	123	0	13483.6	1	2	0.065	Nuclear transport factor 2	LOC105032687
A0A6I9RHG7	109	0	11717.7	2	5	0.1651	nuclear transport factor 2A isoform X3	LOC105048995
A0A6I9RQP6	123	0	13397.5	2	5	0.1463	nuclear transport factor 2B isoform X2	LOC105048995
A0A6I9RSQ5	123	0	13365.6	2	5	0.1463	nuclear transport factor 2B isoform X1	LOC105049723
A0A6I9RI09	129	0	13894.9	2	5	0.1395	nuclear transport factor 2A isoform X1	LOC105048995
A0A6I9QFW6	442	0	50066.9	2	6	0.0452	beta-glucosidase 4 isoform X2	LOC105035046
A0A6I9QGD0	488	0	55363.6	2	6	0.041	Beta-glucosidase	LOC105035046
A0A6I9RGD8	217	0	23976.1	1	1	0.0415	ras-related protein RIC2	LOC105048099
A0A6I9QUS8	217	0	24002.2	1	1	0.0415	ras-related protein RIC2	LOC105040589
A0A6I9RZS9	103	0	11384.4	3	7	0.3107	Histone H4	LOC105055256
A0A6I9QVY9	103	0	11370.4	3	7	0.3107	Histone H4	LOC105039628
A0A6I9QRD7	103	0	11426.4	3	7	0.3107	Histone H4	LOC105039262
A0A6I9R334	738	0	81709.6	1	2	0.0163	Transketolase	LOC105043080
A0A6I9QEF4	233	0	25421.4	5	9	0.1588	Nucleoside diphosphate kinase	LOC105034341
A0A6I9RTU5	238	0	25738.5	2	2	0.0588	Nucleoside-diphosphate kinase	LOC105053002
A0A6I9RUY4	233	0	25263.2	5	9	0.1588	Nucleoside diphosphate kinase	LOC105053002
A0A6J0PIZ4	515	0	58194.7	1	3	0.0233	beta-glucosidase 22 isoform X1	LOC105045203
A0A6J0PIT4	413	0	46474.7	1	3	0.0291	beta-glucosidase 22 isoform X4	LOC105045203
A0A6I9RB59	377	0	40660.6	1	3	0.0318	hsp70-binding protein 1 isoform X2	LOC105044364
A0A6I9R4Z0	394	0	42630.4	1	3	0.0305	hsp70-binding protein 1 isoform X1	LOC105044364
A0A6I9RIU2	274	0	29578.9	2	3	0.0839	Proteasome subunit beta	LOC105046875
A0A6I9QIH5	230	0	25135.5	1	3	0.0391	uncharacterized protein At3g52155, chloroplastic isoform X2	LOC105036058
A0A6I9QKK3	232	0	25348.6	1	3	0.0388	uncharacterized protein At3g52155, chloroplastic isoform X1	LOC105036058
A0A6I9R420	999	0	111889	1	2	0.012	Alpha-mannosidase	LOC105044052
A0A6J0PHW6	1000	0	112017	1	2	0.012	Alpha-mannosidase	LOC105044052
A0A6I9SCZ9	221	0	24351.2	1	9	0.0452	Proteasome subunit beta	LOC105059397
A0A6I9RYM8	221	0	24328.1	1	9	0.0452	Proteasome subunit beta	LOC105054787
A0A6J0PE11	153	0	16224.3	3	5	0.2418	glyoxylate/succinic semialdehyde reductase 1	LOC105037121
A0A6I9RYD7	293	0	30916.8	3	5	0.1263	glyoxylate/succinic semialdehyde reductase 1	LOC105051539
A0A6I9QUQ2	363	0	40090.3	2	2	0.0413	Protein disulfide-isomerase	LOC105039915
A0A6I9QQU5	511	0	57511.7	3	9	0.0391	Protein disulfide-isomerase	LOC105038475
A0A6I9RR60	188	0	20683.3	2	5	0.1117	thioredoxin M-type, chloroplastic	LOC105051750
A0A6I9QSH1	188	0	20679.4	2	5	0.1117	thioredoxin M-type, chloroplastic	LOC105038494
A0A6I9Q9Q5	564	0	62072.6	1	4	0.0177	rRNA N-glycosidase	LOC105032548
B3TM49	199	0	23503.3	1	2	0.0503	1,2-dihydroxy-3-keto-5-methylthiopentene dioxygenase	LOC105035746
A0A6I9QHS4	226	0	26857.4	1	2	0.0442	1,2-dihydroxy-3-keto-5-methylthiopentene dioxygenase	LOC105035746
A0A6I9QET1	265	0	28916.2	1	1	0.0377	methyl-CpG-binding domain-containing protein 11	LOC105034477
A0A6I9QDM7	313	0	35584.3	1	2	0.0256	Serine/threonine-protein phosphatase	LOC105034019
A0A6I9RB08	313	0	35617.3	1	2	0.0256	Serine/threonine-protein phosphatase	LOC105046451
A0A6I9QEI4	294	0	33417.2	1	2	0.0272	Serine/threonine-protein phosphatase	LOC105034019
B3TLX3	191	0	22227.2	2	3	0.0785	40S ribosomal protein S7	LOC105036871
A0A6I9RT08	191	0	22151.1	2	3	0.0785	40S ribosomal protein S7	LOC105052357
A0A6I9S691	328	0	35480.1	1	1	0.0488	probable carboxylesterase 8	LOC105054288
A0A6I9QHZ9	280	0	30356.8	1	1	0.0607	ankyrin repeat domain-containing protein 2A isoform X2	LOC105035881
A0A6I9QI34	342	0	36768.6	1	1	0.0497	ankyrin repeat domain-containing protein 2A isoform X1	LOC105035881
A0A6I9RAW6	229	0	26301.8	1	5	0.0437	V-type proton ATPase subunit E	LOC105046015
B3TLU2	229	0	26292.9	1	5	0.0437	V-type proton ATPase subunit E isoform X1	LOC105052321
A0A6I9R5X4	230	0	26700	1	5	0.0435	V-type proton ATPase subunit E	LOC105044854
A0A6I9SFK5	204	0	22757.4	1	2	0.0441	Proteasome subunit beta	LOC105060233
A0A6I9RM93	204	0	22832.4	1	2	0.0441	Proteasome subunit beta	LOC105050696
A0A6I9SGQ9	634	0	69745.9	4	9	0.0647	Succinate dehydrogenase [ubiquinone] flavoprotein subunit, mitochondrial	LOC105060729
A0A6I9SNI5	618	0	67900.8	4	9	0.0663	Succinate dehydrogenase [ubiquinone] flavoprotein subunit, mitochondrial	LOC105060729
A0A6J0PS37	159	0	17329.7	2	2	0.1132	Eukaryotic translation initiation factor 5A	LOC105058008
B3TLM2	159	0	17284.7	2	2	0.1132	Eukaryotic translation initiation factor 5A	LOC105034691
A0A6I9S3N8	159	0	17326.7	1	1	0.0503	Eukaryotic translation initiation factor 5A	LOC105056124
A0A6I9S894	159	0	17276.6	2	2	0.1132	Eukaryotic translation initiation factor 5A	LOC105057809
B3TLM3	159	0	17324.7	2	2	0.1132	Eukaryotic translation initiation factor 5A	LOC105033671
A0A6I9SEN5	159	0	17329.6	2	2	0.1132	Eukaryotic translation initiation factor 5A	LOC105060183
A0A6I9QUN0	637	0	70235.2	2	4	0.0377	Malic enzyme	LOC105040530
A0A6I9QU58	592	0	65480	15	33	0.2399	Malic enzyme	LOC105040502
A0A6I9RGA1	636	0	70565.4	6	8	0.0786	Malic enzyme	LOC105048056
A0A6I9QUI0	640	0	70667.7	15	33	0.2219	Malic enzyme	LOC105040502
A0A6I9RF61	623	0	69030.7	6	8	0.0803	Malic enzyme	LOC105048056
A0A6I9RJU9	285	0	31893.1	1	2	0.0351	Succinate dehydrogenase [ubiquinone] iron-sulfur subunit, mitochondrial	LOC105049571
A0A6I9RU73	289	0	32421.4	1	2	0.0346	Succinate dehydrogenase [ubiquinone] iron-sulfur subunit, mitochondrial	LOC105052990
A0A6I9RF58	294	0	31734.8	2	2	0.0612	acyl-protein thioesterase 2 isoform X1	LOC105047842
A0A6I9RM55	256	0	27234.5	2	2	0.0703	acyl-protein thioesterase 2 isoform X2	LOC105047842
A0A6J0PQK8	532	0	59258.5	1	2	0.0188	serine carboxypeptidase-like 1 isoform X1	LOC105055845
A0A6I9QSV2	484	0	52635.1	1	4	0.0289	probable diaminopimelate decarboxylase, chloroplastic	LOC105038619
A0A6I9RPB1	484	0	53036.4	1	4	0.0289	probable diaminopimelate decarboxylase, chloroplastic	LOC105051470
A0A6I9QNL3	241	0	26662	2	6	0.1079	(3R)-hydroxymyristoyl-[acyl-carrier-protein] dehydratase	LOC105038379
A0A6I9QUR3	193	0	21945.4	1	1	0.057	GTP-binding protein SAR1A	LOC105039924
A0A6I9RTT8	193	0	21957.5	1	1	0.057	GTP-binding protein SAR1A	LOC105052599
A0A6I9QJX8	193	0	21987.5	1	1	0.057	GTP-binding protein SAR1A	LOC105036616
A0A6J0PR52	193	0	22001.5	1	1	0.057	GTP-binding protein SAR1A	LOC105057396
A0A6I9SI68	137	0	15276.9	1	2	0.0657	uncharacterized protein At4g28440 isoform X2	LOC105058720
A0A6J0PRF8	118	0	12953.7	1	2	0.0763	uncharacterized protein At4g28440 isoform X3	LOC105058720
A0A6I9SAY9	177	0	19524.1	1	2	0.0508	uncharacterized protein At4g28440 isoform X1	LOC105058720
A0A6I9RCG5	511	0	55061.2	1	1	0.0176	aspartic proteinase oryzasin-1	LOC105047184
A0A6J0PRH2	485	0	51971.8	1	1	0.0186	aspartic proteinase oryzasin-1 isoform X2	LOC105048551
A0A6I9RG95	512	0	54946.3	1	1	0.0176	aspartic proteinase oryzasin-1 isoform X1	LOC105048551
A0A6J0PC42	841	0	92839.6	1	2	0.0166	Alanine--tRNA ligase	LOC105039120
A0A6J0PCW1	914	0	100722	2	3	0.0284	Probable alanine--tRNA ligase, chloroplastic	LOC105039120
A0A6I9QUA5	1000	0	110184	2	3	0.026	Probable alanine--tRNA ligase, chloroplastic	LOC105039120
A0A6I9RM18	533	0	58366.8	2	2	0.0281	Glucose-1-phosphate adenylyltransferase	LOC105050621
A0A6I9SEW3	404	0	44287	1	4	0.0248	N-acetyl-glutamate semialdehyde dehydrogenase	LOC105060005
A0A6I9SDB4	403	0	44158.9	1	4	0.0248	N-acetyl-glutamate semialdehyde dehydrogenase	LOC105060005
A0A6I9RYK8	441	0	47571.2	2	3	0.0476	Chorismate synthase	LOC105054522
A0A6I9R6A5	442	0	47717.4	2	3	0.0475	Chorismate synthase	LOC105044276
A0A6I9SPJ2	450	0	48772.3	2	2	0.0489	Cysteine desulfurase	LOC105061105
A0A6I9SLU5	451	0	49214.3	2	2	0.0488	Cysteine desulfurase	LOC105060079
A0A6I9R949	694	0	74530	2	2	0.0259	ATP-dependent zinc metalloprotease FTSH 2, chloroplastic	LOC105043631
A0A6I9SK99	694	0	74488.8	2	2	0.0259	ATP-dependent zinc metalloprotease FTSH 2, chloroplastic	LOC105059514
A0A6I9QMI9	527	0	57507.2	2	3	0.0531	Pyruvate kinase	LOC105038179
A0A6I9QGD9	528	0	57657.4	2	3	0.053	Pyruvate kinase	LOC105035292
A0A6I9RSI3	165	0	17656.1	1	2	0.103	universal stress protein PHOS34	LOC105052516
A0A6I9SE20	139	0	14817.5	2	3	0.1942	40S ribosomal protein S12	LOC105059792
A0A6I9RQY8	140	0	14948.6	1	2	0.1214	40S ribosomal protein S12	LOC105049098
A0A6I9RHQ7	133	0	14549.2	1	1	0.0752	40S ribosomal protein S12	LOC105049100
A0A6I9QML7	96	0	10445.4	1	2	0.1771	40S ribosomal protein S12	LOC105037880
A0A6I9QN72	129	0	13255.8	2	2	0.1008	copper transport protein ATX1 isoform X3	LOC105038225
A0A6J0PCI5	119	0	12473.5	2	2	0.1092	copper transport protein ATX1 isoform X4	LOC105038225
A0A6I9QQ82	142	0	14639.4	2	2	0.0915	copper transport protein ATX1 isoform X1	LOC105038225
A0A6J0PEA1	132	0	13857	2	2	0.0985	copper transport protein ATX1 isoform X2	LOC105038225
A0A6J0PG57	490	0	55676.3	2	3	0.0633	Prolyl-tRNA synthetase	LOC105042074
A0A6J0PIF2	489	0	55605.2	2	3	0.0634	Prolyl-tRNA synthetase	LOC105042074
A0A6J0PH38	394	0	45279.7	2	3	0.0787	Prolyl-tRNA synthetase	LOC105042074
A0A6J0PH13	393	0	45208.7	2	3	0.0789	Prolyl-tRNA synthetase	LOC105042074
A0A6I9R5M8	506	0	56689.2	1	4	0.0237	Carboxypeptidase	LOC105044625
A0A6I9S5A3	470	0	52619	1	4	0.0255	Carboxypeptidase	LOC105057079
A0A6I9QI71	462	0	52197.1	1	4	0.026	Carboxypeptidase	LOC105035120
A0A6I9QEJ3	1028	0	108726	1	1	0.0107	Serine/threonine-protein phosphatase	LOC105034029
A0A6I9QDN8	1029	0	108882	1	1	0.0107	Serine/threonine-protein phosphatase	LOC105034029
A0A6I9Q901	888	0	96908.5	1	1	0.0124	Serine/threonine-protein phosphatase	LOC105032170
A0A6I9QLH8	278	0	29633.7	1	1	0.0396	serine/threonine-protein phosphatase BSL1 homolog isoform X1	LOC105036453
A0A6J0PNZ7	826	0	88600.1	1	1	0.0133	Serine/threonine-protein phosphatase	LOC105059841
H9AWW7	413	0	42197.2	2	2	0.0484	RBP42	LOC105038935
A0A6I9RE95	445	0	45149.5	2	2	0.0449	UBP1-associated protein 2C	LOC105047594
A0A6I9Q9K9	142	0	16337	3	6	0.1761	60S ribosomal protein L14-1 isoform X1	LOC105032925
A0A6I9QBW6	304	0	33575.5	3	5	0.0888	uncharacterized protein LOC105033615	LOC105033615
A0A6I9S2H3	139	0	15816.7	4	8	0.2518	60S ribosomal protein L14-1	LOC105055707
A0A6I9QB21	134	0	15308.5	3	6	0.1866	60S ribosomal protein L14-1 isoform X2	LOC105032925
A0A6I9RXV2	134	0	15356.5	4	8	0.2612	60S ribosomal protein L14-2 isoform X1	LOC105054480
A0A6J0PKN5	509	0	55280.3	2	2	0.0413	Mg-protoporphyrin IX chelatase	LOC105048171
A0A6I9QWL2	427	0	46600.4	2	2	0.0492	Mg-protoporphyrin IX chelatase	LOC105040656
A0A6I9RIP7	534	0	58217.8	1	2	0.0187	Biotin carboxylase	LOC105049274
A0A6I9RJ58	535	0	58260.8	1	2	0.0187	Biotin carboxylase	LOC105049274
A0A6I9RJ66	534	0	58205.8	1	2	0.0187	Biotin carboxylase	LOC105049274
A0A6I9R0X5	503	0	55856.4	1	2	0.0278	Carboxypeptidase	LOC105042940
A0A6I9QCH1	508	0	56080.5	1	2	0.0276	Carboxypeptidase	LOC105033589
A0A6I9RHU8	151	0	16962.4	1	1	0.0662	60S ribosomal protein L26-2	LOC105048757
A0A6I9R1P8	152	0	17000.3	1	1	0.0658	60S ribosomal protein L26-2	LOC105041276
A0A6J0PEK4	1004	0	109852	1	1	0.011	Lon protease homolog, mitochondrial	LOC105039934
A0A6I9S6B6	1029	0	113614	1	1	0.0107	Lon protease homolog, mitochondrial	LOC105057390
A0A6I9QR47	338	0	37057.3	1	1	0.0355	Protein-serine/threonine phosphatase	LOC105039292
A0A6I9QRG8	361	0	39476.6	1	1	0.0332	Protein-serine/threonine phosphatase	LOC105039292
A0A6I9QRI9	311	0	34157.2	1	1	0.0386	Protein-serine/threonine phosphatase	LOC105039292
A0A6I9RNA3	361	0	39988	1	1	0.0332	Protein-serine/threonine phosphatase	LOC105048203
A0A6I9QU33	369	0	40994.7	1	1	0.0244	uncharacterized protein LOC105040320 isoform X1	LOC105040320
A0A6I9QVR8	369	0	40988.7	1	1	0.0244	uncharacterized protein LOC105040320 isoform X2	LOC105040320
A0A6I9RNS1	166	0	17778.6	1	1	0.0904	60S ribosomal protein L12-3	LOC105050895
A0A6I9RXX6	166	0	17723.5	1	1	0.0904	60S ribosomal protein L12	LOC105054513
A0A6I9RI63	166	0	17764.6	1	1	0.0904	60S ribosomal protein L12	LOC105049272
A0A6I9R6B3	166	0	17764.6	1	1	0.0904	60S ribosomal protein L12	LOC105044285
A0A6I9QBN2	470	0	51091.4	1	1	0.0234	oryzain alpha chain	CPRZ
A0A6I9RJR0	468	0	51327.1	1	1	0.0235	oryzain alpha chain	LOC105049532
A0A6I9QM43	325	0	34548.8	1	2	0.04	beta-galactosidase 6	LOC105037786
A0A6I9RBL1	362	0	41079.6	2	2	0.0497	UDP-arabinopyranose mutase	LOC105046676
B3TLT9	244	0	28532.7	1	1	0.0451	60S ribosomal protein L7	LOC105039311
A0A6I9RRM4	294	0	34238.8	1	1	0.0374	60S ribosomal protein L7-4 isoform X1	LOC105049335
A0A6I9RMB6	244	0	28609.7	1	1	0.0451	60S ribosomal protein L7-2	LOC105050403
A0A6I9RID7	244	0	28569.9	1	1	0.0451	60S ribosomal protein L7-4 isoform X2	LOC105049335
A0A6I9SAT1	592	0	61523.5	1	1	0.0152	putative 3,4-dihydroxy-2-butanone kinase isoform X3	LOC105058673
A0A6I9SI25	520	0	54852.1	1	1	0.0173	putative 3,4-dihydroxy-2-butanone kinase isoform X4	LOC105058673
A0A6I9SBV8	594	0	61964.6	1	1	0.0152	LOW QUALITY PROTEIN: putative 3,4-dihydroxy-2-butanone kinase	LOC105056381
A0A6I9SAB7	605	0	63136.3	1	1	0.0149	putative 3,4-dihydroxy-2-butanone kinase isoform X1	LOC105058673
A0A6I9SAJ9	597	0	62846	1	1	0.0151	putative 3,4-dihydroxy-2-butanone kinase isoform X2	LOC105058673
A0A6I9QFC5	326	0	35336.8	1	2	0.0276	Peroxidase	LOC105034682
A0A6I9QMA3	332	0	36013.8	1	2	0.0271	Peroxidase	LOC105037730
A0A6I9R6I8	334	0	36290.9	1	2	0.0269	Peroxidase	LOC105044943
A0A6I9RBQ9	326	0	35121.9	1	2	0.0276	Peroxidase	LOC105046888
A0A6J0PKT1	330	0	36044.1	1	2	0.0273	Peroxidase	LOC105033308
A0A6I9RRZ2	322	0	35159.9	1	2	0.028	Peroxidase	LOC105052133
A0A6I9RSW2	324	0	35324.9	1	2	0.0278	Peroxidase	LOC105052647
A0A6I9R1R5	324	0	34500.1	1	2	0.0278	Peroxidase	LOC105043251
A0A6I9QCC7	329	0	35785	1	2	0.0274	Peroxidase	LOC105033318
A0A6I9R655	328	0	35177.5	1	2	0.0274	Peroxidase	LOC105044940
A0A6I9S733	329	0	35207.1	2	3	0.0578	Peroxidase	LOC105057296
A0A6I9R848	332	0	35920.9	1	2	0.0271	Peroxidase	LOC105044941
A0A6I9QGL2	329	0	35751.3	1	2	0.0274	Peroxidase	LOC105034681
A0A6I9QUV8	454	0	48666.1	3	4	0.0308	Peroxidase	LOC105040597
A0A6I9RC65	557	0	60699.7	1	1	0.018	T-complex protein 1 subunit gamma	LOC105047114
A0A6I9RG57	557	0	60655.7	1	1	0.018	T-complex protein 1 subunit gamma	LOC105048001
A0A6I9QLL0	217	0	22805.5	1	1	0.0645	uncharacterized protein LOC105036502	LOC105036502
A0A6I9S649	218	0	23204.8	1	1	0.0642	uncharacterized protein LOC105054238	LOC105054238
A0A6I9R436	283	0	31434.5	2	2	0.0283	L-ascorbate peroxidase	LOC105044047
A0A6J0PHD9	228	0	25275.1	2	2	0.0351	L-ascorbate peroxidase	LOC105044047
A0A6J0PDS5	209	0	23943.3	8	25	0.2392	protein IN2-1 homolog B isoform X2	LOC105037578
A0A6I9R8V5	254	0	27096.1	11	43	0.4685	triosephosphate isomerase, cytosolic isoform X1	LOC105045658
A0A6I9RF47	217	0	23009	11	43	0.5484	triosephosphate isomerase, cytosolic isoform X2	LOC105045658
A0A6I9QL80	182	0	20463.1	3	9	0.1538	Aspartate transaminase	LOC105037348
A0A6I9RF59	426	0	47734.7	3	9	0.0657	Aspartate aminotransferase	LOC105048107
A0A6I9QQY0	399	0	43867.1	4	5	0.0802	Pyruvate dehydrogenase E1 component subunit alpha	LOC105039117
A0A6I9RL52	399	0	43793.1	2	2	0.0576	Pyruvate dehydrogenase E1 component subunit alpha	LOC105050071
A0A6I9RM16	453	0	50051.5	7	13	0.1302	Pyruvate dehydrogenase E1 component subunit alpha	LOC105050691
A0A6I9RN61	421	0	46490.6	7	13	0.1401	Pyruvate dehydrogenase E1 component subunit alpha	LOC105050691
A0A6I9RKM1	702	0	80323	16	33	0.1823	heat shock protein 81-1	LOC105050014
A0A6I9SIE7	801	0	91081.2	6	21	0.0874	heat shock protein 90-6, mitochondrial	LOC105061486
A0A6I9RJX4	794	0	90090.8	12	39	0.1801	heat shock protein 90-5, chloroplastic	LOC105049903
A0A6I9QTT4	700	0	80101.8	11	27	0.1286	heat shock protein 81-1	LOC105038974
A0A6I9QQI1	700	0	80064.7	11	27	0.1429	heat shock protein 81-1-like	LOC105038975
A0A6I9RZR3	702	0	80430.8	14	38	0.1809	heat shock protein 83	LOC105054741
A0A6I9QJV3	565	0	65086.7	16	33	0.2265	heat shock protein 81-1	LOC105036582
A0A6I9RRV1	250	0	27184.7	2	6	0.064	Proteasome subunit alpha type	LOC105049427
A0A6I9R9K8	1073	0	119158	1	3	0.0093	E1 ubiquitin-activating enzyme	LOC105045873
A0A6I9R943	1131	0	125417	1	3	0.0088	E1 ubiquitin-activating enzyme	LOC105045873
A0A6I9S549	205	0	22798.1	4	11	0.1561	Protein-methionine-S-oxide reductase	LOC105053934
A0A6I9RXL0	191	0	21369.6	4	11	0.1675	Protein-methionine-S-oxide reductase	LOC105051296
A0A6I9RHN1	258	0	29255.5	4	12	0.1163	60S ribosomal protein L7a	LOC105048906
A0A6I9RHE9	258	0	29320.5	2	2	0.062	60S ribosomal protein L7a	LOC105048978
A0A6I9RQM7	258	0	29281.6	4	12	0.1163	60S ribosomal protein L7a	LOC105048977
A0A6J0PH48	561	0	60396.1	3	3	0.0463	Glutathione reductase	LOC105042176
A0A6I9S7F4	810	0	92659.4	3	6	0.0395	Sucrose synthase	LOC105057453
A0A6I9S7J9	264	0	27246	3	6	0.0644	NADPH-dependent aldehyde reductase-like protein, chloroplastic	LOC105057927
A0A6I9QCT8	813	0	92276.5	4	14	0.0344	Phospholipase D	LOC105033970
A0A6I9QW69	598	0	65688.4	4	13	0.0669	AICAR transformylase	LOC105039684
A0A6I9QRQ6	598	0	65716.4	4	13	0.0669	AICAR transformylase	LOC105039684
B3TLY0	178	0	21330.4	1	4	0.0618	60S ribosomal protein L18a	LOC105059174
A0A6I9SA98	178	0	21332.4	1	4	0.0618	60S ribosomal protein L18a	LOC105055772
A0A6I9Q9U0	801	0	90209.7	1	2	0.0125	Methionyl-tRNA synthetase	LOC105032792
A0A6I9QE86	801	0	90245.4	1	2	0.0125	Methionyl-tRNA synthetase	LOC105033934
A0A6I9RLH5	563	0	61416.1	1	2	0.0178	Pyrophosphate--fructose 6-phosphate 1-phosphotransferase subunit beta	LOC105050075
A0A6I9QLA4	103	0	10557.5	1	5	0.1456	Chlorophyll a-b binding protein, chloroplastic	LOC105037272
A0A6I9QKE0	291	0	30824	3	10	0.1409	Chlorophyll a-b binding protein, chloroplastic	LOC105036918
B3TLX9	112	0	12829.7	1	8	0.1071	60S ribosomal protein L35a-1	LOC105037063
A0A6I9QQJ4	112	0	12815.7	1	8	0.1071	60S ribosomal protein L35a-1	LOC105039272
A0A6I9QNS4	577	0	62661.7	3	10	0.0572	Pyruvate decarboxylase	LOC105038446
A0A6I9R928	604	0	65086.9	2	2	0.0381	Pyruvate decarboxylase	LOC105045855
A0A6I9R716	605	0	65096	2	2	0.038	Pyruvate decarboxylase	LOC105044565
A0A6J0PPZ0	441	0	46944.2	3	3	0.093	ribokinase isoform X1	LOC105055774
A0A6J0PPZ6	440	0	46845.1	3	3	0.0932	ribokinase isoform X2	LOC105055774
A0A6I9QYQ2	496	0	53725.6	2	2	0.0403	6-phosphogluconate dehydrogenase, decarboxylating	LOC105042133
A0A6I9RW76	488	0	53566.5	5	8	0.0881	6-phosphogluconate dehydrogenase, decarboxylating	LOC105053810
A0A6I9QPS6	1052	0	118178	2	3	0.0162	Sucrose-phosphate synthase	LOC105039053
A0A6J0PEQ4	871	0	97437	2	3	0.0195	Sucrose-phosphate synthase	LOC105039053
A0A6I9RK25	1086	0	121681	2	3	0.0157	Sucrose-phosphate synthase	LOC105049657
A0A6I9RD07	340	0	38533.6	1	1	0.0324	eukaryotic translation initiation factor 2 subunit alpha homolog	LOC105047359
A0A6I9QVM9	340	0	38464.5	1	1	0.0324	eukaryotic translation initiation factor 2 subunit alpha homolog	LOC105040855
A0A6I9R0G3	340	0	38534.6	1	1	0.0324	eukaryotic translation initiation factor 2 subunit alpha homolog	LOC105042128
A0A6I9RM58	445	0	49699.1	1	8	0.027	26S proteasome regulatory subunit 4 homolog A	LOC105050364
A0A6I9QQY5	445	0	49715.1	1	8	0.027	26S proteasome regulatory subunit 4 homolog A isoform X1	LOC105039252
A0A6I9R5U1	269	0	29822.1	2	3	0.0632	nitrilase-like protein 2 isoform X2	LOC105044681
A0A6I9R7F2	312	0	34724.6	2	3	0.0545	nitrilase-like protein 2 isoform X1	LOC105044681
A0A6I9RZ27	327	0	35153.7	1	1	0.0306	putative septum site-determining protein minD homolog, chloroplastic	LOC105054970
A0A6I9SDD3	327	0	35221.7	1	1	0.0306	putative septum site-determining protein minD homolog, chloroplastic	LOC105059526
A0A6I9S576	658	0	73790.7	5	9	0.0745	Arginyl-tRNA synthetase	LOC105057102
A0A6I9S685	609	0	68315.9	5	9	0.0805	Arginyl-tRNA synthetase	LOC105057102
A0A6I9REZ3	254	0	28507.1	2	4	0.0709	acid phosphatase 1 isoform X2	LOC105048024
A0A6I9RFQ8	256	0	28727.1	2	4	0.0703	acid phosphatase 1 isoform X1	LOC105048024
A0A6I9S1P7	351	0	39391.4	1	2	0.037	probable aldo-keto reductase 1 isoform X1	LOC105055545
A0A6I9S9H9	350	0	39067.3	1	2	0.0371	probable aldo-keto reductase 1	LOC105055537
A0A6I9SHH6	658	0	73717.2	1	1	0.0182	aminopeptidase P1 isoform X2	LOC105060961
A0A6I9SG14	685	0	76668.8	1	1	0.0175	aminopeptidase P1 isoform X1	LOC105060961
A0A6I9S433	182	0	20798	4	7	0.2198	60S ribosomal protein L11	LOC105056276
A0A6I9SAR7	181	0	20700.9	4	7	0.221	60S ribosomal protein L11	LOC105058737
B3TLQ5	182	0	20760.9	4	7	0.2198	60S ribosomal protein L11	LOC105040587
A0A6I9QTU1	202	0	22520.7	1	4	0.0446	uncharacterized protein LOC105040397 isoform X1	LOC105040397
A0A6J0PIH3	199	0	22109.4	1	4	0.0452	uncharacterized protein LOC105040397 isoform X2	LOC105040397
A0A6I9SFV4	325	0	35100.2	5	17	0.1446	nitrile-specifier protein 5 isoform X3	LOC105060307
A0A6I9SF09	327	0	35327.4	5	17	0.1437	nitrile-specifier protein 5 isoform X2	LOC105060307
A0A6I9SFN2	332	0	35951.6	5	17	0.1416	nitrile-specifier protein 5 isoform X1	LOC105060307
A0A6I9REU6	289	0	30684.8	1	2	0.0277	zerumbone synthase	LOC105045553
A0A6I9Q8T8	328	0	34515.5	1	1	0.0396	chloroplast envelope quinone oxidoreductase homolog	LOC105032397
A0A6I9QB88	328	0	34553.3	1	1	0.0396	chloroplast envelope quinone oxidoreductase homolog	LOC105033183
A0A6I9RL49	211	0	23134.5	1	2	0.0569	ras-related protein RABB1c	LOC105049930
A0A6I9QUQ9	211	0	23147.5	1	2	0.0569	ras-related protein RABB1c	LOC105040572
A0A6I9QNG3	211	0	23104.5	1	2	0.0569	ras-related protein RABB1c	LOC105038170
B3TLL9	321	0	34591.4	1	1	0.0343	60S acidic ribosomal protein P0	LOC105059802
A0A6I9RHQ3	320	0	34429.3	1	1	0.0344	60S acidic ribosomal protein P0	LOC105049094
A0A6I9RG91	500	0	54445.7	1	1	0.016	aldehyde dehydrogenase family 2 member C4	LOC105048426
A0A6J0PNC7	500	0	54697.8	2	2	0.034	aldehyde dehydrogenase family 2 member C4	LOC105048589
A0A6I9R540	506	0	57954	1	1	0.0257	pentatricopeptide repeat-containing protein At1g02150 isoform X1	LOC105043771
A0A6J0PJ41	426	0	49133.4	1	1	0.0305	pentatricopeptide repeat-containing protein At1g02150 isoform X2	LOC105043771
A0A6I9S440	219	0	25327.1	1	1	0.0502	polyadenylate-binding protein 2 isoform X2	LOC105056782
A0A6I9QY96	223	0	25551.3	1	1	0.0493	polyadenylate-binding protein 2 isoform X1	LOC105041936
A0A6I9S4B5	221	0	25554.3	1	1	0.0498	polyadenylate-binding protein 2 isoform X1	LOC105056782
A0A6I9S219	267	0	29271.9	3	3	0.1049	short-chain dehydrogenase TIC 32, chloroplastic isoform X2	LOC105055644
A0A6I9S0P3	313	0	34172.6	3	3	0.0895	short-chain dehydrogenase TIC 32, chloroplastic isoform X1	LOC105055644
A0A6I9RY67	618	0	67746.1	1	1	0.0129	plant UBX domain-containing protein 8 isoform X1	LOC105054604
A0A6I9RYU2	611	0	66850.7	1	1	0.0131	plant UBX domain-containing protein 8 isoform X2	LOC105054604
A0A6I9RSL9	206	0	24054.4	2	4	0.0388	Ribosomal protein L19	LOC105052550
A0A6I9R720	207	0	24246.5	2	4	0.0386	Ribosomal protein L19	LOC105045140
A0A6I9SFN1	479	0	53104.5	3	3	0.0522	Xylose isomerase	LOC105057722
A0A6J0PRD1	483	0	53607.7	3	3	0.0518	Xylose isomerase	LOC105057722
A0A6I9RTK3	286	0	31506	1	1	0.035	hypersensitive-induced response protein 1	LOC105052867
A0A6I9REP9	286	0	31561.2	1	1	0.035	hypersensitive-induced response protein 1	LOC105047712
A0A6I9RU15	285	0	31423.1	1	1	0.0351	hypersensitive-induced response protein-like protein 1	LOC105053163
A0A6I9RFX3	285	0	31382.1	1	1	0.0351	hypersensitive-induced response protein 1	LOC105047921
A0A6I9QLV1	290	0	32048.2	1	1	0.0448	Prohibitin	LOC105037905
A0A6I9QQX9	292	0	32328.5	1	1	0.0445	Prohibitin	LOC105038519
A0A6I9RYU0	292	0	32266.4	1	1	0.0445	Prohibitin	LOC105051703
A0A6I9R2L7	732	0	76700.9	1	1	0.0164	subtilisin-like protease SBT1.7	LOC105043550
A0A6I9R4D9	705	0	73191.6	1	1	0.017	subtilisin-like protease SBT1.2	LOC105043552
A0A6I9R255	784	0	83909.2	1	1	0.0153	LOW QUALITY PROTEIN: subtilisin-like protease SBT1.3	LOC105043369
A0A6I9R8V1	729	0	76460.9	1	1	0.0165	subtilisin-like protease SBT1.2	LOC105043551
A0A6J0PB25	722	0	76273.2	1	2	0.0097	subtilisin-like protease SBT1.2	LOC105032376
A0A6J0PCA8	784	0	82498	2	3	0.0242	subtilisin-like protease SBT1.7	LOC105035870
A0A6I9SGM4	546	0	57291	2	7	0.0311	subtilisin-like protease SBT1.7	LOC105061141
A0A6I9QC79	418	0	44724.1	1	2	0.0167	subtilisin-like protease SBT1.2	LOC105033267
A0A6I9QRS0	787	0	83775.8	1	2	0.0127	subtilisin-like protease SBT1.5	LOC105039403
A0A6I9Q7L3	364	0	39609.7	2	2	0.0467	uncharacterized oxidoreductase At1g06690, chloroplastic isoform X1	LOC105032029
A0A6I9Q875	358	0	38953.4	2	2	0.0475	uncharacterized oxidoreductase At1g06690, chloroplastic isoform X2	LOC105032029
A0A6I9RIL0	222	0	25618.1	5	24	0.1216	probable glutathione S-transferase parA	LOC105046781
A0A6I9RBH5	221	0	25636.2	4	23	0.1131	probable glutathione S-transferase	LOC105046782
A0A6I9QZ03	234	0	25961.4	9	29	0.3248	glutathione S-transferase U17	LOC105042254
A0A6I9QMN2	223	0	25549.2	3	21	0.0942	probable glutathione S-transferase parA	LOC105037017
A0A6I9RBD9	289	0	30480.1	3	11	0.1142	Ribose-5-phosphate isomerase	LOC105046592
A0A6I9QTN2	347	0	38141.3	1	2	0.0259	2-alkenal reductase (NADP(+)-dependent) isoform X1	LOC105040160
A0A6I9QVB3	342	0	37558.9	1	2	0.0263	2-alkenal reductase (NADP(+)-dependent) isoform X2	LOC105040160
A0A6I9QKE9	152	0	15186.4	2	11	0.1513	Superoxide dismutase [Cu-Zn]	LOC105036933
A0A6I9QKL0	152	0	15158.4	2	11	0.1513	Superoxide dismutase [Cu-Zn]	LOC105037251
A0A6I9SLG7	154	0	15556.8	2	11	0.1494	Superoxide dismutase [Cu-Zn]	LOC105059944
A0A6I9QK57	133	0	14533.2	1	5	0.0752	Superoxide dismutase	LOC105036841
A0A6I9SD65	133	0	13532.8	2	11	0.1729	Superoxide dismutase [Cu-Zn]	LOC105059944
A0A6J0PI29	181	0	19971	1	2	0.0773	Peptidyl-prolyl cis-trans isomerase	LOC105045484
A0A6I9R7K7	205	0	22082	1	2	0.0683	Peptidyl-prolyl cis-trans isomerase	LOC105045484
A0A6J0PJN3	187	0	20960.8	1	2	0.0749	60S ribosomal protein L18-2	LOC109505915
A0A6I9RSK9	187	0	21051.8	3	4	0.1818	60S ribosomal protein L18-2	LOC105052541
A0A6I9S7B8	187	0	21041.8	1	2	0.0749	60S ribosomal protein L18-2	LOC105057458
A0A6I9QSX0	187	0	21014.8	2	2	0.107	60S ribosomal protein L18-3	LOC105039870
A0A6I9QEP7	1701	0	192575	3	5	0.0159	Clathrin heavy chain	LOC105034085
A0A6I9RQD4	350	0	38827.9	1	1	0.0429	2-alkenal reductase (NADP(+)-dependent)	LOC105051505
A0A6I9QPJ5	346	0	38187.2	4	4	0.1301	2-alkenal reductase (NADP(+)-dependent) isoform X2	LOC105038600
A0A6I9RPK1	346	0	38479.2	3	3	0.1012	2-alkenal reductase (NADP(+)-dependent)	LOC105051506
A0A6J0PDH5	346	0	38352.3	5	8	0.1243	2-alkenal reductase (NADP(+)-dependent) isoform X3	LOC105038600
A0A6J0PN77	167	0	19334.2	2	3	0.1198	50S ribosomal protein L24, chloroplastic isoform X2	LOC105052661
A0A6I9RSP0	193	0	21622.4	2	3	0.1036	50S ribosomal protein L24, chloroplastic isoform X1	LOC105052661
A0A6I9QA84	260	0	27704.3	1	1	0.0308	Chlorophyll a-b binding protein, chloroplastic	LOC105032994
A0A6I9SH91	261	0	27732.4	2	2	0.0575	Chlorophyll a-b binding protein, chloroplastic	LOC105058393
A0A6I9RBB6	870	0	98744.1	1	1	0.0138	cullin-4 isoform X1	LOC105046728
A0A6I9RCM2	845	0	95735.5	1	1	0.0142	cullin-4 isoform X2	LOC105046728
A0A6I9SD61	846	0	95856.7	1	1	0.0142	LOW QUALITY PROTEIN: cullin-4-like	LOC105059632
A0A6I9QDT4	483	0	54026.3	1	2	0.029	Glycosyltransferase	LOC105033804
A0A6I9QD24	482	0	53955.3	1	2	0.029	Glycosyltransferase	LOC105033804
A0A6I9SMY4	357	0	38412.1	11	30	0.2297	Fructose-bisphosphate aldolase	LOC105060505
A0A6I9S782	744	0	82221.2	1	2	0.0202	methylcrotonoyl-CoA carboxylase subunit alpha, mitochondrial isoform X2	LOC105057347
A0A6J0PJ28	747	0	82556.4	1	2	0.0201	methylcrotonoyl-CoA carboxylase subunit alpha, mitochondrial isoform X1	LOC105057347
A0A6I9S6A6	569	0	62138.1	1	1	0.0141	acetate/butyrate--CoA ligase AAE7, peroxisomal	LOC105057401
A0A6I9R738	569	0	62191.1	1	1	0.0141	acetate/butyrate--CoA ligase AAE7, peroxisomal	LOC105045056
