# Supplementary material for: Insights from a Multi-Omics Integration (MOI) Study in Oil Palm (Elaeis guineensis Jacq.) Response to Abiotic Stresses: Part One—Salinity
Source: Plants (Basel). 2022 Jun 30;11(13):1755. doi: 10.3390/plants11131755 (PMC9269341; doi:10.3390/plants11131755)
Supplement: Supplementary file 1 [file plants-11-01755-s001.zip › plants-1782630-supplementary/Bittencourt et al_Supplementary Materials/Bittencourt et al_Supplementary Table S4.xlsx]

## Sheet: STable04
Supplemental Table S4: All proteins confidently identified in oil palm conditions with maximum parsimony criterion.
Locus	Length	Unique peptide	Mol/Wt	Sequence count	Spectrum count	Coverage	Description	Gene
A0A6I9QDC0	151	8	15730.7	8	28	0.3179	Ferredoxin	LOC105034183
A0A6I9S4W3	1150	15	124738	15	32	0.1609	Elongation factor Ts, mitochondrial	LOC105056625
A0A6I9RMI3	251	6	27105	6	11	0.2072	30S ribosomal protein 2, chloroplastic	LOC105050488
A0A6I9R4G5	258	2	27151.6	2	4	0.0891	thylakoid lumenal protein TL20.3, chloroplastic isoform X1	LOC105043590
A0A6I9QYI5	342	2	35462.3	2	4	0.0585	probable 3-hydroxyisobutyrate dehydrogenase-like 1, mitochondrial	LOC105040401
A0A6I9RI03	278	4	29836.3	4	10	0.1223	29 kDa ribonucleoprotein A, chloroplastic	LOC105048820
A0A6I9SC70	436	1	47299.7	1	2	0.0321	Pyruvate dehydrogenase E1 component subunit alpha	LOC105059287
A0A6I9RPY4	527	1	59973.8	1	2	0.0209	Glucose-6-phosphate 1-dehydrogenase	LOC105051357
A0A6I9RQT1	325	5	35821.2	5	11	0.1354	GrpE protein homolog	LOC105051932
A0A6I9QIW5	587	1	65975.1	1	1	0.0187	polyphenol oxidase, chloroplastic	LOC105036105
B3TM39	150	2	16352.6	2	9	0.16	40S ribosomal protein S14	LOC105038265
A0A6I9RFM1	725	1	78928.8	1	2	0.011	3-hydroxyacyl-CoA dehydrogenase	LOC105048300
A0A6I9RY35	432	5	47347	5	11	0.1296	probable inactive purple acid phosphatase 29	LOC105054572
A0A6I9QDI4	405	7	44372.7	7	20	0.1284	chloroplast stem-loop binding protein of 41 kDa a, chloroplastic	LOC105033957
A0A6I9R092	212	4	23329.2	4	15	0.1698	Thioredoxin-dependent peroxiredoxin	LOC105042023
A0A6I9S730	1099	5	119816	5	17	0.03	LOW QUALITY PROTEIN: protein SUPPRESSOR OF QUENCHING 1, chloroplastic	LOC105057332
A0A6I9QVJ7	431	5	47094.8	5	11	0.123	Fumarylacetoacetase	LOC105039501
A0A6I9QEG5	555	3	61733.6	3	9	0.0577	Prolyl-tRNA synthetase	LOC105034351
A0A6I9SA19	620	6	67879	6	13	0.0984	Glucose-6-phosphate isomerase	LOC105058489
A0A6I9R888	547	3	61398.9	3	5	0.0676	Adenylosuccinate lyase	LOC105044982
A0A6I9RUU5	114	3	12740.6	3	12	0.1667	thioredoxin H1	LOC105053337
A0A6I9SFR3	407	2	43611.6	2	6	0.0541	3-isopropylmalate dehydrogenase	LOC105057764
A0A6I9SBB2	184	2	19962.6	2	3	0.1359	thioredoxin X, chloroplastic	LOC105058974
A0A6I9S992	769	1	79655.9	1	4	0.0117	subtilisin-like protease SBT1.7	LOC105058557
A0A6I9QWX2	922	8	102900	8	15	0.0705	alpha-xylosidase 1	LOC105041200
A0A6J0PH47	366	23	40750.7	23	50	0.4317	Ferredoxin--NADP reductase, chloroplastic	LOC105044080
A0A6I9RBF8	523	1	58483.2	1	5	0.0268	Carboxypeptidase	LOC105044448
A0A6I9QP88	257	2	28708.1	2	2	0.0778	extracellular ribonuclease LE	LOC105038640
A0A6J0PE31	173	2	19944.1	2	2	0.1214	psbP domain-containing protein 1, chloroplastic isoform X1	LOC105039995
A0A6I9RZ94	340	2	37796.9	2	4	0.0441	phosphoglycerate mutase-like protein 1	LOC105054533
A0A6I9S6X0	473	1	50831.7	1	2	0.0275	OMPdecase	LOC105057630
A0A6I9S750	951	6	105331	6	11	0.0673	LOW QUALITY PROTEIN: probable glutamyl endopeptidase, chloroplastic	LOC105057354
A0A6I9QN48	229	10	24112.8	10	35	0.3362	Glutaredoxin-dependent peroxiredoxin	LOC105038200
A0A6I9SFL7	142	1	14905.8	1	4	0.0634	Acyl carrier protein	LOC105057703
A0A6I9QIM4	394	1	44190.5	1	2	0.0228	UDP-D-apiose/UDP-D-xylose synthase 2	LOC105036181
A0A6J0PQL1	1263	2	144197	2	2	0.0198	protein CROWDED NUCLEI 1	LOC105056331
A0A6I9QHR3	456	3	50302.4	3	4	0.0768	Glycosyltransferase	LOC105034980
A0A6I9QPB1	175	2	18693.4	2	5	0.1086	Dirigent protein	LOC105038508
A0A6I9QGP7	467	3	51171	3	3	0.0664	probable polygalacturonase	LOC105035417
A0A6I9R3Q9	402	3	43412.9	3	8	0.0672	probable plastid-lipid-associated protein 3, chloroplastic	LOC105043943
A0A6I9S994	456	4	48139.9	4	11	0.0833	glucan endo-1,3-beta-glucosidase 7	LOC105058145
A0A6I9QEE0	301	3	34461	3	11	0.0897	26.5 kDa heat shock protein, mitochondrial	LOC105033976
A0A6I9QPV7	352	1	38854	1	1	0.0341	protein IN CHLOROPLAST ATPASE BIOGENESIS, chloroplastic isoform X1	LOC105038740
A0A6J0PS13	433	2	48471.6	2	2	0.0439	D-glycerate 3-kinase, chloroplastic	LOC105039298
A0A6I9S3D8	285	1	29763.6	1	6	0.0667	stress-response A/B barrel domain-containing protein UP3	LOC105056445
A0A6I9Q9M6	236	2	26197.3	2	2	0.1144	dehydrin DHN1	LOC105032477
A0A6I9RGJ1	221	2	23586	2	4	0.1538	zeaxanthin epoxidase, chloroplastic	LOC105046085
A0A6I9R1D2	136	5	14769.6	5	19	0.2574	photosystem I reaction center subunit IV B, chloroplastic	LOC105043122
A0A6I9R6V3	246	4	27266	4	17	0.1748	psbP-like protein 1, chloroplastic isoform X1	LOC105044486
A0A6I9QYE2	246	1	27576.8	1	2	0.0691	50S ribosomal protein L13, chloroplastic	LOC105041287
A0A6I9RLP5	301	5	33304.1	5	8	0.1429	probable plastid-lipid-associated protein 13, chloroplastic	LOC105050475
A0A6I9SGE8	784	8	87452.1	8	25	0.0969	probable galactinol--sucrose galactosyltransferase 2	LOC105060492
A0A6I9QL83	570	1	61660.8	1	2	0.0193	Phosphoacetylglucosamine mutase	LOC105037237
A0A6I9RV31	187	1	22370.1	1	1	0.0535	1,2-dihydroxy-3-keto-5-methylthiopentene dioxygenase	LOC105053394
A0A6I9QZM4	436	7	46434.5	7	12	0.1422	protein DJ-1 homolog B	LOC105040679
B3TLM4	332	1	39205.1	1	1	0.0331	Protein kinase CK2 alpha chain	LOC105058039
A0A6I9R137	366	1	39548.5	1	1	0.0301	bifunctional L-3-cyanoalanine synthase/cysteine synthase 1, mitochondrial	LOC105043037
A0A6I9RBF6	377	1	41443	1	2	0.0371	Sulfurtransferase	LOC105046766
A0A6I9RD22	411	5	46682.4	5	9	0.1363	Proline iminopeptidase	LOC105047374
A0A6I9RY50	684	1	76635.2	1	1	0.0278	flap endonuclease GEN-like 1	LOC105054587
A0A6I9QUD4	148	1	16457.1	1	1	0.0878	Ferredoxin-thioredoxin reductase catalytic chain, chloroplastic	LOC105039146
A0A6I9RVC5	315	3	34043.6	3	3	0.0984	putative D-cysteine desulfhydrase 1, mitochondrial	LOC105053135
A0A6I9RAP9	526	2	57605.2	2	2	0.0513	Pre-mRNA-processing factor 19	LOC105044183
A0A6I9QNC1	178	1	19967.2	1	2	0.073	AIG2-like protein D	LOC105036945
A0A6I9S820	966	1	111316	1	1	0.0124	Amylomaltase	LOC105057692
A0A6I9R0D1	484	4	54866.3	4	8	0.064	Carboxypeptidase	LOC105042764
A0A6I9RU30	813	2	90905	2	3	0.0295	Ubiquitin carboxyl-terminal hydrolase	LOC105052689
A0A6I9SH42	321	1	34942.6	1	1	0.0343	probable carboxylesterase 12	LOC105060861
A0A6I9RWN6	303	2	33562.2	2	2	0.0561	Probable 6-phosphogluconolactonase	LOC105054080
A0A6I9QM74	402	1	43482	1	2	0.0274	PI-PLC X domain-containing protein At5g67130 isoform X1	LOC105038042
A0A6I9QX59	194	2	20874.7	2	2	0.0876	plasma membrane-associated cation-binding protein 1	LOC105040884
A0A6I9RDB3	277	2	30051.4	2	2	0.0614	uncharacterized protein LOC105047040	LOC105047040
A0A6I9RWT3	250	1	25737.3	1	1	0.04	probable aquaporin TIP1-1	LOC105053632
A0A6I9QSR3	527	5	57117.8	5	10	0.1101	CCT-beta	LOC105039996
A0A6I9SGQ2	323	4	35707.2	4	5	0.1393	2-hydroxyisoflavanone dehydratase	LOC105060856
A0A6I9S0M9	189	2	19120.8	2	7	0.0952	mavicyanin	LOC105055149
A0A6I9Q938	270	1	29890.3	1	1	0.037	probable esterase D14L	LOC105032505
A0A6I9R6R1	656	1	72493.2	1	1	0.0213	uncharacterized protein LOC105044938	LOC105044938
A0A6I9QEY6	1100	1	123925	1	1	0.0091	Leucyl-tRNA synthetase	LOC105034513
A0A6I9QXC6	625	1	68121.3	1	1	0.0192	uncharacterized protein LOC105041573	LOC105041573
A0A6I9QCU5	528	1	58088.3	1	3	0.0208	probable aspartyl aminopeptidase isoform X1	LOC105033870
A0A6I9SLV1	450	2	49285.7	2	2	0.0467	Diaminohydroxyphosphoribosylaminopyrimidine deaminase	LOC105060084
A0A6I9RKZ5	150	2	16870.6	2	2	0.1133	MLP-like protein 423	LOC105050310
A0A6I9RP55	319	1	33405.5	1	1	0.0345	3-oxoacyl-[acyl-carrier-protein] reductase	LOC105051367
A0A6J0PII1	106	2	11662.8	2	2	0.1698	Dynein light chain	LOC109504754
A0A6I9SHG8	299	2	33227	2	4	0.0635	N-carbamoylputrescine amidase	LOC105061473
A0A6I9SBT1	915	1	101695	1	1	0.0131	heat shock 70 kDa protein 17	LOC105056346
A0A6I9S3U2	765	1	82382.7	1	1	0.0196	subtilisin-like protease SBT1.2	LOC105056599
A0A6I9R5I1	262	1	29240.8	1	2	0.0534	ran-binding protein 1 homolog b	LOC105044573
A0A6I9S3C8	772	2	83139.9	2	2	0.022	beta-xylosidase/alpha-L-arabinofuranosidase 2	LOC105056534
A0A6I9S9Q3	676	1	73001.4	1	1	0.0178	ATP-dependent zinc metalloprotease FTSH 6, chloroplastic	LOC105058308
A0A6I9QNB4	111	1	12845.1	1	1	0.0811	alpha carbonic anhydrase 7-like	LOC105037375
A0A6I9RBV3	523	1	59466.1	1	1	0.0153	Glutamate--cysteine ligase	LOC105044585
A0A6I9RYB9	235	1	25927.2	1	1	0.0468	peroxisomal membrane protein 11-5	LOC105054145
A0A6I9R2Z2	204	1	21812.4	1	1	0.0588	uncharacterized protein LOC105041707	LOC105041707
A0A6I9S6F7	222	1	24687.3	1	1	0.0541	ran-binding protein 1 homolog b	LOC105057116
A0A6I9SA83	221	2	24982	2	2	0.0679	Glutathione transferase	LOC105058893
A0A6I9QIU4	575	5	62054.9	5	12	0.0696	heat shock 70 kDa protein 8	LOC105036067
A0A6I9QY98	208	2	24107.3	2	3	0.101	small heat shock protein, chloroplastic	LOC105041935
A0A6I9SJ67	386	9	42988.1	9	13	0.171	flagellar radial spoke protein 5	LOC105061388
A0A6I9S009	471	16	51840.3	16	34	0.3482	UTP--glucose-1-phosphate uridylyltransferase	LOC105055260
A0A6I9QW84	327	3	36388.9	3	4	0.0979	clavaminate synthase-like protein At3g21360	LOC105040526
A0A6I9QGY0	145	1	15740	1	5	0.069	ferredoxin C 1, chloroplastic	LOC105035425
A0A6J0PJK8	665	2	73525.1	2	5	0.0271	Non-reducing end alpha-L-arabinofuranosidase	LOC105045517
A0A6I9QSM2	498	2	54074.6	2	2	0.0482	galactokinase isoform X2	LOC105039960
A0A6I9QR82	483	1	54361.1	1	1	0.0248	Ubiquitin carboxyl-terminal hydrolase	LOC105038092
A0A6I9RXB9	636	1	70794.8	1	1	0.0236	uncharacterized protein LOC105054269	LOC105054269
A0A6I9SEN0	450	1	49468.3	1	1	0.0356	NEDD8-activating enzyme E1 catalytic subunit	LOC105060447
A0A6I9R5T3	229	5	25169.3	5	5	0.1747	50S ribosomal protein L10, chloroplastic	LOC105044673
A0A6I9S7C7	128	1	14396.6	1	1	0.1328	60S ribosomal protein L22-2	LOC105057467
A0A6I9SHU4	474	1	50411.2	1	1	0.0274	flavonol 3-O-glucosyltransferase UGT89B1	LOC105061079
A0A6I9RWH7	623	4	68859.2	4	10	0.0433	Malic enzyme	LOC105053894
A0A6I9REE4	325	10	34233	10	26	0.2831	quinone oxidoreductase PIG3	LOC105045416
A0A6I9RG83	269	3	29716.4	3	7	0.1227	LOW QUALITY PROTEIN: uncharacterized protein LOC105045986	LOC105045986
A0A6I9RMS4	392	16	41772.3	16	44	0.5026	2-methylene-furan-3-one reductase	LOC105048022
A0A6I9RU75	636	7	67622	7	13	0.1069	Formyltetrahydrofolate synthetase	LOC105053130
A0A6I9SBM0	376	2	40235.3	2	7	0.0718	uncharacterized protein LOC105059436	LOC105059436
A0A6I9QHB3	206	1	22204.1	1	1	0.0583	DNA repair RAD52-like protein 2, chloroplastic	LOC105035408
A0A6I9RAH1	308	1	32907	1	3	0.0357	monothiol glutaredoxin-S12, chloroplastic	LOC105045844
A0A6I9SK48	664	5	74045.8	5	5	0.0648	Acyl-coenzyme A oxidase	LOC105059458
A0A6I9RUT3	393	13	41973.6	13	41	0.3181	probable fructokinase-6, chloroplastic	LOC105053244
A0A6I9R129	605	5	67010.1	5	10	0.081	Malic enzyme	LOC105042873
A0A6I9QFA0	302	9	32246.7	9	30	0.3344	uncharacterized protein LOC105034880	LOC105034880
A0A6I9QIX1	149	1	16292.7	1	1	0.0671	60S ribosomal protein L27a-3	LOC105036232
A0A6I9RZX0	184	3	19826.4	3	16	0.212	Dirigent protein	LOC105055219
A0A6I9R0Q6	235	4	25015.5	4	6	0.1745	thylakoid lumenal 17.4 kDa protein, chloroplastic	LOC105042861
A0A6I9QL06	100	1	10986.6	1	1	0.1	fructose-1,6-bisphosphatase, cytosolic	LOC105037462
A0A6J0PAW9	331	3	36173.8	3	7	0.0876	GDP-L-fucose synthase	LOC105031979
A0A6I9QMZ5	221	1	24587.9	1	1	0.0814	Calcyclin-binding protein	LOC105037203
A0A6I9S7R6	535	1	59247.7	1	1	0.0224	CCT-epsilon	LOC105057589
A0A6I9RYT3	341	6	37689.2	6	15	0.1554	uncharacterized protein LOC105054843	LOC105054843
A0A6I9RN57	234	5	25442.5	5	27	0.1795	heme-binding protein 2	LOC105048157
A0A6I9SDU9	508	1	55680.7	1	1	0.0236	probable gamma-aminobutyrate transaminase 3, mitochondrial	LOC105059874
A0A6I9SHH4	247	4	27555.9	4	10	0.1862	Lactoylglutathione lyase	LOC105061135
A0A6I9QR90	265	5	29549.9	5	12	0.1208	ribonuclease 1	LOC105038639
A0A6I9RI08	363	6	39808.3	6	14	0.157	Inositol-1-monophosphatase	LOC105049214
A0A6I9RPJ3	397	4	41929.9	4	10	0.0831	Cysteine synthase	LOC105051492
A0A6I9SGW6	716	2	79635.2	2	3	0.0293	uncharacterized protein LOC105058230 isoform X2	LOC105058230
A0A6I9QW71	255	2	28097.9	2	2	0.0392	acid phosphatase 1 isoform X1	LOC105040511
A0A6I9RUZ4	204	1	22233.1	1	5	0.0441	CASP-like protein	LOC105053013
A0A6I9S105	819	11	94001.5	11	27	0.1233	1,4-alpha-glucan branching enzyme	LOC105055201
A0A6I9S4M8	589	2	62626.2	2	8	0.0424	Glutamyl-tRNA(Gln) amidotransferase subunit A, chloroplastic/mitochondrial	LOC105056567
A0A6I9RFT6	249	7	28321.8	7	13	0.2369	extracellular ribonuclease LE	LOC105047884
A0A6I9QK72	289	4	31597	4	13	0.1211	28 kDa ribonucleoprotein, chloroplastic	LOC105035877
A0A6I9R6A9	575	2	62927.8	2	4	0.0417	Protein disulfide-isomerase	LOC105044281
A0A6I9S942	795	5	89617.9	5	19	0.0642	probable cytosolic oligopeptidase A	LOC105055389
A0A6I9S688	538	1	60944.4	1	3	0.0186	Beta-hexosaminidase	LOC105057049
A0A6I9RQV5	347	4	37712	4	7	0.1239	Peroxidase	LOC105051976
A0A6I9S844	435	3	48577.9	3	6	0.0644	omega-hydroxypalmitate O-feruloyl transferase	LOC105058127
A0A6I9SLC4	403	4	43629.4	4	7	0.1191	D-fructose-1,6-bisphosphate 1-phosphohydrolase	LOC105059908
A0A1D5AIU8	118	3	11583	3	10	0.2458	Non-specific lipid-transfer protein	LOC105052291
A0A6I9SGT7	590	3	65436.6	3	4	0.0441	ferredoxin--nitrite reductase, chloroplastic	LOC105060899
A0A6I9RZ10	459	2	46425.8	2	6	0.0501	heterogeneous nuclear ribonucleoprotein 1	LOC105054448
A0A6I9RMZ6	389	1	42943.5	1	2	0.0437	uncharacterized protein LOC105051020	LOC105051020
A0A6I9R3I1	142	2	15476.2	2	4	0.0986	10 kDa chaperonin 1, chloroplastic	LOC105043813
A0A6I9RB44	513	6	54588.6	6	12	0.0975	protein PLASTID TRANSCRIPTIONALLY ACTIVE 16, chloroplastic	LOC105044353
A0A6I9QNY8	368	5	39456	5	7	0.1467	probable mannitol dehydrogenase	LOC105037657
A0A6I9RZA1	318	1	36105.3	1	4	0.0314	PI-PLC X-box domain-containing protein DDB_G0293730	LOC105055064
A0A6I9R5W6	244	2	27344.2	2	2	0.1066	gamma-interferon-responsive lysosomal thiol protein	LOC105044721
A0A6I9RZ97	565	1	61742.4	1	4	0.0177	Acetyltransferase component of pyruvate dehydrogenase complex	LOC105054728
A0A6I9QEA0	157	1	16999.6	1	1	0.0828	putative phosphatidylglycerol/phosphatidylinositol transfer protein DDB_G0282179	LOC105034479
B3TM36	224	2	25214.5	2	7	0.0759	40S ribosomal protein S8	LOC105038886
A0A6I9RE52	302	1	34068.7	1	1	0.0298	psbP domain-containing protein 5, chloroplastic	LOC105047742
A0A6I9SFC5	567	5	62563.5	5	10	0.0758	Glucose-6-phosphate isomerase	LOC105060694
D2CFM8	536	2	58377.8	2	2	0.028	Biotin carboxylase	LOC105050891
A0A6I9SG91	369	3	39376.3	3	3	0.1057	geranylgeranyl pyrophosphate synthase, chloroplastic/chromoplastic	LOC105057980
A0A6I9QT90	328	1	36128.8	1	3	0.0305	NADH-cytochrome b5 reductase	LOC105040185
A0A6I9RXP8	240	3	26297.3	3	11	0.1125	50S ribosomal protein L19-2, chloroplastic	LOC105053938
A0A6I9RD94	386	1	42941.1	1	1	0.0233	3-hydroxyisobutyryl-CoA hydrolase-like protein 5	LOC105047243
A0A6I9RTF4	466	2	51184.3	2	2	0.0579	N-acyl-L-amino-acid amidohydrolase	LOC105052838
A0A6I9R5W1	633	1	70331.6	1	1	0.0158	peptide-N4-(N-acetyl-beta- glucosaminyl)asparagine amidase A	LOC105044716
A0A6I9QV23	125	1	13089.2	1	2	0.12	protein disulfide-isomerase LQY1, chloroplastic isoform X2	LOC105040798
A0A6I9RL45	165	1	18256.2	1	1	0.0606	Glucosamine 6-phosphate N-acetyltransferase	LOC105050230
A0A6I9QE28	520	1	57329.2	1	3	0.0308	Probable bifunctional methylthioribulose-1-phosphate dehydratase/enolase-phosphatase E1	LOC105034201
A0A6I9QN62	315	1	34573.2	1	1	0.0381	uncharacterized protein LOC105038217	LOC105038217
A0A6I9RNY5	539	1	60707.7	1	2	0.0241	calnexin homolog	LOC105050980
A0A6I9Q8R1	590	2	65966.4	2	2	0.0322	Anthranilate synthase	LOC105032581
A0A6I9Q940	546	1	60816.5	1	1	0.0275	apoptosis inhibitor 5-like protein API5	LOC105032199
A0A6I9SFT5	225	1	25621.2	1	1	0.04	glutathione transferase GST 23	LOC105060568
A0A6I9S222	345	1	38104.4	1	2	0.0319	GrpE protein homolog	LOC105052824
A0A6I9RBZ2	437	1	47558.8	1	1	0.0297	uncharacterized protein LOC105047005	LOC105047005
A0A6I9SHL8	319	1	34843.5	1	1	0.0439	tuliposide A-converting enzyme 2, chloroplastic	LOC105060857
A0A6I9QK40	276	1	29616.3	1	1	0.0435	yrdC domain-containing protein, mitochondrial	LOC105036729
A0A6I9S7Q5	809	1	91912.3	1	2	0.0136	alpha-N-acetylglucosaminidase	LOC105057579
A0A6I9RL13	425	1	47521.7	1	1	0.0329	long chain acyl-CoA synthetase 4 isoform X2	LOC105047578
A0A6I9QFU1	724	3	81762.5	3	3	0.0428	LOW QUALITY PROTEIN: CSC1-like protein ERD4	LOC105034485
A0A6I9QD32	219	1	24026.9	1	1	0.0594	Adenine phosphoribosyltransferase	LOC105034067
A0A6I9R2A1	249	1	27165.5	1	1	0.0482	GEM-like protein 1	LOC105041418
A0A6I9QUQ5	486	1	54760.4	1	1	0.0329	Serine/threonine-protein phosphatase 5	LOC105040568
A0A6I9QSU8	571	2	60204.7	2	3	0.0315	dihydrolipoyl dehydrogenase 2, chloroplastic	LOC105039925
A0A6I9R6L8	268	1	29983.5	1	2	0.0373	ricin B-like lectin R40G3	LOC105044905
A0A6I9R2C8	368	2	41545.8	2	2	0.0625	UPF0160 protein C694.04c	LOC105043467
A0A6I9R2R1	394	1	43253.2	1	1	0.0178	Transaldolase	LOC105043596
A0A6I9R0N4	274	1	29094.2	1	1	0.0657	membrane steroid-binding protein 1	LOC105042870
A0A6I9REV7	365	1	38954.6	1	1	0.0301	GDSL esterase/lipase APG	LOC105047950
A0A6I9QM11	210	2	22006.3	2	2	0.0857	Germin-like protein	LOC105036672
A0A6I9RIB3	182	1	20659.1	1	1	0.0549	LOW QUALITY PROTEIN: 60S ribosomal protein L17	LOC105048920
A0A6I9RL51	204	1	22356.4	1	1	0.0441	30S ribosomal protein S6 alpha, chloroplastic	LOC105047611
A0A6I9QDQ3	174	2	19512.3	2	2	0.0747	uncharacterized protein OsI_027940	LOC105033771
A0A6I9QY06	667	1	73304.1	1	1	0.018	ABC transporter G family member 7	LOC105041175
A0A6I9QTE7	924	4	104837	4	4	0.0444	Lipoxygenase	LOC105039460
A0A6I9QVQ2	589	1	66098.8	1	1	0.0238	protein TIC 55, chloroplastic	LOC105039555
A0A6I9RQU0	351	1	38909.9	1	1	0.0342	LOW QUALITY PROTEIN: probable carboxylesterase 18	LOC105051684
A0A6I9RKP7	247	1	26532.7	1	1	0.0445	enoyl-CoA delta isomerase 2, peroxisomal	LOC105047496
A0A6I9RK45	327	3	36505.5	3	5	0.1254	hydroxyacylglutathione hydrolase 2, mitochondrial	LOC105049828
A0A6I9QI64	408	19	44358.8	19	56	0.4142	Aminomethyltransferase	LOC105035926
A0A6I9RHP6	394	1	44479.1	1	3	0.0355	Obg-like ATPase 1	LOC105049086
A0A6I9RH13	646	2	72453	2	2	0.0341	phosphomethylpyrimidine synthase, chloroplastic isoform X2	LOC105046270
A0A6I9SJN2	353	1	37258.2	1	1	0.0368	chitin elicitor-binding protein	LOC105061543
A0A6I9Q8V4	224	2	25056.5	2	6	0.0804	40S ribosomal protein S8	LOC105032412
A0A6I9S6W1	527	3	57206.4	3	5	0.0417	Thioredoxin reductase	LOC105057591
A0A6I9Q9M2	413	6	43449.1	6	12	0.1041	LOW QUALITY PROTEIN: heterodimeric geranylgeranyl pyrophosphate synthase small subunit, chloroplastic	LOC105032472
A0A6I9QCZ0	283	2	31531.4	2	2	0.0671	Glucose-1-phosphate adenylyltransferase	LOC105034020
A0A6I9QRK4	502	4	55427	4	5	0.0916	2-carboxy-D-arabinitol-1-phosphatase	LOC105038209
A0A6I9RR54	273	14	29981.5	14	49	0.3297	Thioredoxin-dependent peroxiredoxin	LOC105052078
A0A6I9Q867	271	2	29253.8	2	5	0.0664	Chlorophyll a-b binding protein, chloroplastic	LOC105032321
A0A6I9SDZ2	388	11	43139.4	11	20	0.2216	chloroplast stem-loop binding protein of 41 kDa b, chloroplastic	LOC105059775
A0A6I9QMB1	965	1	105327	1	2	0.0114	Pyruvate, phosphate dikinase	LOC105038099
A0A6I9S087	210	2	22981	2	5	0.081	photosystem I reaction center subunit II, chloroplastic	LOC105055013
A0A6I9QUG7	316	2	34182.3	2	4	0.0633	Peroxidase	LOC105040594
A0A6I9RKG6	584	1	62998.6	1	3	0.0154	prolycopene isomerase, chloroplastic isoform X1	LOC105049770
A0A6I9RIQ1	278	5	30136.9	5	9	0.1259	Proteasome subunit beta	LOC105049278
A0A6I9R5X3	495	7	55177.7	7	14	0.1111	Amine oxidase	LOC105044125
A0A6J0PN07	519	1	57333.7	1	1	0.025	pentatricopeptide repeat-containing protein At5g43790	LOC105051260
A0A6I9SE11	454	20	50033.8	20	58	0.3502	Aspartate aminotransferase	LOC105060235
A0A6I9SFB9	328	10	35797.1	10	14	0.3171	GrpE protein homolog	LOC105060161
A0A6I9QCM3	521	2	56610.8	2	5	0.0365	Glycerol kinase	LOC105033796
A0A6I9S4C6	318	2	35834.1	2	2	0.0786	non-functional NADPH-dependent codeinone reductase 2	LOC105056367
A0A6I9R4N9	217	4	23895.5	4	13	0.1705	23 kDa jasmonate-induced protein	LOC105044288
A0A6I9QXX7	298	3	31859	3	7	0.1309	fruit protein pKIWI502	LOC105041153
A0A6I9RZX8	252	2	28432.4	2	7	0.1071	Phosphomannomutase	LOC105054912
A0A6I9QMJ4	215	3	23907.2	3	16	0.1349	small heat shock protein, chloroplastic	LOC105036952
A0A6I9S075	756	7	85146.4	7	19	0.0728	Prolyl endopeptidase	LOC105055466
A0A6I9QDG2	577	2	61888.7	2	4	0.0416	protein TIC 62, chloroplastic	LOC105033703
A0A6I9RU34	205	2	21151	2	6	0.0976	Germin-like protein	LOC105053091
A0A6I9SAN5	384	3	41658	3	8	0.0781	Ornithine carbamoyltransferase	LOC105058763
A0A6I9QKE2	234	1	24826.8	1	4	0.0427	Chalcone-flavonone isomerase family protein	LOC105035984
A0A6I9Q9N6	240	3	25557.1	3	9	0.1208	endo-1,31,4-beta-D-glucanase	LOC105032490
A0A6I9RZE7	423	1	46329.9	1	2	0.0307	histone-binding protein MSI1	LOC105055114
A0A6I9QIY1	280	2	30365.9	2	2	0.0857	50S ribosomal protein L4, chloroplastic	LOC105035316
A0A6I9S115	440	11	48147.6	11	16	0.2364	Malate dehydrogenase (NADP(+))	LOC105055621
A0A6I9QJR8	205	6	22402.6	6	23	0.2829	CBS domain-containing protein CBSX3, mitochondrial	LOC105035712
A0A6I9R5B9	357	2	38612.7	2	15	0.0588	glutelin type-D 1	LOC105044496
A0A6I9QLE8	698	10	76518.9	10	34	0.1633	uncharacterized protein LOC105037336	LOC105037336
B3TLZ4	188	3	21596.8	3	6	0.1277	Temperature-induced lipocalin	LOC105050712
A0A6I9RHI7	187	1	21002	1	2	0.0802	co-chaperone protein p23-1	LOC105048582
A0A6I9RNU4	384	8	42507	8	10	0.2188	alpha-L-fucosidase 3	LOC105051244
A0A6I9SFJ3	356	1	39819.1	1	1	0.0309	THUMP domain-containing protein 1 homolog	LOC105057668
A0A6I9RWE7	177	1	19045.7	1	4	0.0565	protein BOLA4, chloroplastic/mitochondrial	LOC105053511
A0A6I9RQF3	222	2	23212	2	2	0.1081	6,7-dimethyl-8-ribityllumazine synthase	LOC105051526
A0A6I9QQ03	503	4	55072.2	4	9	0.0994	betaine aldehyde dehydrogenase 2	LOC105039123
A0A6I9QQW5	380	4	41051.6	4	8	0.0974	alcohol dehydrogenase 1	LOC105038505
A0A6I9RKK7	236	1	25673.4	1	2	0.0424	CBS domain-containing protein CBSX1, chloroplastic isoform X2	LOC105050145
A0A6I9R4N0	464	2	50449.9	2	2	0.0582	Aspartate aminotransferase	LOC105044252
A0A6I9RDA3	363	1	40327.1	1	2	0.0441	Folate gamma-glutamyl hydrolase	LOC105047475
A0A6I9RBI2	452	2	50320.1	2	3	0.0553	UDP-glycosyltransferase 83A1	LOC105046647
A0A6I9QQV1	338	1	36148.7	1	2	0.0266	carboxyvinyl-carboxyphosphonate phosphorylmutase, chloroplastic	LOC105038488
A0A6I9QMM3	379	2	40840.1	2	2	0.0422	isocitrate dehydrogenase [NAD] regulatory subunit 1, mitochondrial	LOC105037000
A0A6I9QFB6	334	1	36999.8	1	1	0.0329	protein SLOW GREEN 1, chloroplastic	LOC105034899
A0A6I9QKI9	360	4	40766	4	4	0.1139	leucoanthocyanidin dioxygenase	LOC105035842
A0A6I9QZR5	358	1	39464.6	1	2	0.0307	oryzain gamma chain	LOC105041860
A0A6I9QKL5	491	2	54249.6	2	6	0.0265	vacuolar-processing enzyme	LOC105037223
A0A6I9QJ29	198	1	21843.1	1	2	0.0556	uncharacterized protein LOC105035473	LOC105035473
A0A6I9QSG4	901	1	103186	1	2	0.0178	N-terminal acetyltransferase A complex auxiliary subunit NAA15	LOC105038463
A0A6I9RXC4	378	2	42285	2	2	0.0476	LOW QUALITY PROTEIN: ribosome-binding factor PSRP1, chloroplastic	LOC105054276
A0A6I9QQW2	429	2	46624.1	2	2	0.0676	Protein disulfide-isomerase	LOC105039095
A0A6I9R6U5	128	1	13791.8	1	1	0.0703	calvin cycle protein CP12-1, chloroplastic	LOC105045035
A0A6I9QL67	250	1	25749.4	1	8	0.04	probable aquaporin TIP1-1	LOC105037218
A0A6I9QKT9	390	4	41749.7	4	5	0.1026	serpin-ZXA	LOC105035964
A0A6I9QGE5	267	1	29473.1	1	2	0.03	ribonuclease 2	LOC105035062
A0A6I9QYN3	357	4	39246.3	4	8	0.1485	activator of 90 kDa heat shock protein ATPase homolog	LOC105041894
A0A6I9QI77	404	1	45351.6	1	4	0.0347	Alpha-galactosidase	LOC105035979
A0A6I9QBW0	743	8	82435.3	8	10	0.1077	4-hydroxy-3-methylbut-2-en-1-yl diphosphate synthase (Ferredoxin), chloroplastic	LOC105033410
A0A6I9S924	197	1	21641.1	1	1	0.0406	protein CURVATURE THYLAKOID 1D, chloroplastic	LOC105058487
A0A6I9SG82	197	4	21022.9	4	10	0.2284	Glutaredoxin-dependent peroxiredoxin	LOC105060441
A0A6I9QF69	360	1	38483.3	1	2	0.0361	sorbitol dehydrogenase	LOC105034274
A0A6I9QWE4	267	1	30572.5	1	1	0.0449	26S proteasome non-ATPase regulatory subunit 8 homolog A	LOC105039763
A0A6I9SGV0	664	1	74193.6	1	1	0.0151	Selenoprotein O	LOC105061237
A0A6I9SAN9	320	1	34518.8	1	1	0.0281	L-galactose dehydrogenase	LOC105055920
A0A6I9S3R8	863	1	95573.5	1	1	0.0162	alpha-L-fucosidase 2 isoform X1	LOC105056149
A0A6I9SJ65	197	1	21713.9	1	1	0.0508	50S ribosomal protein L9, chloroplastic	LOC105059074
A0A6I9RLK6	213	1	23674	1	1	0.0423	triphosphate tunnel metalloenzyme 3	LOC105050110
A0A6I9RGL1	201	1	21759.2	1	2	0.0796	plasma membrane-associated cation-binding protein 1	LOC105048335
A0A6I9RSC3	127	1	14181.5	1	1	0.0945	60S ribosomal protein L22-2	LOC105052526
A0A6I9SB03	380	3	40633.4	3	3	0.0737	S-(hydroxymethyl)glutathione dehydrogenase	LOC105059176
A0A6I9SJX1	333	1	36139.2	1	1	0.036	probable 6-phosphogluconolactonase 4, chloroplastic	LOC105059350
A0A6I9RRR0	544	1	61265.2	1	1	0.0165	LOW QUALITY PROTEIN: carotenoid 9,10(9',10')-cleavage dioxygenase	LOC105052030
B3TLY6	164	1	18334.1	1	1	0.0671	SKP1-like protein	LOC105059648
A0A6I9QPH4	273	2	29168.8	2	2	0.0879	photosystem II 22 kDa protein, chloroplastic	LOC105037935
A0A6I9QUN8	168	1	18666.1	1	2	0.0655	lachrymatory-factor synthase	LOC105040541
A0A6I9R237	341	1	37447.7	1	1	0.0293	Aldose 1-epimerase	LOC105042723
A0A6I9QHA2	377	1	40672.8	1	1	0.0292	Pyruvate dehydrogenase E1 component subunit beta	LOC105034969
A0A6I9RXB0	211	2	21488.9	2	2	0.109	uncharacterized protein LOC105054115	LOC105054115
A0A6J0PQQ2	771	1	84245.4	1	1	0.013	probable beta-D-xylosidase 7	LOC105056876
A0A6I9R4P9	351	2	38627.6	2	2	0.0484	uncharacterized protein LOC105044287	LOC105044287
A0A6I9RI33	148	1	16189.6	1	1	0.0811	thioredoxin F2, chloroplastic	LOC105048844
A0A6J0PLS8	685	1	72942	1	1	0.0146	leucine-rich repeat extensin-like protein 3	LOC105048039
A0A6I9S5D5	522	1	59297.2	1	1	0.0153	Glutamate--cysteine ligase	LOC105057104
A0A6I9QGU8	263	1	28162.4	1	1	0.0342	aminoacyl tRNA synthase complex-interacting multifunctional protein 1	LOC105035369
A0A6I9RTN5	471	1	51009.5	1	1	0.0212	ureidoglycolate hydrolase	LOC105053076
A0A6I9QQZ0	872	1	96699.3	1	1	0.0138	bifunctional dethiobiotin synthetase/7,8-diamino-pelargonic acid aminotransferase, mitochondrial isoform X1	LOC105039255
A0A6I9SP74	273	3	30186.5	3	4	0.1136	cyclase-like protein 3	LOC105060987
A0A6I9R2P8	778	13	85578.9	13	30	0.1992	Elongation factor G, chloroplastic	LOC105043583
A0A6I9RU70	352	1	38865.9	1	2	0.0568	activator of 90 kDa heat shock protein ATPase homolog	LOC105053125
A0A6I9RH41	364	1	40780.5	1	2	0.0412	pirin-like protein	LOC105048877
A0A6I9RW25	778	1	82315.9	1	1	0.018	LOW QUALITY PROTEIN: CO(2)-response secreted protease	LOC105053768
A0A6I9RAU4	439	3	47184.4	3	7	0.1458	LOW QUALITY PROTEIN: proline-rich protein 2-like	LOC105044236
A0A6I9SJ30	312	11	33380.5	11	24	0.2724	30S ribosomal protein S5, chloroplastic	LOC105061575
A0A6I9QMQ0	575	3	62642	3	10	0.0504	signal recognition particle 54 kDa protein, chloroplastic	LOC105038252
A0A6I9S0Z5	348	6	37541.8	6	20	0.1351	11S globulin seed storage protein 2	LOC105055254
A0A6I9RNN1	115	2	12120.2	2	2	0.113	macrophage migration inhibitory factor homolog	LOC105050858
A0A6I9RIT8	1124	4	127094	4	13	0.0338	Lactase	LOC105049109
A0A6I9QXK2	177	9	19549.2	9	25	0.2373	50S ribosomal protein L18, chloroplastic	LOC105040137
A0A6I9SAI8	214	1	23570.3	1	6	0.0794	Thioredoxin-dependent peroxiredoxin	LOC105058599
A0A6I9QFI0	380	4	41796.5	4	19	0.0553	cathepsin B-like protease 3	LOC105034333
A0A6I9RY90	303	3	34971.9	3	4	0.0462	60S ribosomal protein L5	LOC105051494
A0A6I9RZZ1	520	5	55571.9	5	11	0.1154	oxalate--CoA ligase isoform X2	LOC105054837
A0A6I9S3Y7	415	4	43172.4	4	5	0.1446	acetyl-CoA acetyltransferase, cytosolic 1	LOC105056313
A0A6I9SHW2	306	9	34801.9	9	24	0.1569	Isopentenyl-diphosphate Delta-isomerase	LOC105061297
A0A6I9QY75	164	3	17709.2	3	10	0.1829	universal stress protein PHOS32	LOC105041905
A0A6I9QSH0	655	3	72113.5	3	8	0.0412	Peroxidase	LOC105039804
A0A6I9SBM5	383	5	42278.9	5	12	0.0731	Formate dehydrogenase, mitochondrial	LOC105056297
A0A6J0PFB6	507	4	55644.5	4	17	0.0769	aspartic proteinase	LOC105035462
A0A6I9S0N4	219	2	24447.6	2	2	0.0868	Glutathione transferase	LOC105055154
A0A6I9R684	419	6	45344.2	6	10	0.1169	30S ribosomal protein S1, chloroplastic	LOC105044970
A0A6I9QER6	311	4	35042.9	4	13	0.1608	NADP-dependent D-sorbitol-6-phosphate dehydrogenase	LOC105034107
A0A6I9QR26	193	1	21478.4	1	3	0.0674	22.0 kDa class IV heat shock protein	LOC105038573
A0A6I9QE97	223	2	25095.4	2	2	0.0673	40S ribosomal protein S8	LOC105033948
A0A6I9R2R6	544	4	58800	4	4	0.079	4-coumarate--CoA ligase-like 1	LOC105042958
A0A6I9S176	840	4	91436.4	4	5	0.0417	protein PLASTID MOVEMENT IMPAIRED 1	LOC105055269
A0A6I9RHF8	288	7	30508.3	7	15	0.2361	Pentose-5-phosphate 3-epimerase	LOC105048825
A0A6I9SI36	253	1	26926.3	1	3	0.0435	tropinone reductase-like 3	LOC105061022
A0A6I9RPP8	222	4	24976	4	9	0.1532	Glutathione transferase	LOC105051555
A0A6I9QUZ9	491	10	53852.1	10	29	0.1874	allene oxide synthase 2	LOC105039328
A0A6I9R0D2	550	34	61357.4	34	116	0.38	Serine hydroxymethyltransferase	LOC105042733
A0A6I9RM40	496	12	53243.3	12	33	0.2762	NADP-dependent glyceraldehyde-3-phosphate dehydrogenase	LOC105050719
A0A6I9S798	498	4	53478.5	4	7	0.0643	Fumarate hydratase	LOC105057440
A0A6I9SDS2	363	9	39376.8	9	25	0.2534	Hydroxymethylbilane synthase	LOC105059855
A0A6I9QQ41	453	3	47591	3	9	0.0662	aspartyl protease family protein At5g10770	LOC105038997
A0A6I9RFS4	396	2	43647.7	2	5	0.053	aromatic aminotransferase ISS1 isoform X1	LOC105047871
A0A6I9RR19	427	3	45913	3	11	0.0679	3'(2'),5'-bisphosphate nucleotidase	LOC105051760
A0A6I9R640	398	5	41955.9	5	10	0.0854	[Acyl-carrier-protein] S-malonyltransferase	LOC105044732
A0A6I9QJD6	166	2	16949.4	2	7	0.1205	acidic endochitinase	LOC105036436
A0A6I9QKK7	416	1	45819.2	1	1	0.024	acyl transferase 5	LOC105037013
A0A6I9R5F1	766	11	82321.3	11	29	0.1645	subtilisin-like protease SBT1.7	LOC105043923
A0A6I9QB92	242	2	26283.5	2	5	0.0744	Chlorophyll a-b binding protein, chloroplastic	LOC105033408
A0A6J0PBI0	3681	1	405249	1	1	0.0033	HECT-type E3 ubiquitin transferase	LOC105032451
A0A1D5AIU6	118	1	11714.1	1	1	0.1186	Non-specific lipid-transfer protein	LOC105045973
A0A6I9S8S1	400	6	44622.4	6	15	0.095	3-oxo-Delta(4,5)-steroid 5-beta-reductase	LOC105058029
A0A6I9R231	285	3	31205.7	3	9	0.0912	50S ribosomal protein L5, chloroplastic	LOC105043313
A0A6I9RUJ9	171	1	18173.6	1	1	0.0643	protein CURVATURE THYLAKOID 1A, chloroplastic	LOC105053214
A0A6I9QI90	344	2	37182.8	2	6	0.0494	ankyrin repeat domain-containing protein 2A	LOC105035787
A0A6I9SNF5	324	2	34389	2	2	0.0525	mitochondrial outer membrane protein porin 5	LOC105060689
A0A6I9S9A8	291	1	32229.4	1	2	0.0584	uncharacterized protein At5g39570	LOC105058573
A0A6I9RCI4	129	1	13303.1	1	2	0.0698	photosystem I reaction center subunit psaK, chloroplastic	LOC105046700
A0A6I9RX00	644	5	71209.4	5	9	0.0901	beta-fructofuranosidase 1	LOC105054034
A0A6I9RVP9	282	3	30042.8	3	7	0.1489	probable aquaporin PIP2-6	LOC105053778
A0A6I9S7G2	174	1	18904.3	1	3	0.0747	uncharacterized protein LOC105057462	LOC105057462
A0A6I9QUU3	283	4	30771.1	4	6	0.1413	ACT domain-containing protein DS12, chloroplastic	LOC105039274
A0A6I9QWC4	277	1	29390.9	1	1	0.0469	50S ribosomal protein L15, chloroplastic	LOC105041074
A0A6I9S8V2	315	1	35469.5	1	1	0.0254	Annexin	LOC105058405
A0A6I9QHT5	127	2	14052.6	2	4	0.1496	40S ribosomal protein S20-1	LOC105035607
A0A6I9SJF2	180	1	19567.2	1	1	0.0556	monothiol glutaredoxin-S10 isoform X1	LOC105059156
A0A6I9S9I9	464	4	51294.3	4	9	0.0884	uncharacterized protein LOC105058225	LOC105058225
A0A6I9R6A4	317	1	34668	1	2	0.0347	ABC transporter I family member 6, chloroplastic	LOC105044852
A0A6I9R7R4	392	2	43331.8	2	2	0.0561	Uroporphyrinogen decarboxylase	LOC105044798
A0A6I9QSQ9	1413	5	154875	5	7	0.0255	Formylglycinamide ribonucleotide amidotransferase	LOC105038581
A0A6I9RAK9	282	2	30436.5	2	6	0.0496	uncharacterized protein LOC105046469	LOC105046469
A0A6I9SCC2	723	3	77324.1	3	3	0.0346	ATP-dependent zinc metalloprotease FTSH 1, chloroplastic	LOC105059689
A0A6I9RQX2	138	1	14285.5	1	3	0.1159	Photosystem II 10 kDa polypeptide, chloroplastic	LOC105049085
A0A6J0PRR7	299	1	33136.8	1	2	0.0368	Ubiquinone biosynthesis protein	LOC105058609
A0A6I9RWH5	411	1	44287.5	1	1	0.0292	Glutamate dehydrogenase	LOC105053917
A0A6I9QKF3	523	1	57141	1	1	0.021	NADH dehydrogenase [ubiquinone] flavoprotein 1, mitochondrial	LOC105037165
A0A6I9QXK8	712	2	79789.5	2	2	0.0309	ABC transporter F family member 2	LOC105041691
A0A6I9QP04	208	1	23382.3	1	2	0.0481	uncharacterized protein LOC105037236 isoform X2	LOC105037236
A0A6I9R6P3	744	3	83425.7	3	4	0.0188	Mannosyl-glycoprotein endo-beta-N-acetylglucosaminidase	LOC105045078
A0A6I9RYB0	371	1	41427.1	1	1	0.0243	naringenin,2-oxoglutarate 3-dioxygenase	LOC105054663
A0A6I9R1V8	238	1	26639.4	1	2	0.042	dehydrin DHN1	LOC105042628
A0A6I9QAY5	151	1	16352	1	2	0.0596	Ferredoxin	LOC105033044
A0A6I9QPW7	264	1	28454.6	1	1	0.0341	ATP-dependent Clp protease proteolytic subunit	LOC105037624
A0A6I9RTA5	297	6	31820	6	7	0.1953	50S ribosomal protein L3-1, chloroplastic	LOC105052800
A0A6I9RRI7	181	1	20063.1	1	1	0.0884	40S ribosomal protein S10-1	LOC105051950
A0A6I9S260	571	1	63568.8	1	1	0.0263	Glutamyl-tRNA synthetase	LOC105052855
A0A6I9QDZ9	219	3	23209.1	3	6	0.1735	Germin-like protein	LOC105033859
A0A6I9S2N4	422	1	46371.8	1	1	0.0261	lecithin-cholesterol acyltransferase-like 1	LOC105055852
A0A6I9QXE9	513	1	57988.1	1	1	0.0292	suppressor of mec-8 and unc-52 protein homolog 1	LOC105040096
A0A6I9QEV3	483	1	54051.5	1	3	0.0228	UDP-sulfoquinovose synthase, chloroplastic	LOC105034144
A0A6I9QY74	293	3	33687.2	3	3	0.1058	Aspergillus nuclease S(1)	LOC105041223
A0A6I9SEM7	730	2	80043.6	2	4	0.0384	protease Do-like 2, chloroplastic	LOC105059943
A0A6I9R8B6	372	1	40656.5	1	4	0.0403	enoyl-[acyl-carrier-protein] reductase, mitochondrial	LOC105045788
A0A6I9SGS2	464	1	49856.8	1	1	0.0172	Glycosyltransferase	LOC105060740
A0A6I9S8P3	333	1	37090.1	1	1	0.033	uncharacterized protein LOC105055189	LOC105055189
A0A6I9RTP0	631	1	68211.8	1	1	0.0222	2-isopropylmalate synthase	LOC105052750
A0A6I9S5D1	322	3	35110.9	3	3	0.0994	haloacid dehalogenase-like hydrolase domain-containing protein At4g39970	LOC105056800
A0A6I9RBP8	347	1	39703.9	1	1	0.0432	alpha-terpineol synthase, chloroplastic	LOC105046866
A0A6I9QGI0	260	1	28857.8	1	1	0.0346	Acid phosphatase	LOC105035094
A0A6I9RTR2	150	2	16296.5	2	2	0.12	PSI-G	LOC105050039
B3TLZ5	320	1	35647.9	1	1	0.0344	Ubiquitin fusion degradation protein	LOC105059367
A0A6I9RBN7	327	1	37284.8	1	1	0.0306	uncharacterized protein At2g39795, mitochondrial	LOC105046352
A0A6I9R3L0	496	1	55972.7	1	1	0.0222	Glutamate decarboxylase	LOC105041902
A0A6I9QZX8	151	1	16401.5	1	1	0.0795	late embryogenesis abundant protein Lea14-A	LOC105040787
A0A6I9QKR8	315	1	34231.9	1	2	0.0381	magnesium protoporphyrin IX methyltransferase, chloroplastic	LOC105035938
A0A6I9QXL0	245	2	26912	2	4	0.0898	Allene-oxide cyclase	LOC105041662
A0A6J0PQ75	244	1	27465.8	1	1	0.0656	uncharacterized protein LOC105055397	LOC105055397
A0A6I9SLF0	424	1	48042.1	1	1	0.0212	Sucrose-phosphatase	LOC105059936
B3TLU7	136	1	15378.6	1	1	0.0662	Histone H3	LOC105059364
A0A6I9QGP3	328	1	34827.6	1	1	0.0396	chloroplast envelope quinone oxidoreductase homolog	LOC105034700
A0A6I9QGX3	356	1	39222.7	11	62	0.2331	Glutamine synthetase	LOC105035493
A0A6I9S799	434	9	48350.3	10	43	0.1982	Glutamine synthetase	LOC105057795
A0A6I9S346	356	1	39213.5	12	66	0.2556	Glutamine synthetase	LOC105053181
A0A6I9R0A2	258	6	27079.4	8	30	0.3721	20 kDa chaperonin, chloroplastic	LOC105042032
A0A6I9S5A0	258	1	26968.4	2	3	0.0814	20 kDa chaperonin, chloroplastic	LOC105056693
A0A6I9RV38	258	7	26927.3	9	36	0.2829	20 kDa chaperonin, chloroplastic	LOC105053060
B3TLP9	173	3	18141	6	17	0.3353	Peptidyl-prolyl cis-trans isomerase	LOC105059616
A0A6I9QQ34	258	11	27367.1	13	48	0.3798	Peptidyl-prolyl cis-trans isomerase	LOC105038792
A0A6I9RVH4	215	0	23195.1	6	12	0.214	Peptidyl-prolyl cis-trans isomerase	LOC105053702
A0A6I9RAP3	675	1	74293.5	5	5	0.0756	putative elongation factor TypA-like SVR3, chloroplastic isoform X1	LOC105046524
A0A6I9RG01	2192	3	244842	15	25	0.0538	Phosphoenolpyruvate carboxylase	LOC105048129
A0A6I9QWH4	965	2	110076	17	36	0.1492	Phosphoenolpyruvate carboxylase	LOC105040616
A0A6I9RKF4	966	3	110367	15	28	0.1398	Phosphoenolpyruvate carboxylase	LOC105047390
A0A6I9S1C1	388	1	41225.6	7	39	0.1959	protein DJ-1 homolog D	LOC105055359
A0A6I9SA97	388	1	41595.9	3	9	0.0825	protein DJ-1 homolog D	LOC105058906
A0A6I9QGX7	388	2	41248.7	8	44	0.2397	protein DJ-1 homolog D	LOC105035496
A0A6I9Q9J0	324	4	35613.2	7	12	0.1914	cinnamoyl-CoA reductase 1	LOC105032902
A0A6I9QGP4	375	0	41197.5	3	3	0.0613	cinnamoyl-CoA reductase 2 isoform X2	LOC105034771
A0A6I9QDC8	299	0	32771.4	5	15	0.0936	4-diphosphocytidyl-2C-methyl-D-erythritol synthase	LOC105034194
A0A6I9RLH2	203	3	21716	7	15	0.3448	NAD(P)H dehydrogenase (quinone)	LOC105050389
A0A6I9QYA7	149	1	17099.9	7	20	0.396	16.9 kDa class I heat shock protein 2	LOC105041257
A0A6I9R1M0	152	0	17587.1	6	16	0.3289	18.1 kDa class I heat shock protein	LOC105041255
A0A6I9RFU6	156	3	18007.3	8	36	0.3782	18.1 kDa class I heat shock protein	LOC105048398
A0A6I9REM2	155	1	17649	5	21	0.3097	18.1 kDa class I heat shock protein	LOC105047872
A0A6I9QX31	156	1	17950.3	7	22	0.3397	18.1 kDa class I heat shock protein	LOC105041256
A0A6I9RMW2	413	0	46984	9	26	0.2349	eukaryotic initiation factor 4A-15	LOC105050872
A0A6I9RG27	413	2	46911.9	9	15	0.2349	eukaryotic initiation factor 4A-8	LOC105047976
A0A6I9RD06	360	7	37966.1	11	35	0.2333	Thiamine thiazole synthase, chloroplastic	LOC105046898
A0A6I9QJ92	439	2	48232.1	5	8	0.1321	Transaldolase	LOC105035433
A0A6I9SEH1	441	9	48311.1	10	29	0.2562	Transaldolase	LOC105060382
B3TLN7	195	0	21704.6	5	16	0.2051	40S ribosomal protein S5	LOC105048878
A0A6I9QQS0	493	0	53085.2	3	8	0.069	bifunctional aspartate aminotransferase and glutamate/aspartate-prephenate aminotransferase isoform X1	LOC105037948
A0A6I9SG07	132	0	14396.8	4	7	0.3485	Peptide-methionine (R)-S-oxide reductase	LOC105057869
A0A6I9RXE7	189	0	21500.6	1	1	0.0794	60S ribosomal protein L9	LOC105054261
A0A6I9SAY2	487	0	55084.4	6	21	0.1211	Isocitrate dehydrogenase [NADP]	LOC105058809
A0A6I9QR02	409	1	45871.4	7	22	0.1687	Isocitrate dehydrogenase [NADP]	LOC105039135
A0A6I9QY52	853	4	94291.8	10	23	0.1079	heat shock 70 kDa protein 14	LOC105040287
A0A6I9REQ3	851	1	93948.7	7	14	0.0752	heat shock 70 kDa protein 14	LOC105047899
B3TLS1	153	0	17334.4	3	12	0.1634	40S ribosomal protein S15	LOC105052896
A0A6I9SCV4	246	4	27386	6	18	0.2398	Proteasome subunit alpha type	LOC105056714
A0A6I9RRD0	432	0	46576	11	34	0.2708	L-ascorbate peroxidase	LOC105051809
A0A6J0PFN6	383	1	41504.2	7	17	0.1984	L-ascorbate peroxidase	LOC105038429
A0A6I9R4Y7	803	8	89120.7	16	39	0.1494	5-methyltetrahydropteroyltriglutamate--homocysteine S-methyltransferase	LOC105042372
A0A6I9QGV3	766	2	84593.3	11	26	0.1136	5-methyltetrahydropteroyltriglutamate--homocysteine S-methyltransferase	LOC105035375
A0A6I9RHB2	583	7	63568.3	13	39	0.2384	Phosphoglucomutase (alpha-D-glucose-1,6-bisphosphate-dependent)	LOC105048493
A0A6I9RXY5	629	2	68248.9	3	3	0.0556	Phosphoglucomutase (alpha-D-glucose-1,6-bisphosphate-dependent)	LOC105054280
A0A6I9R0D9	583	1	63653.4	7	16	0.1321	Phosphoglucomutase (alpha-D-glucose-1,6-bisphosphate-dependent)	LOC105042097
A0A6I9S590	317	0	34499.4	1	6	0.041	40S ribosomal protein SA	LOC105056684
A0A6I9RPM6	1009	4	109787	12	35	0.113	putative aconitate hydratase, cytoplasmic	LOC105051238
A0A6I9SPR5	995	2	108511	13	28	0.1075	Aconitate hydratase	LOC105061192
A0A6I9QZY0	992	1	107931	11	29	0.0927	Aconitate hydratase	LOC105042560
A0A6I9Q9C0	377	0	41549.9	13	38	0.313	actin-101	LOC105032827
A0A6I9SD99	377	1	41601	12	41	0.2653	actin-2	LOC105059495
A0A6I9RJI9	733	4	81760.1	10	20	0.1678	Diadenosine tetraphosphate synthetase	LOC105049746
A0A6I9QJU7	731	6	81260.9	11	29	0.1532	Diadenosine tetraphosphate synthetase	LOC105035754
A0A6I9SAT9	309	1	33980.9	6	13	0.2136	isoflavone reductase-like protein	LOC105058757
A0A6I9QLX1	309	2	33710.8	7	14	0.2136	isoflavone reductase-like protein	LOC105037680
A0A6I9QN25	274	5	29148.9	10	29	0.2518	tropinone reductase homolog At5g06060	LOC105036843
A0A6I9R6G7	272	6	29188.8	7	12	0.2463	tropinone reductase homolog At5g06060	LOC105044348
A0A6I9RRI0	267	1	28388.5	6	14	0.1498	tropinone reductase homolog At5g06060 isoform X2	LOC105052189
A0A6I9RZ79	367	0	39973.6	1	1	0.0272	Isocitrate dehydrogenase [NAD] subunit, mitochondrial	LOC105051802
A0A6I9RWL2	547	1	61208	3	9	0.0622	Aspartate--tRNA ligase	LOC105050898
A0A6I9SJ61	220	2	22522.5	4	10	0.2182	Superoxide dismutase [Cu-Zn]	LOC105059069
A0A6I9SDM3	154	0	16951.3	6	18	0.3052	Histone H2B	LOC105056972
A0A6I9QIM7	402	2	44090.1	6	22	0.1517	Alanine--glyoxylate transaminase	LOC105035354
A0A6I9S7T1	401	8	44089	12	42	0.2269	Alanine--glyoxylate transaminase	LOC105057640
A0A6I9RBL3	581	0	63319.5	1	1	0.0189	Threonine synthase	LOC105046819
B3TM45	249	0	28302.6	2	4	0.0843	40S ribosomal protein S6	LOC105056777
A0A6J0PN32	604	0	65946.9	1	1	0.0166	CTP synthase	LOC105052573
A0A6I9SGR4	331	0	36699.1	2	2	0.0483	Indole-3-glycerol-phosphate synthase	LOC105060736
A0A6J0PBS7	399	3	43476.9	5	6	0.1429	Dihydrolipoyllysine-residue succinyltransferase	LOC105034968
A0A6I9SIK7	364	0	39736.1	5	7	0.1319	Dihydrolipoyllysine-residue succinyltransferase	LOC105061406
A0A6I9RWZ2	508	2	55718.4	4	9	0.0827	Dihydrolipoyllysine-residue succinyltransferase	LOC105051043
A0A6I9QZ13	262	3	28884.8	5	8	0.2137	acid phosphatase 1	LOC105040509
A0A6I9QRJ0	231	1	26055.4	2	8	0.0823	60S ribosomal protein L6	LOC105039467
A0A6I9RLW4	232	1	26058.4	2	12	0.0819	60S ribosomal protein L6	LOC105050221
A0A6I9R683	422	1	45245.7	5	13	0.109	Succinate--CoA ligase [ADP-forming] subunit beta, mitochondrial	LOC105044231
A0A6I9RYE4	422	3	45139.6	7	15	0.1588	Succinate--CoA ligase [ADP-forming] subunit beta, mitochondrial	LOC105054469
A0A6I9R0A5	235	11	26253.4	18	70	0.4766	small heat shock protein, chloroplastic	LOC105042707
A0A6I9R074	235	7	26394.5	12	23	0.3106	small heat shock protein, chloroplastic	LOC105042708
A0A6I9S525	273	0	30103.1	1	5	0.0366	40S ribosomal protein S2-3	LOC105056627
A0A6I9S9B1	450	0	49572.3	1	1	0.02	Tubulin alpha chain	LOC105058344
A0A6I9QKF5	575	0	62656.3	3	5	0.0557	patellin-3 isoform X2	LOC105036846
A0A6I9S731	307	0	34381.4	4	9	0.4104	polyubiquitin	LOC105057697
A0A6I9S1W2	947	0	104384	2	3	0.0296	villin-2	LOC105052743
A0A6I9RLI4	604	0	67309.9	2	3	0.0364	Adenylate kinase	LOC105050085
A0A6J0PRQ9	1473	0	165127	1	2	0.0061	alpha-glucan water dikinase, chloroplastic isoform X1	LOC105058794
A0A6J0PED6	261	1	29292.8	5	15	0.1264	14-3-3-like protein	LOC105035059
A0A6I9QW35	261	2	29399.8	6	18	0.1877	14-3-3-like protein	LOC105041071
A0A6I9RU42	208	0	23533.1	6	19	0.25	14-3-3-like protein isoform X2	LOC105053212
A0A6I9RI31	260	2	29675.7	4	5	0.1115	14-3-3-like protein GF14 iota	LOC105046648
A0A6I9S430	261	1	29394.7	4	13	0.1609	14-3-3-like protein B	LOC105056773
A0A6I9QEN4	986	0	108148	1	1	0.0101	Ribonuclease	LOC105034650
A0A6I9RBB1	434	0	46735	2	2	0.0346	Histidinol dehydrogenase, chloroplastic	LOC105046721
A0A6I9S6Z3	340	3	35546.7	8	23	0.2382	Succinate--CoA ligase [ADP-forming] subunit alpha, mitochondrial	LOC105054610
A0A6I9RJE5	563	1	60008.4	17	38	0.2984	ATP synthase subunit beta	LOC105047073
A0A6I9RDD2	559	1	59654.3	17	36	0.3023	ATP synthase subunit beta	LOC105047063
A0A6I9QXX3	556	2	59494.1	17	36	0.3219	ATP synthase subunit beta	LOC105041149
A0A6I9RR46	439	0	47072.2	4	13	0.0866	ultraviolet-B receptor UVR8 isoform X4	LOC105051784
A0A6J0PQD9	215	0	24163.3	9	37	0.2233	small heat shock protein, chloroplastic isoform X1	LOC105056781
A0A6I9S699	447	0	49285.8	7	18	0.1499	Elongation factor 1-alpha	LOC105057063
A0A6I9SAW1	468	0	51007.9	5	8	0.1068	uncharacterized protein LOC105058674 isoform X4	LOC105058674
A0A6I9SI64	459	3	50177.6	6	12	0.1351	uncharacterized protein LOC105058713	LOC105058713
A0A6I9RDE3	334	3	35256.9	10	29	0.2365	oxygen-evolving enhancer protein 1, chloroplastic	LOC105047072
A0A6I9R7P0	249	1	27224.7	9	24	0.3333	Proteasome subunit alpha type	LOC105045512
A0A6I9QER0	445	1	48043.4	20	55	0.4	Phosphopyruvate hydratase	LOC105034448
A0A6I9RVI2	445	1	47738.4	17	51	0.3416	Phosphopyruvate hydratase	LOC105053561
A0A6I9QQU6	491	2	52281.1	3	5	0.0448	Phosphopyruvate hydratase	LOC105039219
A0A6I9QPW5	428	0	48347.6	4	8	0.1051	DEAD-box ATP-dependent RNA helicase 56 isoform X1	LOC105038077
A0A6I9R8V3	485	0	53266.5	4	18	0.0887	Cysteine desulfurase	LOC105046007
A0A6I9QWF0	324	0	35146.7	1	1	0.0432	guanine nucleotide-binding protein subunit beta-like protein A	LOC105041173
A0A6I9RLB5	538	1	58755.1	10	20	0.1599	aldehyde dehydrogenase family 2 member B7, mitochondrial	LOC105050328
A0A6I9QW15	571	2	61971.1	16	45	0.2715	aldehyde dehydrogenase family 2 member B7, mitochondrial	LOC105039648
A0A6I9QQS7	543	3	58760.2	17	48	0.2965	aldehyde dehydrogenase family 2 member B7, mitochondrial	LOC105039198
A0A6I9QPT6	765	0	80247.8	3	10	0.0366	H(+)-exporting diphosphatase	LOC105039062
A0A6I9QP90	337	1	36629.9	9	32	0.2522	Glyceraldehyde-3-phosphate dehydrogenase	LOC105037818
A0A6I9QIX0	340	0	36906.1	8	26	0.2559	Glyceraldehyde-3-phosphate dehydrogenase	LOC105036331
A0A6I9RQ03	337	1	36583.9	6	18	0.1632	Glyceraldehyde-3-phosphate dehydrogenase	LOC105051363
A0A6I9QDW9	492	0	57067.4	11	23	0.2215	Catalase	LOC105033846
B3TLY5	492	8	56904.4	14	33	0.2256	Catalase	CAT2
A0A6I9Q8K7	266	1	28295.3	4	8	0.1466	Chlorophyll a-b binding protein, chloroplastic	LOC105032174
A0A6I9QI39	265	1	28649.4	3	6	0.1132	Chlorophyll a-b binding protein, chloroplastic	LOC105035084
A0A6I9RCC8	264	2	27952.1	5	8	0.1553	Chlorophyll a-b binding protein, chloroplastic	LOC105047188
A0A6I9RHL5	264	1	27988.2	4	6	0.1364	Chlorophyll a-b binding protein, chloroplastic	LOC105048687
A0A6I9QQW8	338	0	37492.3	1	4	0.0385	cinnamoyl-CoA reductase 1	LOC105039426
A0A6I9QBZ0	257	2	28657.5	5	16	0.1751	Ferritin	LOC105033645
A0A6I9R952	265	3	29556.9	5	17	0.1434	Ferritin	LOC105045883
A0A6I9QHP7	318	0	33546	5	7	0.1164	probable pyridoxal 5'-phosphate synthase subunit PDX1.1	LOC105035764
A0A6I9RPV6	336	0	35881.5	8	20	0.1756	CBBY-like protein	LOC105051320
B3TM23	265	0	29891.3	4	13	0.117	40S ribosomal protein S4	LOC105054584
A0A6I9REG8	843	3	94044.6	17	39	0.1483	elongation factor 2	LOC105047447
A0A6I9QVW6	843	2	94080.5	14	37	0.1222	elongation factor 2	LOC105040392
A0A6I9QBT5	325	0	34159.9	1	8	0.0308	Cysteine synthase	LOC105033394
A0A6I9RD25	199	0	21465.3	1	1	0.0503	nitrogen regulatory protein P-II homolog isoform X2	LOC105044965
A0A6I9SD15	261	0	28219.9	6	11	0.2414	60S ribosomal protein L8	LOC105059409
A0A6I9R5X7	261	1	28212.9	6	12	0.2414	60S ribosomal protein L8-1	LOC105044131
A0A6I9RFG6	155	1	17359.9	7	23	0.3032	17.3 kDa class II heat shock protein	LOC105047941
A0A6I9QPG3	389	0	42311.7	6	12	0.1311	ADP/ATP translocase	LOC105038936
A0A6I9QE65	360	0	38877.9	1	1	0.025	pto-interacting protein 1 isoform X1	LOC105034436
A0A6I9S8J3	270	0	29921.9	3	5	0.1	Ribosome-recycling factor, chloroplastic	LOC105055131
A0A6I9QHZ2	451	1	51796.2	4	4	0.0687	Seryl-tRNA synthetase	LOC105035665
A0A6I9S7I4	451	2	51617.1	4	5	0.0843	Seryl-tRNA synthetase	LOC105057910
A0A6I9QQQ6	621	1	68302.8	11	18	0.1643	V-ATPase 69 kDa subunit	LOC105039332
A0A6I9S0S5	332	6	35419.1	15	45	0.4127	Malate dehydrogenase	LOC105055679
A0A6I9R4U7	332	7	35549.3	15	53	0.4127	Malate dehydrogenase	LOC105044322
A0A6I9RQM5	151	0	16858.6	2	2	0.106	uncharacterized protein LOC105051566	LOC105051566
A0A6I9RNI3	313	0	35275.9	2	2	0.0511	Glucose-6-phosphate 1-epimerase	LOC105050812
A0A6I9R9E7	389	7	41779.9	10	18	0.2879	uncharacterized protein LOC105043688	LOC105043688
A0A6I9RLW5	396	0	42732.6	18	49	0.3788	sedoheptulose-1,7-bisphosphatase, chloroplastic isoform X1	LOC105050547
A0A6I9RBI4	398	0	43115.8	18	53	0.3844	sedoheptulose-1,7-bisphosphatase, chloroplastic isoform X1	LOC105046280
A0A6J0PNM0	559	2	60791.9	13	35	0.1932	Phosphoglycerate mutase (2,3-diphosphoglycerate-independent)	LOC105052340
A0A6I9R6D2	559	1	61163.8	10	25	0.1646	Phosphoglycerate mutase (2,3-diphosphoglycerate-independent)	LOC105044879
A0A6I9SCG7	412	0	43498.1	1	4	0.0243	protease Do-like 8, chloroplastic isoform X2	LOC105056579
A0A6I9SF60	356	1	37638.8	9	22	0.2191	Malate dehydrogenase	LOC105060089
A0A6I9SCI9	412	1	43303	2	6	0.0534	Malate dehydrogenase	LOC105056603
A0A6I9SAN0	357	0	37727.8	10	31	0.3025	Malate dehydrogenase	LOC105055912
A0A6I9SP93	356	3	37491.6	11	25	0.2584	Malate dehydrogenase	LOC105061005
A0A6I9RF67	266	13	28865.8	22	74	0.5752	Carbonic anhydrase	LOC105048068
A0A6J0PKB3	201	5	22365.4	14	54	0.6368	Carbonic anhydrase	LOC105047151
A0A6I9RIC5	1633	16	177849	46	184	0.2394	ferredoxin-dependent glutamate synthase, chloroplastic	LOC105049124
A0A6I9S747	352	1	37554.8	6	19	0.1705	Ribosomal protein	LOC105057725
A0A6I9QAV5	731	3	76355.2	5	13	0.0698	subtilisin-like protease SBT1.7	LOC105033248
A0A6I9R433	778	6	81354.9	7	21	0.0797	LOW QUALITY PROTEIN: subtilisin-like protease SBT1.4	LOC105042087
A0A6I9S1T2	992	1	111398	22	67	0.1966	chaperone protein ClpB3, chloroplastic isoform X2	LOC105055994
A0A6I9RJC8	980	1	109465	4	14	0.0388	chaperone protein ClpB3, mitochondrial	LOC105049549
A0A6I9R051	914	2	101183	19	31	0.2276	chaperone protein ClpB1	LOC105040848
A0A6I9SEI7	920	0	101588	20	49	0.187	ATP-dependent Clp protease ATP-binding subunit ClpA homolog CD4B, chloroplastic	LOC105060398
A0A6I9QPS1	485	1	53059.9	16	43	0.2577	Adenosylhomocysteinase	LOC105038875
A0A6I9QHH7	536	3	58466.9	18	45	0.25	Adenosylhomocysteinase	LOC105034922
A0A6I9QCY4	360	0	40545.2	3	5	0.0778	Ferredoxin--NADP reductase, chloroplastic	LOC105034012
A0A6I9RAH8	492	3	50959.1	19	74	0.3557	Phosphoglycerate kinase	LOC105046543
A0A6I9SCW7	401	3	42283.3	12	29	0.3267	Phosphoglycerate kinase	LOC105059872
A0A6I9S3G9	490	7	50865.2	23	90	0.402	Phosphoglycerate kinase	LOC105056168
A0A6I9SBB1	401	6	42381.4	17	59	0.3915	Phosphoglycerate kinase	LOC105056157
A0A6I9R2K3	396	9	42695.9	29	91	0.3889	Fructose-bisphosphate aldolase	LOC105043516
A0A6I9RNZ8	390	2	42393.9	6	14	0.1333	Fructose-bisphosphate aldolase	LOC105048474
A0A6I9QQN9	388	10	41993.4	32	105	0.4665	Fructose-bisphosphate aldolase	LOC105038393
A0A6I9RRL9	388	9	41974.4	30	91	0.4278	Fructose-bisphosphate aldolase	LOC105051883
A0A6I9QW97	390	2	42335.9	6	12	0.1564	Fructose-bisphosphate aldolase	LOC105041129
A0A6I9S8M3	432	0	48165.2	2	2	0.0463	serine carboxypeptidase-like 18 isoform X4	LOC105057967
A0A6I9R426	785	0	80781.4	1	6	0.0204	subtilisin-like protease SBT1.6	LOC105044054
A0A6J0PDH0	231	0	24778.2	1	4	0.0736	uncharacterized protein LOC105035942 isoform X2	LOC105035942
A0A6I9R929	1020	6	116221	11	27	0.0882	Oxoglutarate dehydrogenase (succinyl-transferring)	LOC105045720
A0A6I9SDL0	446	0	48364.2	1	2	0.0202	3-dehydroquinate synthase, chloroplastic	LOC105059639
A0A6I9RKQ8	384	5	40387	6	14	0.1432	enoyl-[acyl-carrier-protein] reductase [NADH] 1, chloroplastic	LOC105050202
A0A6I9SBX7	810	0	89735.6	8	12	0.0827	cell division cycle protein 48 homolog	LOC105059112
A0A6I9S680	608	0	65927	3	3	0.0543	ATP citrate synthase	LOC105057335
A0A6I9RKP4	328	1	35427.7	3	3	0.1189	probable plastid-lipid-associated protein 2, chloroplastic	LOC105050188
A0A6I9SH60	351	6	37389.8	7	26	0.2222	probable plastid-lipid-associated protein 2, chloroplastic	LOC105061027
A0A6I9SG53	261	0	29857.9	3	7	0.1034	40S ribosomal protein S3a	LOC105057951
A0A6I9S354	367	3	39834.6	4	11	0.1471	omega-amidase, chloroplastic	LOC105056460
A0A6I9QBN0	466	1	51220.3	4	10	0.0987	WD-40 repeat-containing protein MSI4	LOC105033298
A0A6I9RFH3	221	0	24914.5	7	21	0.3167	GTP-binding nuclear protein	LOC105047773
A0A6I9R1G8	221	1	25011.6	7	19	0.3167	GTP-binding nuclear protein	LOC105043032
A0A6I9QQI7	592	6	64068.7	8	14	0.0946	Ketol-acid reductoisomerase	LOC105038981
A0A6I9R013	540	0	60464.5	1	4	0.0241	protein disulfide isomerase-like 1-5 isoform X2	LOC105040821
A0A6I9QJF3	157	1	16445.3	3	14	0.1975	uncharacterized protein At5g48480	LOC105036614
A0A6I9R6H6	474	7	51921.1	17	40	0.3059	ribulose bisphosphate carboxylase/oxygenase activase, chloroplastic isoform X1	LOC105044358
A0A6I9RBQ0	477	1	52173	22	57	0.3648	ribulose bisphosphate carboxylase/oxygenase activase 2, chloroplastic isoform X1	LOC105046370
A0A6I9QWZ0	521	1	57453.5	3	7	0.0691	Seryl-tRNA synthetase	LOC105041394
A0A6I9RET0	275	0	29210.1	1	1	0.0436	mitochondrial outer membrane protein porin 1	LOC105047922
A0A6I9SMG2	587	0	65492.1	1	4	0.0187	serine/threonine-protein phosphatase 2A 65 kDa regulatory subunit A beta isoform	LOC105060308
A0A6I9S3V0	195	1	21733	3	12	0.1897	1-deoxy-D-xylulose 5-phosphate reductoisomerase, chloroplastic	LOC105056285
A0A6I9SGF4	523	1	57889.6	2	3	0.0363	LOW QUALITY PROTEIN: probable mitochondrial-processing peptidase subunit beta, mitochondrial	LOC105058067
A0A6I9QGG8	422	0	45720	17	58	0.2891	D-fructose-1,6-bisphosphate 1-phosphohydrolase	LOC105035321
A0A6I9RZG1	208	3	22591.7	4	5	0.2067	uncharacterized protein LOC105055126	LOC105055126
A0A6I9SKN0	288	1	31856.7	2	2	0.0868	uncharacterized protein LOC105059658	LOC105059658
A0A6I9SD80	503	0	54735.2	18	71	0.3082	monodehydroascorbate reductase 5, chlorplastic isoform X1	LOC105059480
A0A6I9SQ87	434	15	46530.3	18	61	0.3641	monodehydroascorbate reductase 3, cytosolic	LOC105061389
A0A6I9QNA8	259	1	28948.7	2	5	0.0811	hydroxyacylglutathione hydrolase cytoplasmic	LOC105037371
A0A6I9S177	408	2	45191.6	9	17	0.2181	60S ribosomal protein L4	LOC105055675
A0A6I9RBC4	408	3	45194.5	10	19	0.2574	60S ribosomal protein L4	LOC105046577
A0A6I9QAR9	216	0	23951.3	3	11	0.1574	ras-related protein RABE1c	LOC105032840
A0A6J0PL10	411	2	45862.6	5	14	0.0949	Aspartate carbamoyltransferase	LOC105050360
A0A6I9QEQ4	394	1	43101.5	4	7	0.1015	ERBB-3 BINDING PROTEIN 1	LOC105034086
A0A6I9R721	397	0	43594.7	5	13	0.1335	ERBB-3 BINDING PROTEIN 1 isoform X1	LOC105044571
A0A6I9S6A2	397	1	43491.7	4	6	0.1083	ERBB-3 BINDING PROTEIN 1	LOC105057115
A0A6I9QJ88	462	1	51749.2	5	5	0.1039	4-hydroxy-3-methylbut-2-enyl diphosphate reductase, chloroplastic isoform X1	LOC105035427
A0A6I9QN09	341	6	37225.9	11	32	0.2962	D-fructose-1,6-bisphosphate 1-phosphohydrolase	LOC105038009
A0A6I9RIN9	291	1	31867.3	6	16	0.1959	D-fructose-1,6-bisphosphate 1-phosphohydrolase	LOC105049443
A0A6I9RSS0	430	5	49270	6	8	0.1	Calreticulin	LOC105052598
A0A6I9S0Z7	887	0	99906.6	12	25	0.1297	puromycin-sensitive aminopeptidase isoform X2	LOC105055608
A0A6I9S2C7	413	0	46291	8	18	0.1792	uncharacterized protein LOC105055687 isoform X1	LOC105055687
A0A6I9RPN3	375	1	41159.7	5	9	0.12	ATP synthase gamma chain 1, chloroplastic	LOC105051242
A0A6I9SFT3	436	1	47095.8	2	7	0.0596	amidase 1 isoform X1	LOC105057785
A0A6I9RE61	349	0	38128.2	2	8	0.063	UDP-glucose 4-epimerase	LOC105047327
A0A6I9QN84	136	0	15047.3	2	3	0.1544	40S ribosomal protein S23-like isoform X1	LOC105037333
A0A6I9S1S9	509	2	56542.7	5	9	0.1022	Glutathione synthetase	LOC105052710
A0A6I9S5I9	244	1	26867.8	8	33	0.2541	Superoxide dismutase	LOC105057198
A0A6I9S2G5	164	0	18792.2	1	3	0.0488	60S ribosomal protein L21-1	LOC105055776
A0A6I9RQI5	290	0	31691.6	2	4	0.0862	3-deoxy-8-phosphooctulonate synthase	LOC105051528
A0A6I9QV69	340	0	37420	1	1	0.0265	putative anthocyanidin reductase isoform X3	LOC105040722
A0A6I9RDH1	582	0	63777.7	1	1	0.0172	Pyruvate kinase	LOC105047533
A0A6I9S172	300	0	32506.1	1	3	0.03	Electron transfer flavoprotein subunit alpha	LOC105052492
A0A6I9RB14	459	1	50046.8	2	7	0.0174
A0A6I9QJS8	347	0	39040.7	1	1	0.0375	Hexosyltransferase	LOC105036631
A0A6J0PR85	162	0	18144.1	1	2	0.0926	thiamine pyrophosphokinase 1 isoform X3	LOC105057485
A0A6I9R314	383	0	43490.2	1	1	0.047	Tyrosine--tRNA ligase	LOC105043671
A0A6J0PR31	190	0	19842.9	1	1	0.0684	uncharacterized protein LOC105057200 isoform X2	LOC105057200
A0A6I9RJZ2	386	0	42803	1	1	0.0492	uncharacterized protein LOC105049595 isoform X1	LOC105049595
A0A6J0PNL4	1114	0	130536	1	2	0.0144	Ubiquitinyl hydrolase 1	LOC105053480
A0A6I9R5B1	320	0	35495.8	1	1	0.0438	Hydroxyisourate hydrolase	LOC105043855
A0A6I9RAK1	1124	0	123702	1	1	0.008	importin-5	LOC105046460
A0A6I9RTW3	250	0	27879.3	2	4	0.076	psbP domain-containing protein 3, chloroplastic isoform X1	LOC105052847
A0A6I9SCL6	207	0	23831.2	1	1	0.0531	60S ribosomal protein L13	LOC105059267
A0A6I9RUF3	235	1	26280.9	5	6	0.1957	40S ribosomal protein S3-3 isoform X1	LOC105053104
A0A6I9QZG7	176	0	20060.2	1	1	0.0682	Inorganic diphosphatase	LOC105041750
A0A6I9RZ73	311	0	33433.8	1	1	0.045	uncharacterized protein LOC105054982 isoform X1	LOC105054982
A0A6I9QUN2	531	0	58499.2	2	4	0.0377	Importin subunit alpha	LOC105039896
A0A6I9RJI0	160	3	17832.7	5	9	0.2562	40S ribosomal protein S11	LOC105049411
A0A6I9RF74	343	0	37111.1	3	5	0.0904	serine-threonine kinase receptor-associated protein	LOC105047852
A0A6I9RQE1	277	1	30645.5	2	3	0.0975	uncharacterized protein LOC105051514	LOC105051514
A0A6I9QNI2	280	3	31162.1	4	5	0.1393	uncharacterized protein LOC105038596	LOC105038596
A0A6I9SD28	365	2	40369.7	3	5	0.0822	Methionine aminopeptidase	LOC105059914
A0A6I9QIP1	328	5	35333.5	5	10	0.2165	fructokinase-1	LOC105035371
A0A6I9QW14	396	0	43121.1	1	1	0.0328	Homogentisate 1,2-dioxygenase	LOC105040979
A0A6I9RLE1	142	0	16238.9	1	1	0.0634	40S ribosomal protein S16	LOC105050141
A0A6J0PDQ3	762	4	82096.3	6	13	0.0774	LOW QUALITY PROTEIN: subtilisin-like protease SBT1.9	LOC105037431
A0A6I9QN56	765	1	82455.6	3	3	0.0536	subtilisin-like protease SBT1.9	LOC105038043
B3TLM9	133	0	15653.6	1	3	0.0977	60S ribosomal protein L32-1	LOC105036305
A0A6I9RU65	273	3	30134.7	4	7	0.1429	Glutathione transferase	LOC105053239
A0A6I9R5N5	1455	0	160442	1	1	0.0076	cleavage and polyadenylation specificity factor subunit 1 isoform X2	LOC105042580
A0A6I9SHI7	509	1	57466	7	11	0.1375	lysosomal Pro-X carboxypeptidase	LOC105061159
A0A6I9S416	237	0	25996.9	4	7	0.2025	Proteasome subunit alpha type	LOC105056664
A0A6I9R0M5	890	1	97458.4	2	3	0.0292	26S proteasome non-ATPase regulatory subunit 2 homolog	LOC105042820
A0A6I9R0T5	357	0	40710.4	1	1	0.0308	phosphoglucan phosphatase DSP4, amyloplastic isoform X2	LOC105042928
A0A6I9SB78	845	0	95767.5	3	4	0.032	1,4-alpha-glucan branching enzyme	LOC105058934
A0A6I9RWF2	352	0	39112.8	1	1	0.0341	SAP-like protein BP-73 isoform X1	LOC105053515
A0A6J0PN31	471	0	53188.4	2	3	0.0425	peptide chain release factor APG3, chloroplastic isoform X3	LOC105052482
A0A6I9R207	375	0	40307	1	1	0.024	mitochondrial phosphate carrier protein 3, mitochondrial isoform X1	LOC105041352
A0A6I9S4M9	278	0	31061.9	2	3	0.0576	NADPH-dependent aldo-keto reductase, chloroplastic isoform X2	LOC105056886
A0A6I9R2J1	312	8	34170.5	9	23	0.2083	salutaridine reductase isoform X1	LOC105042875
A0A6I9QWA6	180	11	20138.1	11	30	0.3111	Ribulose bisphosphate carboxylase small subunit	LOC105041203
A0A6I9SCQ3	526	1	57211.2	4	8	0.0646	alanine aminotransferase 2 isoform X1	LOC105056662
A0A6I9SPD4	474	0	52034.4	1	1	0.0211	Glycosyltransferase	LOC105061046
A0A6I9Q8G7	181	0	20662.7	4	9	0.116	ADP-ribosylation factor 2	LOC105032268
A0A6I9SJD0	461	3	48535.9	4	11	0.0672	3-ketoacyl-CoA thiolase 2, peroxisomal	LOC105059131
A0A6I9RTW5	451	0	48386.3	1	1	0.0288	chaperone protein dnaJ A7A, chloroplastic	LOC105050087
A0A6J0PM64	274	1	29728.7	2	2	0.0876	Chitinase	LOC105051630
A0A6I9RW65	409	2	45531	16	50	0.3325	Phosphoribulokinase	LOC105053805
A0A6I9R5J1	409	2	45372.1	16	50	0.3374	Phosphoribulokinase	LOC105043976
A0A6I9QFE2	471	2	51577.9	4	7	0.0573	Serine hydroxymethyltransferase	LOC105034921
A0A6I9RE81	787	0	86908.3	1	1	0.014	Kinesin-like protein	LOC105047746
A0A6J0PKU1	344	0	37597	1	7	0.032	3-hydroxyisobutyryl-CoA hydrolase-like protein 3, mitochondrial isoform X3	LOC105047741
A0A6J0PCU9	415	0	45746.1	1	1	0.041	triose phosphate/phosphate translocator, chloroplastic	LOC105032235
A0A6I9R6X3	515	0	57833.3	1	1	0.0233	beta-glucosidase 22 isoform X2	LOC105045203
A0A6I9QTJ0	411	0	42715.4	1	4	0.0341	cell division protein FtsZ homolog 1, chloroplastic	LOC105039497
O24428	393	0	44810.5	1	1	0.028	Stearoyl-[acyl-carrier-protein] 9-desaturase, chloroplastic	SV=2
A0A6I9RWV6	592	0	66810.3	1	2	0.0186	Glucose-6-phosphate 1-dehydrogenase	LOC105051009
A0A6J0PRX6	195	0	21260.8	2	3	0.1282	Proteasome subunit alpha type	LOC105058962
A0A6I9R7T0	575	0	64464.3	3	5	0.0591	Asparagine--tRNA ligase	LOC105045391
A0A6I9RXV9	593	3	65786.7	4	5	0.0607	Asparagine--tRNA ligase	LOC105054002
Q5J907	168	0	19077.5	2	4	0.0595	Translationally-controlled tumor protein homolog	TCTP
A0A6I9QQL4	871	0	96354.6	1	2	0.0103	importin subunit beta-1	LOC105038362
A0A6I9QIR1	205	0	23034.5	1	2	0.0537	UPF0664 stress-induced protein C29B12.11c	LOC105036027
A0A6I9Q8D0	151	1	16064.4	2	3	0.1325	Peptidylprolyl isomerase	LOC105032408
A0A6I9SBZ3	269	0	29611.4	3	4	0.1078	28 kDa ribonucleoprotein, chloroplastic isoform X2	LOC105059178
A0A6I9S4X9	440	0	48165.5	2	4	0.0409	acetylornithine deacetylase isoform X2	LOC105053869
A0A6I9Q9H5	180	0	19301.9	1	1	0.0722	thiosulfate sulfurtransferase 16, chloroplastic isoform X2	LOC105032471
A0A6I9R7N0	356	1	38677.7	4	7	0.1236	glucan endo-1,3-beta-glucosidase-like	LOC105045343
A0A6I9QD17	338	1	36015	4	7	0.1154	glucan endo-1,3-beta-glucosidase	LOC105033964
A0A6I9R7V0	339	2	36120.5	5	9	0.1622	glucan endo-1,3-beta-glucosidase	LOC105045344
A0A6I9QK73	161	2	17685.4	2	3	0.205	S-norcoclaurine synthase 2	LOC105037005
A0A6J0PR22	482	0	53446.1	1	1	0.027	Carboxypeptidase	LOC105057564
A0A6I9QDE3	460	0	49649.6	2	2	0.037	LL-diaminopimelate aminotransferase, chloroplastic isoform X2	LOC105033902
A0A6I9RFI6	380	0	43426	1	1	0.0316	nucleosome assembly protein 12 isoform X1	LOC105047964
A0A6J0PL33	380	0	39920.3	2	2	0.0316	Thioredoxin reductase	LOC105049482
A0A6I9R2Y4	269	0	30520.8	2	2	0.0743	uncharacterized protein LOC105043034 isoform X2	LOC105043034
A0A6I9QWU0	317	2	35847.2	3	3	0.0883	uncharacterized protein LOC105039874 isoform X1	LOC105039874
A0A6I9QSB9	318	2	35913.9	3	7	0.0755	uncharacterized protein LOC105039873	LOC105039873
A0A6I9QSS4	513	0	55155	1	1	0.0195	Shikimate dehydrogenase	LOC105039821
A0A6I9QFJ0	155	0	17426.9	2	2	0.1355	60S ribosomal protein L23A	LOC105034390
A0A6I9QY38	362	0	39547	2	2	0.0497	uncharacterized oxidoreductase At4g09670	LOC105041681
A0A6I9SDB9	326	0	34448.3	2	2	0.0552	Chitinase	LOC109504740
A0A6I9QF10	444	3	49539.9	4	9	0.0968	Guanosine nucleotide diphosphate dissociation inhibitor	LOC105034762
A0A6I9RBU7	956	0	105094	4	4	0.0387	Plasma membrane ATPase	LOC105046422
A0A6I9RBX3	443	0	49758.7	1	1	0.0181	Tubulin beta chain	LOC105046761
A0A6I9S6C7	598	0	67799	1	1	0.0184	Phosphoinositide phospholipase C	LOC105057087
A0A6I9RUF9	534	1	59280.5	2	2	0.0356	eukaryotic peptide chain release factor GTP-binding subunit ERF3A	LOC105053108
A0A6I9SHH5	239	0	26642.4	1	1	0.0335	multiple organellar RNA editing factor 2, chloroplastic isoform X1	LOC105060815
A0A6I9RDD8	583	1	61929	3	3	0.0515	2-hydroxyacyl-CoA lyase	LOC105047067
A0A6I9RMC2	604	6	63623.5	14	34	0.25	leucine aminopeptidase 1	LOC105050732
A0A6I9SF98	530	1	55481.6	9	23	0.1717	leucine aminopeptidase 2, chloroplastic	LOC105060178
A0A6I9SIK4	278	2	30796.7	2	7	0.0755	Hydrolase_4 domain-containing protein	LOC105058813
A0A6I9R992	112	0	12243.5	1	1	0.1696	60S ribosomal protein L30	LOC105046130
A0A6I9Q9B5	574	14	64079.9	15	49	0.2526	Peptidylprolyl isomerase	LOC105032409
A0A6I9SGZ7	1072	2	120041	42	118	0.3088	presequence protease 1, chloroplastic/mitochondrial isoform X1	LOC105058265
A0A6I9R8R7	444	0	49667.3	5	6	0.1149	probable serine protease EDA2 isoform X3	LOC105043517
A0A6I9RJT9	336	1	37187.3	6	17	0.1607	28 kDa ribonucleoprotein, chloroplastic	LOC105049560
A0A6I9RTE3	333	1	36962.2	6	17	0.1381	28 kDa ribonucleoprotein, chloroplastic	LOC105052972
A0A6I9QYQ0	266	0	28746.8	1	3	0.0414	Chlorophyll a-b binding protein, chloroplastic	LOC105042121
A0A6I9RUK4	782	0	85621.2	1	4	0.0205	acylamino-acid-releasing enzyme 1 isoform X2	LOC105053423
A0A6I9RXR9	165	0	18475.4	3	4	0.1394	Cyanate hydratase	LOC105054453
A0A6I9R5B7	125	0	14307.3	2	4	0.152	40S ribosomal protein S26	LOC105044637
A0A6I9QSC9	397	6	44282.3	9	12	0.2594	Coproporphyrinogen oxidase	LOC105039768
A0A6I9RNW0	707	10	75063	30	105	0.3112	stromal 70 kDa heat shock-related protein, chloroplastic	LOC105051365
A0A6J0PP94	671	1	72210.6	20	52	0.2608	heat shock 70 kDa protein, mitochondrial	LOC105054078
A0A6I9RTH8	681	1	72805	8	23	0.0925	heat shock 70 kDa protein, mitochondrial	LOC105052861
A0A6I9R0Q2	664	0	73417	13	35	0.1913	luminal-binding protein 4 isoform X2	LOC105042857
A0A6I9S4Y0	647	5	70976.2	33	126	0.3663	probable mediator of RNA polymerase II transcription subunit 37c	LOC105056959
A0A6J0PIS2	648	3	71051	34	137	0.358	probable mediator of RNA polymerase II transcription subunit 37c	LOC105045696
A0A6I9R685	649	3	71382.2	32	130	0.3575	heat shock cognate 70 kDa protein 2	LOC105042770
A0A6I9R8Z3	648	3	71119.1	26	92	0.2948	heat shock cognate 70 kDa protein 2	LOC105045690
A0A6J0PE28	698	2	74643.9	21	72	0.2521	LOW QUALITY PROTEIN: heat shock 70 kDa protein 6, chloroplastic-like	LOC105038674
A0A6I9RMC7	647	2	70803.4	18	68	0.2102	heat shock 70 kDa protein	LOC105050739
A0A6I9R4N4	306	11	33009.2	14	48	0.3562	uncharacterized protein At5g02240	LOC105044383
A0A6I9R8F8	255	5	27343.4	8	30	0.3176	uncharacterized protein At2g37660, chloroplastic	LOC105045643
A0A6I9RDY5	479	0	53542.3	5	10	0.1086	Vacuolar proton pump subunit B	LOC105047670
A0A6I9QEV9	519	0	55996.8	1	2	0.027	Adenylosuccinate synthetase, chloroplastic	LOC105034717
A0A6I9R4T4	341	1	37403.8	3	3	0.0909	Adenosine kinase	LOC105044315
A0A6I9RZ63	341	2	37464.9	4	5	0.0997	Adenosine kinase	LOC105054498
A0A6I9S0J9	434	0	49164.9	1	1	0.023	uncharacterized protein LOC105055461 isoform X1	LOC105055461
A0A6I9R1C0	583	0	61272.7	20	47	0.3808	ruBisCO large subunit-binding protein subunit alpha isoform X2	LOC105042992
A0A6I9RDZ6	576	1	61480.4	3	7	0.0503	chaperonin CPN60-like 2, mitochondrial	LOC105047673
A0A6I9SBX2	579	0	61238.8	15	40	0.2608	ruBisCO large subunit-binding protein subunit alpha isoform X1	LOC105059108
A0A6I9QH71	608	11	64707.1	32	102	0.4391	ruBisCO large subunit-binding protein subunit beta, chloroplastic	LOC105035532
A0A6I9SGJ4	608	2	64521	21	74	0.324	ruBisCO large subunit-binding protein subunit beta, chloroplastic	LOC105060637
A0A6I9RVT6	575	10	61134.1	21	67	0.3113	chaperonin CPN60-2, mitochondrial	LOC105053654
A0A6I9R1A4	575	6	61078.2	17	64	0.2557	chaperonin CPN60-2, mitochondrial	LOC105043119
A0A6I9SA29	378	0	42731.1	2	4	0.037	GDP-mannose 3,5-epimerase 2	LOC105055709
A0A6I9QBF6	487	0	51600.2	2	6	0.0534	cell division protein FtsZ homolog 2-1, chloroplastic	LOC105033038
A0A6I9QMP7	486	1	51206.1	2	6	0.0535	cell division protein FtsZ homolog 2-2, chloroplastic	LOC105038248
A0A6I9S5Q7	431	0	47733.1	6	11	0.1462	Alpha-galactosidase	LOC105057194
A0A6I9Q8S0	147	0	16121.4	1	1	0.1088	uncharacterized protein At4g28440	LOC105032226
A0A6I9QMQ4	389	1	44431.7	7	20	0.1594	60S ribosomal protein L3	LOC105038030
A0A6I9RKH6	389	0	44533.9	6	17	0.1234	60S ribosomal protein L3 isoform X1	LOC105049775
A0A6I9RQ80	449	16	49010.1	16	35	0.3118	LOW QUALITY PROTEIN: phosphoglycolate phosphatase 1B, chloroplastic	LOC105051428
A0A6I9RL36	619	2	65361.9	4	5	0.0662	D-3-phosphoglycerate dehydrogenase	LOC105050358
A0A6I9R652	452	11	48066.8	19	85	0.3296	Glyceraldehyde-3-phosphate dehydrogenase	LOC105042746
A0A6I9SED4	404	14	42959.5	22	88	0.401	Glyceraldehyde-3-phosphate dehydrogenase	LOC105060347
A0A6I9QIR4	461	0	49996.9	2	11	0.0694	Elongation factor Tu	LOC105035404
A0A6I9QDJ8	481	2	52009	11	38	0.1892	Elongation factor Tu	LOC105033743
A0A6I9QRI4	490	2	52919.4	11	30	0.1857	Elongation factor Tu	LOC105038767
A0A6I9R5R1	206	0	23405	2	2	0.0631	60S ribosomal protein L13a-4	LOC105044607
A0A6I9QV05	500	6	52836.5	20	81	0.418	Dihydrolipoyl dehydrogenase	LOC105040020
A0A6I9SCJ2	540	1	57358.9	15	73	0.2685	Dihydrolipoyl dehydrogenase	LOC105059764
A0A6I9S6P5	215	7	23618.5	8	25	0.2605	Glutathione transferase	LOC105057499
A0A6I9R7H0	215	3	24120.7	5	7	0.2047	Glutathione transferase	LOC105045274
A0A6I9QM68	555	0	63383	1	1	0.0234	Alkaline/neutral invertase	LOC105037822
A0A6I9S957	1016	16	115131	17	34	0.1467	Alpha-1,4 glucan phosphorylase	LOC105058113
A0A6I9Q9P2	498	6	53584.7	8	28	0.1687	Glutathione reductase	LOC105032941
A0A6I9RK76	995	2	108695	8	10	0.0834	Alanine--tRNA ligase	LOC105049860
A0A6I9Q7U0	995	1	108841	7	8	0.0693	Alanine--tRNA ligase	LOC105032009
A0A6I9R9M7	148	1	16436.6	5	21	0.3108	Nucleoside diphosphate kinase	LOC105043765
A0A6J0PLE8	236	0	25672.5	6	14	0.178	Nucleoside diphosphate kinase	LOC105047333
A0A6I9RXP4	148	2	16487.5	6	22	0.3514	Nucleoside diphosphate kinase	LOC105053933
A0A6I9RFW1	333	4	36288.5	5	11	0.1351	cinnamoyl-CoA reductase 1	LOC105045880
A0A6I9S0U1	170	1	16788.3	5	13	0.1471	Plastocyanin	LOC105055143
A0A6I9RF73	1040	13	112620	34	80	0.2596	Glycine cleavage system P protein	LOC105047677
A0A6I9SF97	1042	14	113188	35	93	0.2438	Glycine cleavage system P protein	LOC105060641
A0A6I9RK92	481	6	53451.3	14	30	0.3119	glutamate--glyoxylate aminotransferase 2	LOC105049882
A0A6I9R4R1	619	0	66786.3	6	17	0.0969	uncharacterized protein LOC105044297 isoform X2	LOC105044297
A0A6J0PGQ0	452	0	49853.6	7	18	0.1327	Peptidylprolyl isomerase	LOC105047935
A0A6I9QWA8	516	1	55408	10	29	0.186	Succinate-semialdehyde dehydrogenase	LOC105039716
A0A6I9S557	614	0	69089.6	1	2	0.0163	probable nucleoredoxin 1-1	LOC105056708
A0A6I9R2L4	248	3	27151.8	4	5	0.1694	Glutathione peroxidase	LOC105042890
A0A6I9RDE7	362	0	38999.8	6	19	0.1575	sorbitol dehydrogenase isoform X1	LOC105047077
A0A6J0PRZ2	361	1	38689.6	3	8	0.0831	sorbitol dehydrogenase	LOC105059340
A0A6J0PFA4	272	0	29276.6	5	9	0.1397	Proteasome subunit beta	LOC105038112
A0A6I9S451	349	0	37921.4	3	3	0.0831	thylakoid lumenal 29 kDa protein, chloroplastic isoform X1	LOC105053549
A0A6I9RYJ8	204	0	24252.4	2	8	0.0784	Ribosomal protein L15	LOC105054766
A0A6I9S1M4	292	5	32857.6	8	18	0.2397	Glyoxalase I	LOC105052660
A0A6I9R064	365	4	40605.8	8	15	0.1534	Glyoxalase I	LOC105040863
A0A6I9R4J1	349	8	38662.9	13	30	0.2407	Lactoylglutathione lyase	LOC105042244
A0A6I9RHG7	109	0	11717.7	2	5	0.1651	nuclear transport factor 2A isoform X3	LOC105048995
A0A6I9QDK5	367	5	40345.3	16	54	0.3733	(S)-2-hydroxy-acid oxidase	LOC105033990
A0A6I9SKA3	367	2	40374.2	13	48	0.2643	(S)-2-hydroxy-acid oxidase	LOC105059510
A0A6I9QFW6	442	0	50066.9	2	6	0.0452	beta-glucosidase 4 isoform X2	LOC105035046
A0A6I9RMJ6	419	4	47786.5	9	21	0.1742	elongation factor 1-gamma 2	LOC105050502
A0A6I9QE56	419	1	47863.3	6	14	0.1122	elongation factor 1-gamma 2	LOC105033921
A0A6I9RGD8	217	0	23976.1	1	1	0.0415	ras-related protein RIC2	LOC105048099
A0A6I9RZS9	103	0	11384.4	3	7	0.3107	Histone H4	LOC105055256
A0A6I9SG16	293	3	32919.1	4	5	0.1468	Inorganic diphosphatase	LOC105060962
A0A6I9SEG2	295	1	32965.9	2	2	0.0678	Inorganic diphosphatase	LOC105060092
A0A6I9RVB3	311	3	35469.1	4	11	0.0868	bifunctional epoxide hydrolase 2	LOC105053506
A0A6I9R2C6	310	1	35127.1	2	9	0.0645	bifunctional epoxide hydrolase 2	LOC105042806
A0A6I9RYK4	746	19	80809.1	31	114	0.3043	Transketolase	LOC105054770
A0A6I9SCL5	743	4	80471.1	15	38	0.1669	Transketolase	LOC105059450
A0A6I9SI35	299	4	33038.7	7	18	0.1572	thioredoxin-like protein CDSP32, chloroplastic	LOC105061200
A0A6I9QZV2	297	3	32871.5	7	13	0.1818	thioredoxin-like protein CDSP32, chloroplastic	LOC105042567
A0A6I9QEF4	233	0	25421.4	5	9	0.1588	Nucleoside diphosphate kinase	LOC105034341
A0A6I9S6J5	516	2	57886.3	3	5	0.0562	beta-glucosidase 22	LOC105057477
A0A6I9RB59	377	0	40660.6	1	3	0.0318	hsp70-binding protein 1 isoform X2	LOC105044364
A0A6I9RQG3	273	1	29259.8	3	4	0.1136	Proteasome subunit beta	LOC105051503
A0A6I9QIH5	230	0	25135.5	1	3	0.0391	uncharacterized protein At3g52155, chloroplastic isoform X2	LOC105036058
A0A6I9R420	999	0	111889	1	2	0.012	Alpha-mannosidase	LOC105044052
A0A6I9QU51	892	8	100762	10	18	0.1143	Aminopeptidase	LOC105040383
A0A6I9S580	891	2	101350	4	4	0.0325	Aminopeptidase	LOC105056651
A0A6I9SCZ9	221	0	24351.2	1	9	0.0452	Proteasome subunit beta	LOC105059397
A0A6J0PE11	153	0	16224.3	3	5	0.2418	glyoxylate/succinic semialdehyde reductase 1	LOC105037121
B3TLY7	363	1	40091.3	3	3	0.0689	Protein disulfide-isomerase	LOC105052579
A0A6I9RR81	548	14	61314.3	16	49	0.2755	Protein disulfide-isomerase	LOC105051770
A0A6I9RR60	188	0	20683.3	2	5	0.1117	thioredoxin M-type, chloroplastic	LOC105051750
A0A6I9R825	570	5	63046.1	6	18	0.0772	rRNA N-glycosidase	LOC105045692
B3TM49	199	0	23503.3	1	2	0.0503	1,2-dihydroxy-3-keto-5-methylthiopentene dioxygenase	LOC105035746
A0A6I9QEB5	291	1	31568.3	2	3	0.0722	methyl-CpG-binding domain-containing protein 11 isoform X1	LOC105034492
A0A6I9QDM7	313	0	35584.3	1	2	0.0256	Serine/threonine-protein phosphatase	LOC105034019
B3TLX3	191	0	22227.2	2	3	0.0785	40S ribosomal protein S7	LOC105036871
A0A6I9RYS7	315	3	33692.1	4	7	0.1841	probable carboxylesterase 8	LOC105054287
A0A6I9QHZ9	280	0	30356.8	1	1	0.0607	ankyrin repeat domain-containing protein 2A isoform X2	LOC105035881
A0A6I9RAW6	229	0	26301.8	1	5	0.0437	V-type proton ATPase subunit E	LOC105046015
Q9FUN3	224	1	25441.4	5	12	0.2232	60S ribosomal protein L10	LOC105057229
B3TLM0	224	2	25310.2	6	16	0.2857	60S ribosomal protein L10	LOC105044858
A0A6I9SFK5	204	0	22757.4	1	2	0.0441	Proteasome subunit beta	LOC105060233
A0A6I9SEI1	633	1	69703.7	5	10	0.0885	Succinate dehydrogenase [ubiquinone] flavoprotein subunit, mitochondrial	LOC105060109
A0A6J0PS37	159	0	17329.7	2	2	0.1132	Eukaryotic translation initiation factor 5A	LOC105058008
A0A6I9QU58	592	0	65480	15	33	0.2399	Malic enzyme	LOC105040502
A0A6I9RGA1	636	0	70565.4	6	8	0.0786	Malic enzyme	LOC105048056
A0A6I9RJU9	285	0	31893.1	1	2	0.0351	Succinate dehydrogenase [ubiquinone] iron-sulfur subunit, mitochondrial	LOC105049571
A0A6I9RF58	294	0	31734.8	2	2	0.0612	acyl-protein thioesterase 2 isoform X1	LOC105047842
A0A6I9S2Y0	476	1	52802.5	2	7	0.0462	serine carboxypeptidase-like 18	LOC105055847
A0A6I9QSV2	484	0	52635.1	1	4	0.0289	probable diaminopimelate decarboxylase, chloroplastic	LOC105038619
A0A6I9RRQ6	241	1	26568.8	3	9	0.1452	(3R)-hydroxymyristoyl-[acyl-carrier-protein] dehydratase	LOC105051936
A0A6I9QUR3	193	0	21945.4	1	1	0.057	GTP-binding protein SAR1A	LOC105039924
A0A6I9SI68	137	0	15276.9	1	2	0.0657	uncharacterized protein At4g28440 isoform X2	LOC105058720
A0A6I9QVY8	518	1	55822.6	2	2	0.0405	aspartic proteinase oryzasin-1 isoform X1	LOC105041016
A0A6J0PCW1	914	0	100722	2	3	0.0284	Probable alanine--tRNA ligase, chloroplastic	LOC105039120
A0A6I9SFI2	531	3	58148.8	4	9	0.0678	Glucose-1-phosphate adenylyltransferase	LOC105060488
A0A6I9SEW3	404	0	44287	1	4	0.0248	N-acetyl-glutamate semialdehyde dehydrogenase	LOC105060005
A0A6I9QJY4	686	1	73278.6	2	2	0.0306	nucleolin 2	LOC105035798
A0A6J0PDI0	820	1	88402.3	2	2	0.0256	nucleolin 2	LOC105035987
A0A6I9RYK8	441	0	47571.2	2	3	0.0476	Chorismate synthase	LOC105054522
A0A6I9SPJ2	450	0	48772.3	2	2	0.0489	Cysteine desulfurase	LOC105061105
A0A6I9R949	694	0	74530	2	2	0.0259	ATP-dependent zinc metalloprotease FTSH 2, chloroplastic	LOC105043631
A0A6I9QMI9	527	0	57507.2	2	3	0.0531	Pyruvate kinase	LOC105038179
A0A6I9R782	174	2	18725.6	3	4	0.1897	universal stress protein PHOS34	LOC105045205
A0A6I9SE20	139	0	14817.5	2	3	0.1942	40S ribosomal protein S12	LOC105059792
A0A6I9QN72	129	0	13255.8	2	2	0.1008	copper transport protein ATX1 isoform X3	LOC105038225
A0A6J0PG57	490	0	55676.3	2	3	0.0633	Prolyl-tRNA synthetase	LOC105042074
A0A6I9R5M8	506	0	56689.2	1	4	0.0237	Carboxypeptidase	LOC105044625
A0A6I9QEJ3	1028	0	108726	1	1	0.0107	Serine/threonine-protein phosphatase	LOC105034029
H9AWW7	413	0	42197.2	2	2	0.0484	RBP42	LOC105038935
A0A6I9S2H3	139	0	15816.7	4	8	0.2518	60S ribosomal protein L14-1	LOC105055707
A0A6J0PKN5	509	0	55280.3	2	2	0.0413	Mg-protoporphyrin IX chelatase	LOC105048171
A0A6I9RIP7	534	0	58217.8	1	2	0.0187	Biotin carboxylase	LOC105049274
A0A6I9R0X5	503	0	55856.4	1	2	0.0278	Carboxypeptidase	LOC105042940
A0A6I9RHU8	151	0	16962.4	1	1	0.0662	60S ribosomal protein L26-2	LOC105048757
A0A6J0PEK4	1004	0	109852	1	1	0.011	Lon protease homolog, mitochondrial	LOC105039934
A0A6I9QR47	338	0	37057.3	1	1	0.0355	Protein-serine/threonine phosphatase	LOC105039292
A0A6I9QU33	369	0	40994.7	1	1	0.0244	uncharacterized protein LOC105040320 isoform X1	LOC105040320
A0A6I9RNS1	166	0	17778.6	1	1	0.0904	60S ribosomal protein L12-3	LOC105050895
A0A6I9QBN2	470	0	51091.4	1	1	0.0234	oryzain alpha chain	CPRZ
A0A6I9QM50	851	3	92916.7	3	9	0.0458	Beta-galactosidase	LOC105036469
M1H922	361	3	40982.5	4	5	0.097	UDP-arabinopyranose mutase	LOC105057156
B3TLT9	244	0	28532.7	1	1	0.0451	60S ribosomal protein L7	LOC105039311
A0A6I9SAT1	592	0	61523.5	1	1	0.0152	putative 3,4-dihydroxy-2-butanone kinase isoform X3	LOC105058673
A0A6I9RRN4	319	1	34549.6	2	2	0.069	Peroxidase	LOC105052269
A0A6I9R994	320	2	34092.8	3	5	0.1094	Peroxidase	LOC105045942
A0A6I9S733	329	0	35207.1	2	3	0.0578	Peroxidase	LOC105057296
A0A6I9QTC7	345	8	35909.9	9	21	0.2203	Peroxidase	LOC105040036
A0A6I9RC65	557	0	60699.7	1	1	0.018	T-complex protein 1 subunit gamma	LOC105047114
A0A6I9QLL0	217	0	22805.5	1	1	0.0645	uncharacterized protein LOC105036502	LOC105036502
A0A6I9R8C1	250	2	27601.8	5	11	0.104	L-ascorbate peroxidase	LOC105045793
A0A6I9R5S2	249	9	27285.9	15	65	0.3815	L-ascorbate peroxidase	LOC105044666
A0A6I9S8E6	290	1	31784.4	3	9	0.0759	L-ascorbate peroxidase	LOC105055090
A0A6I9QEX0	249	1	27349.7	7	20	0.2329	L-ascorbate peroxidase	LOC105034165
A0A6I9R7F7	237	4	26761.8	5	11	0.1772	protein IN2-1 homolog B	LOC105044685
A0A6I9QPU0	242	1	27584.2	10	36	0.2769	protein IN2-1 homolog B isoform X1	LOC105037578
A0A6I9R8V5	254	0	27096.1	11	43	0.4685	triosephosphate isomerase, cytosolic isoform X1	LOC105045658
A0A6I9SD38	307	7	33013.9	13	38	0.3811	triosephosphate isomerase, chloroplastic	LOC105059611
A0A6I9S0B7	307	9	33057.7	15	60	0.3518	triosephosphate isomerase, chloroplastic	LOC105055051
B3TLL4	254	5	27230	13	39	0.5079	Triose phosphate isomerase cytosolic isoform	LOC105044400
A0A6I9SDH8	254	3	27185	10	31	0.378	triosephosphate isomerase, cytosolic	LOC105056934
A0A6I9QL80	182	0	20463.1	3	9	0.1538	Aspartate transaminase	LOC105037348
A0A6I9RM16	453	0	50051.5	7	13	0.1302	Pyruvate dehydrogenase E1 component subunit alpha	LOC105050691
A0A6I9S0L6	822	1	94473.9	10	22	0.1265	endoplasmin homolog	LOC105055072
A0A6I9SGG1	797	7	90285.9	19	72	0.261	heat shock protein 90-5, chloroplastic	LOC105061087
A0A6I9SCN7	702	4	80427.9	22	57	0.2635	heat shock protein 83	LOC105059479
A0A6I9S7C0	701	4	80767	18	43	0.2211	heat shock protein 83	LOC105054742
A0A6I9Q9T6	807	1	91541.6	6	13	0.0855	heat shock protein 90-6, mitochondrial	LOC105032467
A0A6I9SDN9	838	1	95772.6	10	22	0.1241	endoplasmin homolog	LOC105059624
A0A6I9RKM1	702	0	80323	16	33	0.1823	heat shock protein 81-1	LOC105050014
A0A6I9QCS1	250	3	27236.8	5	12	0.144	Proteasome subunit alpha type	LOC105033701
A0A6I9R9K8	1073	0	119158	1	3	0.0093	E1 ubiquitin-activating enzyme	LOC105045873
A0A6I9QB11	288	4	29987.5	5	18	0.1528	histone H1	LOC105033080
A0A6I9QNI0	293	11	30610.8	12	38	0.3106	histone H1	LOC105037015
A0A6I9R530	262	2	28955.4	6	16	0.187	Protein-methionine-S-oxide reductase	LOC105043763
A0A6I9RHN1	258	0	29255.5	4	12	0.1163	60S ribosomal protein L7a	LOC105048906
A0A6I9RV56	565	7	60492.2	9	13	0.1646	Glutathione reductase	LOC105053424
A0A6I9R6T2	810	1	92689.6	4	10	0.0519	Sucrose synthase	LOC105045149
A0A6I9SAW3	260	4	26988.9	4	9	0.1462	NADPH-dependent aldehyde reductase-like protein, chloroplastic	LOC105058779
A0A6I9QED0	257	1	26722.8	3	4	0.0584	NADPH-dependent aldehyde reductase-like protein, chloroplastic	LOC105034507
A0A6I9QZK3	348	2	36338.1	10	35	0.3247	Malate dehydrogenase	LOC105040661
A0A6I9QNS9	354	2	37082.5	10	37	0.3446	Malate dehydrogenase	LOC105038457
A0A6J0PAX3	259	5	27949.1	8	20	0.2896	oxygen-evolving enhancer protein 2, chloroplastic	LOC105032043
A0A6I9QC85	260	5	28017.8	8	30	0.2846	oxygen-evolving enhancer protein 2, chloroplastic	LOC105033747
A0A6I9RM07	810	5	91406.2	8	34	0.0864	Phospholipase D	LOC105047820
A0A6I9QW69	598	0	65688.4	4	13	0.0669	AICAR transformylase	LOC105039684
B3TLY0	178	0	21330.4	1	4	0.0618	60S ribosomal protein L18a	LOC105059174
A0A6I9Q9U0	801	0	90209.7	1	2	0.0125	Methionyl-tRNA synthetase	LOC105032792
A0A6I9QU95	562	2	61035.2	2	7	0.0498	Pyrophosphate--fructose 6-phosphate 1-phosphotransferase subunit beta	LOC105039111
A0A6I9RYH1	292	2	30839	4	8	0.1644	Chlorophyll a-b binding protein, chloroplastic	LOC105051572
A0A6I9QKE0	291	0	30824	3	10	0.1409	Chlorophyll a-b binding protein, chloroplastic	LOC105036918
A0A6I9RNA7	191	1	19878.7	2	3	0.1099	50S ribosomal protein L12, chloroplastic	LOC105048206
A0A6I9RCD6	189	3	19716.7	4	10	0.1481	50S ribosomal protein L12, chloroplastic-like	LOC105047157
A0A6I9RX67	386	13	42127.8	27	73	0.4819	glycerate dehydrogenase	LOC105053770
A0A6I9RAB4	433	5	47580.8	19	53	0.3395	glycerate dehydrogenase	LOC105044036
B3TLX9	112	0	12829.7	1	8	0.1071	60S ribosomal protein L35a-1	LOC105037063
A0A6I9SB36	262	3	28873.6	4	14	0.1718	Proteasome subunit alpha type	LOC105058761
A0A6I9QCA8	261	1	28772.5	3	10	0.1149	Proteasome subunit alpha type	LOC105033297
A0A6I9REA2	577	3	63026.7	4	18	0.0711	Pyruvate decarboxylase	LOC105047597
A0A6I9R928	604	0	65086.9	2	2	0.0381	Pyruvate decarboxylase	LOC105045855
A0A6J0PPZ0	441	0	46944.2	3	3	0.093	ribokinase isoform X1	LOC105055774
A0A6I9Q9E0	496	1	53659.4	3	3	0.0665	6-phosphogluconate dehydrogenase, decarboxylating	LOC105032435
A0A6I9R5I7	488	1	53462.5	6	9	0.123	6-phosphogluconate dehydrogenase, decarboxylating	LOC105043966
A0A6I9RKJ3	1058	1	118576	3	4	0.0293	Sucrose-phosphate synthase	LOC105050124
A0A6I9RD07	340	0	38533.6	1	1	0.0324	eukaryotic translation initiation factor 2 subunit alpha homolog	LOC105047359
A0A6I9RM58	445	0	49699.1	1	8	0.027	26S proteasome regulatory subunit 4 homolog A	LOC105050364
A0A6I9R5U1	269	0	29822.1	2	3	0.0632	nitrilase-like protein 2 isoform X2	LOC105044681
A0A6I9RZ27	327	0	35153.7	1	1	0.0306	putative septum site-determining protein minD homolog, chloroplastic	LOC105054970
A0A6I9S576	658	0	73790.7	5	9	0.0745	Arginyl-tRNA synthetase	LOC105057102
A0A6I9REZ3	254	0	28507.1	2	4	0.0709	acid phosphatase 1 isoform X2	LOC105048024
A0A6I9S827	238	8	25782.2	9	22	0.3908	endo-1,31,4-beta-D-glucanase	LOC105057753
A0A6I9QJ84	238	2	25785.1	3	5	0.1092	endo-1,31,4-beta-D-glucanase	LOC105035420
A0A6I9SMM5	1022	3	114983	8	11	0.0812	Alpha-mannosidase	LOC105060392
A0A6I9RPA3	1024	8	115636	13	29	0.1084	Alpha-mannosidase	LOC105051085
A0A6I9QZE1	344	5	37972.8	5	8	0.1395	probable aldo-keto reductase 1	LOC105042197
A0A6I9QB77	349	2	37992.7	3	4	0.086	perakine reductase	LOC105033395
A0A6I9SHH6	658	0	73717.2	1	1	0.0182	aminopeptidase P1 isoform X2	LOC105060961
A0A6I9QDP2	764	2	81605.9	4	5	0.0524	subtilisin-like protease SBT1.2	LOC105033755
A0A6I9QXZ3	754	2	80811	3	6	0.0239	subtilisin-like protease SBT1.7	LOC105040256
A0A6I9S433	182	0	20798	4	7	0.2198	60S ribosomal protein L11	LOC105056276
A0A6I9QTU1	202	0	22520.7	1	4	0.0446	uncharacterized protein LOC105040397 isoform X1	LOC105040397
A0A6I9SFV4	325	0	35100.2	5	17	0.1446	nitrile-specifier protein 5 isoform X3	LOC105060307
A0A6I9R7S4	280	5	29951.3	5	12	0.1929	zerumbone synthase	LOC105045554
A0A6I9Q8T8	328	0	34515.5	1	1	0.0396	chloroplast envelope quinone oxidoreductase homolog	LOC105032397
A0A6I9RL49	211	0	23134.5	1	2	0.0569	ras-related protein RABB1c	LOC105049930
B3TLL9	321	0	34591.4	1	1	0.0343	60S acidic ribosomal protein P0	LOC105059802
A0A6I9RG69	501	1	54839.9	3	4	0.0619	aldehyde dehydrogenase family 2 member C4	LOC105048511
A0A6I9R540	506	0	57954	1	1	0.0257	pentatricopeptide repeat-containing protein At1g02150 isoform X1	LOC105043771
A0A6I9S440	219	0	25327.1	1	1	0.0502	polyadenylate-binding protein 2 isoform X2	LOC105056782
A0A6I9S219	267	0	29271.9	3	3	0.1049	short-chain dehydrogenase TIC 32, chloroplastic isoform X2	LOC105055644
A0A6I9RY67	618	0	67746.1	1	1	0.0129	plant UBX domain-containing protein 8 isoform X1	LOC105054604
A0A6I9S6I1	207	2	24166.4	3	12	0.1111	Ribosomal protein L19	LOC105057444
A0A6I9SFN1	479	0	53104.5	3	3	0.0522	Xylose isomerase	LOC105057722
A0A6I9RTK3	286	0	31506	1	1	0.035	hypersensitive-induced response protein 1	LOC105052867
A0A6I9QLV1	290	0	32048.2	1	1	0.0448	Prohibitin	LOC105037905
A0A6I9SGJ5	761	5	80242.9	7	14	0.0894	subtilisin-like protease SBT1.2	LOC105060813
A0A6I9SHF2	748	7	79865.4	9	40	0.1217	subtilisin-like protease SBT1.2	LOC105061111
A0A6I9SGZ9	796	1	84486.8	2	4	0.0251	subtilisin-like protease SBT1.2	LOC105060812
A0A6J0PCA8	784	0	82498	2	3	0.0242	subtilisin-like protease SBT1.7	LOC105035870
A0A6I9RE98	781	6	83398.1	8	33	0.0858	subtilisin-like protease SBT1.7	LOC105047772
A0A6I9QDA2	364	2	39809.8	4	10	0.1044	uncharacterized oxidoreductase At1g06690, chloroplastic	LOC105033638
A0A6I9SKF8	215	3	23003.2	6	37	0.2372	Glycine cleavage system H protein	LOC105059577
A0A6I9RZ62	166	5	17607.6	8	50	0.4157	Glycine cleavage system H protein	LOC105055010
A0A6I9QMJ1	308	5	34041.7	12	42	0.2955	glutathione S-transferase U17	LOC105037855
A0A6I9RBZ7	222	6	25707.1	13	44	0.3739	probable glutathione S-transferase parA	LOC105046780
A0A6J0PK65	221	6	25246	14	64	0.4706	probable glutathione S-transferase parA	LOC105046779
A0A6J0PI97	300	6	31660.7	9	37	0.28	Ribose-5-phosphate isomerase	LOC105057517
A0A6I9RBW5	318	1	33648.6	3	3	0.1226	DNA damage-repair/toleration protein DRT102	LOC105047020
A0A6I9R9T9	317	5	33754.8	6	18	0.2397	DNA damage-repair/toleration protein DRT102	LOC105045962
A0A6I9QTN2	347	0	38141.3	1	2	0.0259	2-alkenal reductase (NADP(+)-dependent) isoform X1	LOC105040160
A0A6I9QKE9	152	0	15186.4	2	11	0.1513	Superoxide dismutase [Cu-Zn]	LOC105036933
A0A6I9S7A0	152	1	15146.5	2	7	0.1645	Superoxide dismutase [Cu-Zn]	LOC105057698
A0A6I9R7A7	152	1	15142.4	2	7	0.1513	Superoxide dismutase [Cu-Zn]	LOC105045220
A0A6J0PI29	181	0	19971	1	2	0.0773	Peptidyl-prolyl cis-trans isomerase	LOC105045484
A0A6I9RSK9	187	0	21051.8	3	4	0.1818	60S ribosomal protein L18-2	LOC105052541
A0A6I9R9I7	1707	1	193184	4	6	0.0211	Clathrin heavy chain	LOC105045851
A0A6J0PGW7	345	3	38380.3	8	14	0.2348	2-alkenal reductase (NADP(+)-dependent)	LOC105038598
A0A6J0PN77	167	0	19334.2	2	3	0.1198	50S ribosomal protein L24, chloroplastic isoform X2	LOC105052661
A0A6I9RBT2	287	4	30995.9	5	12	0.1429	Chlorophyll a-b binding protein, chloroplastic	LOC105046981
A0A6I9SH91	261	0	27732.4	2	2	0.0575	Chlorophyll a-b binding protein, chloroplastic	LOC105058393
A0A6I9RBB6	870	0	98744.1	1	1	0.0138	cullin-4 isoform X1	LOC105046728
A0A6I9QDT4	483	0	54026.3	1	2	0.029	Glycosyltransferase	LOC105033804
A0A6I9QQ68	358	6	38520	16	42	0.3715	Fructose-bisphosphate aldolase	LOC105038211
A0A6I9RU77	425	2	46010.1	13	44	0.2306	Fructose-bisphosphate aldolase	LOC105052993
A0A6I9SAL5	358	3	38470.9	13	41	0.3184	Fructose-bisphosphate aldolase	LOC105059022
A0A6I9RMV8	357	5	38210.1	14	41	0.3585	Fructose-bisphosphate aldolase	LOC105050625
A0A6I9QAJ2	387	1	43485.1	2	2	0.0491	agmatine deiminase	LOC105032878
A0A6I9RJV3	358	2	38559.1	14	41	0.2737	Fructose-bisphosphate aldolase	LOC105049575
A0A6I9S782	744	0	82221.2	1	2	0.0202	methylcrotonoyl-CoA carboxylase subunit alpha, mitochondrial isoform X2	LOC105057347
A0A6I9S6A6	569	0	62138.1	1	1	0.0141	acetate/butyrate--CoA ligase AAE7, peroxisomal	LOC105057401
