# Supplementary material for: Insights from a Multi-Omics Integration (MOI) Study in Oil Palm (Elaeis guineensis Jacq.) Response to Abiotic Stresses: Part One—Salinity
Source: Plants (Basel). 2022 Jun 30;11(13):1755. doi: 10.3390/plants11131755 (PMC9269341; doi:10.3390/plants11131755)
Supplement: Supplementary file 1 [file plants-11-01755-s001.zip › plants-1782630-supplementary/Bittencourt et al_Supplementary Materials/Bittencourt et al_Supplementary Table S5.xlsx]

## Sheet: STable05
Supplemental Table S5: List of the proteins detected only in control biological condition.
Entry	Replicate Count	Total Signal (NSAF)	Description	Gene Name
A0A6I9RSQ3	2	0.0027808	NAD(P)H dehydrogenase (quinone)	LOC105052675
A0A6I9QT39	2	0.000525977	ATP citrate synthase	LOC105039947
A0A6I9RKP4	2	0.000806649	probable plastid-lipid-associated protein 2, chloroplastic	LOC105050188
B3TM49	2	0.000915967	1,2-dihydroxy-3-keto-5-methylthiopentene dioxygenase	LOC105035746
A0A6J0PQL1	2	0.000188037	protein CROWDED NUCLEI 1	LOC105056331
A0A6I9R1V8	2	0.000765871	dehydrin DHN1	LOC105042628
A0A6I9RHL5	2	0.00213827	Chlorophyll a-b binding protein, chloroplastic	LOC105048687
A0A6I9SCC2	2	0.000390389	ATP-dependent zinc metalloprotease FTSH 1, chloroplastic	LOC105059689
A0A6I9SGT7	2	0.000617889	ferredoxin--nitrite reductase, chloroplastic	LOC105060899
A0A6J0PQM6	2	0.000351209	probable nucleoredoxin 1-2	LOC105056707
A0A6I9QIM4	2	0.000462633	UDP-D-apiose/UDP-D-xylose synthase 2	LOC105036181
A0A6I9QKT9	2	0.0011911	serpin-ZXA	LOC105035964
A0A6I9SGW6	2	0.000394206	uncharacterized protein LOC105058230 isoform X2	LOC105058230
A0A6I9QKI9	2	0.00111694	leucoanthocyanidin dioxygenase	LOC105035842
A0A6I9QSV2	2	0.00113195	probable diaminopimelate decarboxylase, chloroplastic	LOC105038619
A0A6I9QP88	2	0.000924087	extracellular ribonuclease LE	LOC105038640
A0A6I9QXK8	2	0.000333554	ABC transporter F family member 2	LOC105041691
A0A6I9R3I1	2	0.00256729	10 kDa chaperonin 1, chloroplastic	LOC105043813
A0A6J0PP21	3	0.00120094	thylakoid lumenal 29 kDa protein, chloroplastic isoform X3	LOC105053549
B3TLX3	2	0.00147776	40S ribosomal protein S7	LOC105036871
A0A6I9QI39	2	0.00206352	Chlorophyll a-b binding protein, chloroplastic	LOC105035084
A0A6I9RXC4	2	0.000482215	LOW QUALITY PROTEIN: ribosome-binding factor PSRP1, chloroplastic	LOC105054276
A0A6I9S680	2	0.000525977	ATP citrate synthase	LOC105057335
A0A6I9R0Q6	3	0.00287204	thylakoid lumenal 17.4 kDa protein, chloroplastic	LOC105042861
A0A6I9SBB2	2	0.00153397	thioredoxin X, chloroplastic	LOC105058974
A0A6I9QP04	2	0.000876333	uncharacterized protein LOC105037236 isoform X2	LOC105037236
A0A6I9RAK9	3	0.00284761	uncharacterized protein LOC105046469	LOC105046469
A0A6I9RAH1	3	0.00109566	monothiol glutaredoxin-S12, chloroplastic	LOC105045844
A0A6I9RDA3	2	0.000654244	Folate gamma-glutamyl hydrolase	LOC105047475
A0A6I9QYE2	2	0.000965408	50S ribosomal protein L13, chloroplastic	LOC105041287
A0A6I9RT08	2	0.00147776	40S ribosomal protein S7	LOC105052357
A0A6I9R8B2	2	0.000525977	ATP citrate synthase	LOC105045006
A0A6J0PBT5	2	0.00092426	cinnamoyl-CoA reductase 2	LOC105032899
A0A6I9R5T3	2	0.00243356	50S ribosomal protein L10, chloroplastic	LOC105044673
A0A6I9RPB1	2	0.00113195	probable diaminopimelate decarboxylase, chloroplastic	LOC105051470
A0A6I9QHC7	2	0.00108382	4-hydroxy-3-methylbut-2-enyl diphosphate reductase, chloroplastic isoform X2	LOC105035427
A0A6I9S7I4	2	0.00123566	Seryl-tRNA synthetase	LOC105057910
A0A6I9RWM2	3	0.00185245	uncharacterized protein LOC105053973	LOC105053973
A0A6J0PS13	2	0.000548477	D-glycerate 3-kinase, chloroplastic	LOC105039298
A0A6I9S451	3	0.000966946	thylakoid lumenal 29 kDa protein, chloroplastic isoform X1	LOC105053549
A0A6I9S6X0	2	0.000502094	OMPdecase	LOC105057630
A0A6I9R6P3	3	0.000662166	Mannosyl-glycoprotein endo-beta-N-acetylglucosaminidase	LOC105045078
A0A6J0PDU0	3	0.00247496	actin-66-like	LOC105036664
A0A6I9QKL5	3	0.0013746	vacuolar-processing enzyme	LOC105037223
A0A6I9QGE5	2	0.000682687	ribonuclease 2	LOC105035062
A0A6I9S557	2	0.000296869	probable nucleoredoxin 1-1	LOC105056708
A0A6I9S580	2	0.000409152	Aminopeptidase	LOC105056651
A0A6I9QHS4	2	0.000806537	1,2-dihydroxy-3-keto-5-methylthiopentene dioxygenase	LOC105035746
A0A6I9QAY5	2	0.00120713	Ferredoxin	LOC105033044
A0A6I9RQX2	2	0.0020453	Photosystem II 10 kDa polypeptide, chloroplastic	LOC105049085
A0A6I9REV0	2	0.000386181	WD-40 repeat-containing protein MSI4 isoform X1	LOC105047984
A0A6I9R0M5	2	0.000461065	26S proteasome non-ATPase regulatory subunit 2 homolog	LOC105042820
A0A6I9RL49	2	0.00120929	ras-related protein RABB1c	LOC105049930
A0A6I9RVC5	2	0.00112741	putative D-cysteine desulfhydrase 1, mitochondrial	LOC105053135
A0A6I9SB78	2	0.000669272	1,4-alpha-glucan branching enzyme	LOC105058934
A0A6I9QNG3	2	0.00120929	ras-related protein RABB1c	LOC105038170
A0A6I9QW71	2	0.00100063	acid phosphatase 1 isoform X1	LOC105040511
A0A6I9QY74	2	0.00121206	Aspergillus nuclease S(1)	LOC105041223
A0A6I9SB90	2	0.000780048	1,4-alpha-glucan branching enzyme	LOC105058934
A0A6I9QUQ9	2	0.00120929	ras-related protein RABB1c	LOC105040572
A0A6I9S5D1	2	0.0011029	haloacid dehalogenase-like hydrolase domain-containing protein At4g39970	LOC105056800
A0A6I9SG16	2	0.00227136	Inorganic diphosphatase	LOC105060962
