# Supplementary material for: Insights from a Multi-Omics Integration (MOI) Study in Oil Palm (Elaeis guineensis Jacq.) Response to Abiotic Stresses: Part One—Salinity
Source: Plants (Basel). 2022 Jun 30;11(13):1755. doi: 10.3390/plants11131755 (PMC9269341; doi:10.3390/plants11131755)
Supplement: Supplementary file 1 [file plants-11-01755-s001.zip › plants-1782630-supplementary/Bittencourt et al_Supplementary Materials/Bittencourt et al_Supplementary Table S6.xlsx]

## Sheet: STable06
Supplemental Table S6: List of the proteins detected only in stressed biological condition.
Entry	Replicate Count	Total Signal (NSAF)	Description	Gene Name
A0A6I9RXV2	3	0.00641975	60S ribosomal protein L14-2 isoform X1	LOC105054480
A0A6I9S2H3	3	0.00618883	60S ribosomal protein L14-1	LOC105055707
A0A6I9QB21	3	0.00498549	60S ribosomal protein L14-1 isoform X2	LOC105032925
A0A6I9QJD6	3	0.00485376	acidic endochitinase	LOC105036436
A0A6I9Q9K9	3	0.00470462	60S ribosomal protein L14-1 isoform X1	LOC105032925
A0A6I9QRJ0	3	0.00394909	60S ribosomal protein L6	LOC105039467
B3TM15	2	0.00287444	Putative controlled tumor protein	LOC105045204
A0A6I9RTH5	2	0.00285733	translationally-controlled tumor protein homolog	LOC105052517
B3TLX6	2	0.00285733	Translationally controlled tumor protein	LOC105039847
Q5J907	2	0.00285733	Translationally-controlled tumor protein homolog	TCTP
A0A6I9SA98	3	0.00267339	60S ribosomal protein L18a	LOC105055772
B3TLY0	3	0.00267339	60S ribosomal protein L18a	LOC105059174
A0A6I9R7V0	2	0.00253277	glucan endo-1,3-beta-glucosidase	LOC105045344
A0A6I9RV82	2	0.00251326	40S ribosomal protein S3-3 isoform X2	LOC105053104
A0A6I9QI90	3	0.00236645	ankyrin repeat domain-containing protein 2A	LOC105035787
A0A6I9Q8D0	2	0.00223971	Peptidylprolyl isomerase	LOC105032408
A0A6I9S6L8	2	0.00215261	translationally-controlled tumor protein homolog	TCTP
A0A6I9QD17	2	0.00197165	glucan endo-1,3-beta-glucosidase	LOC105033964
A0A6I9QXL0	2	0.00192529	Allene-oxide cyclase	LOC105041662
A0A6I9R7N0	2	0.00187196	glucan endo-1,3-beta-glucosidase-like	LOC105045343
A0A6J0PII1	2	0.00181313	Dynein light chain	LOC109504754
A0A6I9QK73	2	0.00180355	S-norcoclaurine synthase 2	LOC105037005
A0A6I9SBZ3	2	0.00175352	28 kDa ribonucleoprotein, chloroplastic isoform X2	LOC105059178
A0A6J0PRX6	2	0.00173434	Proteasome subunit alpha type	LOC105058962
A0A6I9SP74	2	0.00172782	cyclase-like protein 3	LOC105060987
A0A6I9QEA6	2	0.00168851	glucan endo-1,3-beta-glucosidase	LOC105033962
A0A6I9SC50	2	0.00167268	28 kDa ribonucleoprotein, chloroplastic isoform X1	LOC105059178
A0A6I9QBW6	2	0.00158738	uncharacterized protein LOC105033615	LOC105033615
A0A6I9RFS4	3	0.00155985	aromatic aminotransferase ISS1 isoform X1	LOC105047871
A0A6I9S798	3	0.00152189	Fumarate hydratase	LOC105057440
A0A6J0PRY9	2	0.00150309	Proteasome subunit alpha type	LOC105058962
A0A6I9S996	2	0.00143913	Proteasome subunit alpha type	LOC105055438
A0A6I9RLT6	3	0.00143333	cell division protein FtsZ homolog 1, chloroplastic isoform X2	LOC105050519
A0A6J0PI29	2	0.00132606	Peptidyl-prolyl cis-trans isomerase	LOC105045484
M1H922	2	0.00132519	UDP-arabinopyranose mutase	LOC105057156
A0A6I9SI36	3	0.00132027	tropinone reductase-like 3	LOC105061022
A0A6I9SHG8	2	0.00128556	N-carbamoylputrescine amidase	LOC105061473
A0A6I9SIS1	2	0.00123994	60S ribosomal protein L23A isoform X2	LOC105058922
A0A6I9QFJ0	2	0.00123994	60S ribosomal protein L23A	LOC105034390
A0A6I9S1F7	2	0.00123994	60S ribosomal protein L23A	LOC105055383
A0A6I9SBI7	2	0.001232	60S ribosomal protein L23A isoform X1	LOC105058922
A0A6I9R7K7	2	0.00117081	Peptidyl-prolyl cis-trans isomerase	LOC105045484
A0A6I9QIR1	2	0.00117081	UPF0664 stress-induced protein C29B12.11c	LOC105036027
A0A6I9RMN8	3	0.00116064	cell division protein FtsZ homolog 1, chloroplastic isoform X1	LOC105050519
A0A6I9QTJ0	3	0.00115782	cell division protein FtsZ homolog 1, chloroplastic	LOC105039497
A0A6I9QIN5	2	0.00115392	UPF0664 stress-induced protein C29B12.11c	LOC105035368
A0A6I9RXV9	3	0.00111954	Asparagine--tRNA ligase	LOC105054002
A0A6I9R784	2	0.001115	glucan endo-1,3-beta-glucosidase	LOC105045348
A0A6I9S4X9	3	0.00108151	acetylornithine deacetylase isoform X2	LOC105053869
A0A6I9QE97	2	0.00107631	40S ribosomal protein S8	LOC105033948
A0A6I9RXH4	3	0.00106457	acetylornithine deacetylase isoform X1	LOC105053869
A0A6I9QUV8	2	0.00105734	Peroxidase	LOC105040597
A0A6I9RT37	3	0.000937255	Asparagine--tRNA ligase	LOC105052713
A0A6I9R7T0	3	0.000907915	Asparagine--tRNA ligase	LOC105045391
A0A6I9RKK7	2	0.00081437	CBS domain-containing protein CBSX1, chloroplastic isoform X2	LOC105050145
A0A6I9R6L8	2	0.000717132	ricin B-like lectin R40G3	LOC105044905
A0A6I9QVB3	2	0.000701801	2-alkenal reductase (NADP(+)-dependent) isoform X2	LOC105040160
A0A6I9QTN2	2	0.000691689	2-alkenal reductase (NADP(+)-dependent) isoform X1	LOC105040160
A0A6I9S222	2	0.000683617	GrpE protein homolog	LOC105052824
A0A6I9Q9E0	2	0.000665039	6-phosphogluconate dehydrogenase, decarboxylating	LOC105032435
A0A6I9QM43	2	0.000591358	beta-galactosidase 6	LOC105037786
H9AWW7	2	0.00057106	RBP42	LOC105038935
A0A6I9QWL2	2	0.000562099	Mg-protoporphyrin IX chelatase	LOC105040656
A0A6I9RU70	2	0.000545998	activator of 90 kDa heat shock protein ATPase homolog	LOC105053125
A0A6I9RE95	2	0.000529995	UBP1-associated protein 2C	LOC105047594
A0A6I9QSU8	2	0.000508531	dihydrolipoyl dehydrogenase 2, chloroplastic	LOC105039925
A0A6I9R0X5	2	0.000477169	Carboxypeptidase	LOC105042940
A0A6I9QCH1	2	0.000472473	Carboxypeptidase	LOC105033589
A0A6J0PKN5	2	0.000471544	Mg-protoporphyrin IX chelatase	LOC105048171
A0A6J0PRK8	2	0.000452861	glucose-6-phosphate 1-dehydrogenase, chloroplastic isoform X2	LOC105058128
A0A6I9RJ66	2	0.000441663	Biotin carboxylase	LOC105049274
A0A6I9RIP7	2	0.000441663	Biotin carboxylase	LOC105049274
A0A6I9RJ58	2	0.000440837	Biotin carboxylase	LOC105049274
A0A6I9S6A6	2	0.000414495	acetate/butyrate--CoA ligase AAE7, peroxisomal	LOC105057401
A0A6I9S851	2	0.000413821	Glucose-6-phosphate 1-dehydrogenase	LOC105058128
A0A6J0PMJ3	2	0.000413109	Glucose-6-phosphate 1-dehydrogenase	LOC105051009
A0A6I9RWV6	2	0.000405433	Glucose-6-phosphate 1-dehydrogenase	LOC105051009
A0A6I9RIH3	2	0.000402712	Glucose-6-phosphate 1-dehydrogenase	LOC105048984
A0A6I9RHF4	2	0.000402037	Glucose-6-phosphate 1-dehydrogenase	LOC105048984
A0A6I9RKJ3	2	0.000363311	Sucrose-phosphate synthase	LOC105050124
A0A6J0PEQ4	2	0.000328591	Sucrose-phosphate synthase	LOC105039053
A0A6I9Q9U0	2	0.000299646	Methionyl-tRNA synthetase	LOC105032792
A0A6I9QE86	2	0.000299646	Methionyl-tRNA synthetase	LOC105033934
A0A6I9RDP0	2	0.000275564	importin subunit beta-1	LOC105047601
A0A6I9QQL4	2	0.000275564	importin subunit beta-1	LOC105038362
A0A6I9QPS6	2	0.000272056	Sucrose-phosphate synthase	LOC105039053
A0A6I9RK25	2	0.000263539	Sucrose-phosphate synthase	LOC105049657
A0A6I9QMB1	2	0.000244402	Pyruvate, phosphate dikinase	LOC105038099
A0A6I9S7Q5	2	0.000237567	alpha-N-acetylglucosaminidase	LOC105057579
