# Supplementary material for: Insights from a Multi-Omics Integration (MOI) Study in Oil Palm (Elaeis guineensis Jacq.) Response to Abiotic Stresses: Part One—Salinity
Source: Plants (Basel). 2022 Jun 30;11(13):1755. doi: 10.3390/plants11131755 (PMC9269341; doi:10.3390/plants11131755)
Supplement: Supplementary file 1 [file plants-11-01755-s001.zip › plants-1782630-supplementary/Bittencourt et al_Supplementary Materials/Bittencourt et al_Supplementary Table S7.xlsx]

## Sheet: STable07
Supplemental Table S7: List of all proteins detected in both biological conditions (Stressed and Control) with statistical significance (FDR ≤ 0.05).
Entry	Class	Fold Change	pValue	Signal in CONTROL	Signal in STRESSED	Gene Name	Description
A0A6I9RY35	UP	3.50631	0.00860073	0.000267218	0.000936952	LOC105054572	probable inactive purple acid phosphatase 29
A0A6I9QVF6	UP	3.25426	0.0298202	0.00104469	0.00339969	LOC105040203	GTP-binding nuclear protein
A0A6I9R375	UP	3.25426	0.0298202	0.000845702	0.00275213	LOC105043116	GTP-binding nuclear protein
A0A6I9RFH3	UP	3.25426	0.0298202	0.00104469	0.00339969	LOC105047773	GTP-binding nuclear protein
A0A6I9QCS1	UP	2.8762	0.00511044	0.000586271	0.00168623	LOC105033701	Proteasome subunit alpha type
A0A6I9QQJ4	UP	2.43453	0.0169674	0.0010307	0.00250927	LOC105039272	60S ribosomal protein L35a-1
B3TLX9	UP	2.43453	0.0169674	0.0010307	0.00250927	LOC105037063	60S ribosomal protein L35a-1
A0A6I9QWA8	UP	2.33349	0.0192664	0.000706309	0.00164816	LOC105039716	Succinate-semialdehyde dehydrogenase
A0A6I9RG83	UP	2.14817	0.0233011	0.00062083	0.00133365	LOC105045986	LOW QUALITY PROTEIN: uncharacterized protein LOC105045986
B3TLY5	UP	1.83395	0.00630446	0.00105187	0.00192907	CAT2	Catalase
A0A6I9QQQ6	UP	1.7632	0.000119666	0.000676682	0.00119313	LOC105039332	V-ATPase 69 kDa subunit
A0A6I9R4U7	UP	1.63284	0.00286288	0.00275751	0.00450258	LOC105044322	Malate dehydrogenase
A0A6I9S1Z5	DOWN	-1.6329	0.00151055	0.00165609	0.0010142	LOC105055575	ruBisCO large subunit-binding protein subunit alpha
A0A6I9QJN4	DOWN	-1.84374	0.00267414	0.00176673	0.000958231	LOC105036569	CBBY-like protein
A0A6I9RPV6	DOWN	-1.84374	0.00267414	0.00176673	0.000958231	LOC105051320	CBBY-like protein
A0A6J0PH47	DOWN	-1.88477	0.00179189	0.00395316	0.00209742	LOC105044080	Ferredoxin--NADP reductase, chloroplastic
A0A6I9S9I9	DOWN	-2.00037	0.0137466	0.000905645	0.00045274	LOC105058225	uncharacterized protein LOC105058225
A0A6I9RWU5	DOWN	-2.19127	0.021569	0.00283664	0.00129452	LOC105054048	actin-101
A0A6I9RC26	DOWN	-2.21145	0.0194523	0.00172161	0.000778501	LOC105047077	sorbitol dehydrogenase isoform X2
A0A6I9RDE7	DOWN	-2.21145	0.0194523	0.00171686	0.00077635	LOC105047077	sorbitol dehydrogenase isoform X1
A0A6I9QBK6	Non-DE	2.5078	0.0611435	0.00111448	0.0027949	LOC105033079	40S ribosomal protein S15
A0A6I9RS35	Non-DE	2.5078	0.0611435	0.00109991	0.00275837	LOC105049514	40S ribosomal protein S15
B3TLS1	Non-DE	2.5078	0.0611435	0.00109991	0.00275837	LOC105052896	40S ribosomal protein S15
A0A6I9REA2	Non-DE	2.23894	0.0534274	0.000448455	0.00100406	LOC105047597	Pyruvate decarboxylase
A0A6I9QBZ0	Non-DE	2.15653	0.0537077	0.00111533	0.00240525	LOC105033645	Ferritin
A0A6I9R1G8	Non-DE	2.15283	0.0964268	0.00128382	0.00276386	LOC105043032	GTP-binding nuclear protein
A0A6I9QDD6	Non-DE	2.13334	0.198614	0.00110998	0.00236797	LOC105033890	peptide methionine sulfoxide reductase B5
A0A6I9QSI6	Non-DE	2.1076	0.0247953	0.000721694	0.00152104	LOC105039716	Succinate-semialdehyde dehydrogenase
A0A6I9R825	Non-DE	2.05798	0.0780858	0.000514854	0.00105956	LOC105045692	rRNA N-glycosidase
A0A6I9S7F4	Non-DE	2.05557	0.253372	0.00019415	0.000399089	LOC105057453	Sucrose synthase
Q9FUN3	Non-DE	2.00862	0.0804595	0.00093799	0.00188406	LOC105057229	60S ribosomal protein L10
A0A6I9RUU5	Non-DE	2.00413	0.0782396	0.00184307	0.00369374	LOC105053337	thioredoxin H1
A0A6I9QQI7	Non-DE	1.96232	0.144872	0.000479265	0.000940472	LOC105038981	Ketol-acid reductoisomerase
A0A6I9RMC8	Non-DE	1.95513	0.0531173	0.000508545	0.000994271	LOC105050418	V-ATPase 69 kDa subunit
A0A6I9R7S4	Non-DE	1.93834	0.116774	0.000798309	0.0015474	LOC105045554	zerumbone synthase
A0A6I9R929	Non-DE	1.8986	0.0979088	0.000404585	0.000768144	LOC105045720	Oxoglutarate dehydrogenase (succinyl-transferring)
A0A6I9SGE8	Non-DE	1.88931	0.0942696	0.000525282	0.00099242	LOC105060492	probable galactinol--sucrose galactosyltransferase 2
A0A6I9R952	Non-DE	1.88423	0.0799148	0.000976448	0.00183985	LOC105045883	Ferritin
A0A6I9S0Z5	Non-DE	1.86421	0.0545038	0.00105566	0.00196798	LOC105055254	11S globulin seed storage protein 2
A0A6I9S942	Non-DE	1.8429	0.102001	0.000423363	0.000780215	LOC105055389	probable cytosolic oligopeptidase A
A0A6I9R5F1	Non-DE	1.83912	0.0878215	0.000592099	0.00108894	LOC105043923	subtilisin-like protease SBT1.7
A0A6I9R074	Non-DE	1.82305	0.0747226	0.00165711	0.00302099	LOC105042708	small heat shock protein, chloroplastic
A0A6I9RI03	Non-DE	1.81977	0.06189	0.000830492	0.0015113	LOC105048820	29 kDa ribonucleoprotein A, chloroplastic
B3TLM0	Non-DE	1.78858	0.0982321	0.00140412	0.00251138	LOC105044858	60S ribosomal protein L10
A0A6I9R530	Non-DE	1.78732	0.0108184	0.000987629	0.00176521	LOC105043763	Protein-methionine-S-oxide reductase
A0A6I9QGJ0	Non-DE	1.77762	0.055115	0.001455	0.00258644	LOC105034713	40S ribosomal protein S5
A0A6I9QJ63	Non-DE	1.77762	0.055115	0.001455	0.00258644	LOC105036340	40S ribosomal protein S5
B3TLN7	Non-DE	1.77762	0.055115	0.001455	0.00258644	LOC105048878	40S ribosomal protein S5
A0A6I9RG01	Non-DE	1.77648	0.110921	0.000181949	0.000323229	LOC105048129	Phosphoenolpyruvate carboxylase
A0A6I9SHB2	Non-DE	1.767	0.0977647	0.00037988	0.000671246	LOC105061406	Dihydrolipoyllysine-residue succinyltransferase
A0A6I9SIK7	Non-DE	1.767	0.0977647	0.000462326	0.000816928	LOC105061406	Dihydrolipoyllysine-residue succinyltransferase
A0A6I9Q9T6	Non-DE	1.73846	0.118084	0.00035158	0.000611209	LOC105032467	heat shock protein 90-6, mitochondrial
A0A6I9SAL5	Non-DE	1.72702	0.0723599	0.00191234	0.00330265	LOC105059022	Fructose-bisphosphate aldolase
A0A6I9QR90	Non-DE	1.71699	0.221823	0.000834472	0.00143278	LOC105038639	ribonuclease 1
A0A6I9R7F7	Non-DE	1.70991	0.039223	0.000794491	0.0013585	LOC105044685	protein IN2-1 homolog B
A0A6I9RKQ8	Non-DE	1.69813	0.0231117	0.000782514	0.00132881	LOC105050202	enoyl-[acyl-carrier-protein] reductase [NADH] 1, chloroplastic
A0A6I9QWH4	Non-DE	1.69442	0.0124749	0.000616038	0.00104383	LOC105040616	Phosphoenolpyruvate carboxylase
A0A6I9QQ68	Non-DE	1.68372	0.0193466	0.00193287	0.00325442	LOC105038211	Fructose-bisphosphate aldolase
A0A6I9R9C8	Non-DE	1.67826	0.152131	0.000872689	0.0014646	LOC105043676	Ribosomal protein L15
A0A6I9RWM5	Non-DE	1.67826	0.152131	0.000872689	0.0014646	LOC105053978	Ribosomal protein L15
A0A6I9RX29	Non-DE	1.67826	0.152131	0.000872689	0.0014646	LOC105054203	Ribosomal protein L15
A0A6I9RYJ8	Non-DE	1.67826	0.152131	0.000872689	0.0014646	LOC105054766	Ribosomal protein L15
A0A6I9SD15	Non-DE	1.66053	0.109392	0.000856424	0.00142212	LOC105059409	60S ribosomal protein L8
A0A6I9RLW4	Non-DE	1.64863	0.124197	0.000995159	0.00164065	LOC105050221	60S ribosomal protein L6
A0A6I9QEJ1	Non-DE	1.64531	0.156909	0.000834472	0.00137297	LOC105034384	40S ribosomal protein S4
B3TM23	Non-DE	1.64531	0.156909	0.000834472	0.00137297	LOC105054584	40S ribosomal protein S4
A0A6I9RQ03	Non-DE	1.63988	0.0881406	0.00091092	0.0014938	LOC105051363	Glyceraldehyde-3-phosphate dehydrogenase
A0A6I9S009	Non-DE	1.63172	0.121783	0.00121493	0.00198243	LOC105055260	UTP--glucose-1-phosphate uridylyltransferase
A0A6I9Q9P2	Non-DE	1.61442	0.0187613	0.000955403	0.00154242	LOC105032941	Glutathione reductase
A0A6I9RZR3	Non-DE	1.58852	0.163179	0.000983271	0.00156195	LOC105054741	heat shock protein 83
A0A6I9RL07	Non-DE	1.5871	0.0738903	0.000604728	0.000959762	LOC105050327	aldehyde dehydrogenase family 2 member B7, mitochondrial
A0A6I9S7C0	Non-DE	1.58508	0.134098	0.00104664	0.001659	LOC105054742	heat shock protein 83
A0A6I9RYM8	Non-DE	1.57862	0.117664	0.000805559	0.00127167	LOC105054787	Proteasome subunit beta
A0A6I9SCZ9	Non-DE	1.57862	0.117664	0.000805559	0.00127167	LOC105059397	Proteasome subunit beta
A0A6I9Q9M2	Non-DE	1.5718	0.123488	0.000559024	0.000878674	LOC105032472	LOW QUALITY PROTEIN: heterodimeric geranylgeranyl pyrophosphate synthase small subunit, chloroplastic
A0A6I9R2K3	Non-DE	1.56452	0.0521368	0.00414557	0.00648583	LOC105043516	Fructose-bisphosphate aldolase
A0A6I9RAJ2	Non-DE	1.5407	0.0382424	0.000883781	0.00136164	LOC105046449	Succinate--CoA ligase [ADP-forming] subunit alpha, mitochondrial
A0A6I9QUB6	Non-DE	1.53365	0.231546	0.000444738	0.000682073	LOC105040429	Vacuolar proton pump subunit B
A0A6I9RDY5	Non-DE	1.53365	0.231546	0.000453094	0.000694889	LOC105047670	Vacuolar proton pump subunit B
A0A6I9RLE2	Non-DE	1.53365	0.231546	0.000444738	0.000682073	LOC105047670	Vacuolar proton pump subunit B
A0A6I9SIC1	Non-DE	1.53365	0.231546	0.000444738	0.000682073	LOC105061427	Vacuolar proton pump subunit B
A0A6I9RWH7	Non-DE	1.53237	0.051139	0.000337255	0.000516799	LOC105053894	Malic enzyme
A0A6I9R5X7	Non-DE	1.52708	0.257481	0.00108707	0.00166004	LOC105044131	60S ribosomal protein L8-1
A0A6I9RN57	Non-DE	1.52118	0.0317529	0.0020888	0.00317745	LOC105048157	heme-binding protein 2
A0A6I9Q8B6	Non-DE	1.50232	0.0803705	0.00134826	0.00202552	LOC105032066	Proteasome subunit alpha type
A0A6I9R092	Non-DE	1.49378	0.232487	0.00138271	0.00206548	LOC105042023	Thioredoxin-dependent peroxiredoxin
A0A6I9RAU4	Non-DE	1.4718	0.30447	0.000383341	0.000564202	LOC105044236	LOW QUALITY PROTEIN: proline-rich protein 2-like
A0A6J0PL10	Non-DE	1.47027	0.238528	0.000882589	0.00129765	LOC105050360	Aspartate carbamoyltransferase
A0A6I9S8E4	Non-DE	1.46339	0.304065	0.0012749	0.00186567	LOC105057864	Peptide-methionine (R)-S-oxide reductase
A0A6I9SG07	Non-DE	1.46339	0.304065	0.0012749	0.00186567	LOC105057869	Peptide-methionine (R)-S-oxide reductase
A0A6I9QJV3	Non-DE	1.46202	0.0337817	0.00110001	0.00160822	LOC105036582	heat shock protein 81-1
A0A6I9RKM1	Non-DE	1.46202	0.0337817	0.000885332	0.00129437	LOC105050014	heat shock protein 81-1
A0A6I9RDL8	Non-DE	1.45958	0.169045	0.000798948	0.00116613	LOC105047582	Isocitrate dehydrogenase [NADP]
B3TM21	Non-DE	1.4581	0.165354	0.000834472	0.00121675	LOC105057494	40S ribosomal protein S4
A0A6I9R9T9	Non-DE	1.4546	0.10239	0.00105635	0.00153656	LOC105045962	DNA damage-repair/toleration protein DRT102
A0A6I9RKF4	Non-DE	1.44898	0.183826	0.000577338	0.000836553	LOC105047390	Phosphoenolpyruvate carboxylase
A0A6I9S799	Non-DE	1.43377	0.200277	0.00199438	0.00285948	LOC105057795	Glutamine synthetase
A0A6I9SCI9	Non-DE	1.43327	0.141466	0.000355747	0.000509882	LOC105056603	Malate dehydrogenase
A0A6I9QU75	Non-DE	1.4268	0.24255	0.00215752	0.00307836	LOC105040381	17.3 kDa class II heat shock protein
A0A6I9S6Z3	Non-DE	1.42051	0.0899595	0.00121375	0.00172415	LOC105054610	Succinate--CoA ligase [ADP-forming] subunit alpha, mitochondrial
A0A6I9QTT4	Non-DE	1.41194	0.218082	0.000776698	0.00109665	LOC105038974	heat shock protein 81-1
A0A6I9RMC2	Non-DE	1.41135	0.176371	0.00101791	0.00143662	LOC105050732	leucine aminopeptidase 1
A0A6I9QDJ8	Non-DE	1.40688	0.10246	0.00153885	0.00216498	LOC105033743	Elongation factor Tu
A0A6I9R640	Non-DE	1.40233	0.0822821	0.000576868	0.000808959	LOC105044732	[Acyl-carrier-protein] S-malonyltransferase
A0A6I9REE4	Non-DE	1.39307	0.197216	0.00154976	0.00215893	LOC105045416	quinone oxidoreductase PIG3
A0A6I9QJJ5	Non-DE	1.39039	0.201311	0.000811508	0.00112831	LOC105036434	Elongation factor 1-alpha
A0A6I9S646	Non-DE	1.39039	0.201311	0.000811508	0.00112831	LOC105057062	Elongation factor 1-alpha
A0A6I9S699	Non-DE	1.39039	0.201311	0.000811508	0.00112831	LOC105057063	Elongation factor 1-alpha
A0A6I9S8U8	Non-DE	1.39039	0.201311	0.000811508	0.00112831	LOC105058399	Elongation factor 1-alpha
A0A6I9SDA1	Non-DE	1.39039	0.201311	0.000811508	0.00112831	LOC105056868	Elongation factor 1-alpha
A0A6I9SAS9	Non-DE	1.38673	0.0439801	0.000828888	0.00114944	LOC105058809	Isocitrate dehydrogenase [NADP]
A0A6I9SAY2	Non-DE	1.38673	0.0439801	0.000832293	0.00115416	LOC105058809	Isocitrate dehydrogenase [NADP]
A0A6I9S0S5	Non-DE	1.38658	0.0227331	0.00254785	0.0035328	LOC105055679	Malate dehydrogenase
A0A6J0PPA1	Non-DE	1.38272	0.0941549	0.000856424	0.0011842	LOC105054409	60S ribosomal protein L8
A0A6I9Q8K9	Non-DE	1.38041	0.190547	0.00166197	0.0022942	LOC105032066	proteasome subunit alpha type-3 isoform X2
A0A6I9QE56	Non-DE	1.3792	0.111241	0.000699607	0.000964896	LOC105033921	elongation factor 1-gamma 2
A0A6I9SD06	Non-DE	1.37023	0.209485	0.00349407	0.00478767	LOC105056781	small heat shock protein, chloroplastic isoform X2
A0A6J0PQD9	Non-DE	1.37023	0.209485	0.00347782	0.00476541	LOC105056781	small heat shock protein, chloroplastic isoform X1
A0A6I9QDW9	Non-DE	1.36766	0.131058	0.000895444	0.00122466	LOC105033846	Catalase
A0A6I9R6T2	Non-DE	1.36057	0.367357	0.000323055	0.00043954	LOC105045149	Sucrose synthase
A0A6J0PFN6	Non-DE	1.35729	0.0810268	0.000857357	0.00116368	LOC105038429	L-ascorbate peroxidase
A0A6I9QC85	Non-DE	1.34274	0.22234	0.00217921	0.00292612	LOC105033747	oxygen-evolving enhancer protein 2, chloroplastic
A0A6I9QRK7	Non-DE	1.34177	0.357752	0.000590478	0.000792283	LOC105039485	ADP/ATP translocase
A0A6J0PKM9	Non-DE	1.34177	0.357752	0.000590478	0.000792283	LOC105050250	ADP/ATP translocase
A0A6I9RPP8	Non-DE	1.3387	0.18014	0.00103999	0.00139223	LOC105051555	Glutathione transferase
A0A6I9RBZ7	Non-DE	1.3382	0.0480861	0.00381029	0.00509894	LOC105046780	probable glutathione S-transferase parA
A0A6I9RIQ1	Non-DE	1.33665	0.0832376	0.000804053	0.00107474	LOC105049278	Proteasome subunit beta
A0A6I9QUW0	Non-DE	1.33564	0.17205	0.000891416	0.00119061	LOC105040620	14-3-3-like protein D isoform X2
A0A6I9QWH9	Non-DE	1.33564	0.17205	0.000887988	0.00118603	LOC105040620	14-3-3-like protein D isoform X1
A0A6I9REC3	Non-DE	1.33564	0.17205	0.000884585	0.00118148	LOC105047394	14-3-3-like protein D
A0A6I9SGQ9	Non-DE	1.33533	0.268181	0.000331403	0.000442534	LOC105060729	Succinate dehydrogenase [ubiquinone] flavoprotein subunit, mitochondrial
A0A6I9SNI5	Non-DE	1.33533	0.268181	0.000339983	0.000453992	LOC105060729	Succinate dehydrogenase [ubiquinone] flavoprotein subunit, mitochondrial
A0A6I9RM07	Non-DE	1.3311	0.137917	0.00089629	0.00119305	LOC105047820	Phospholipase D
A0A6I9S4W3	Non-DE	1.32318	0.208019	0.000565427	0.000748159	LOC105056625	Elongation factor Ts, mitochondrial
A0A6I9QMJ4	Non-DE	1.3228	0.227162	0.00156546	0.00207078	LOC105036952	small heat shock protein, chloroplastic
A0A6I9RIC5	Non-DE	1.31716	0.149658	0.00225201	0.00296625	LOC105049124	ferredoxin-dependent glutamate synthase, chloroplastic
A0A6I9QIU4	Non-DE	1.31535	0.281279	0.000448527	0.000589969	LOC105036067	heat shock 70 kDa protein 8
A0A6I9QQA8	Non-DE	1.30875	0.0430161	0.00220173	0.00288152	LOC105037769	probable mediator of RNA polymerase II transcription subunit 37c
A0A6I9S6U1	Non-DE	1.30547	0.19438	0.00153638	0.0020057	LOC105057601	ferredoxin-dependent glutamate synthase, chloroplastic isoform X1
A0A6I9SIE7	Non-DE	1.30153	0.171856	0.000506026	0.000658606	LOC105061486	heat shock protein 90-6, mitochondrial
A0A6I9QXX7	Non-DE	1.29517	0.174276	0.000770447	0.000997858	LOC105041153	fruit protein pKIWI502
A0A6I9S992	Non-DE	1.2941	0.167839	0.000150115	0.000194264	LOC105058557	subtilisin-like protease SBT1.7
A0A6I9RYW2	Non-DE	1.2911	0.333129	0.000889534	0.00114847	LOC105054898	luminal-binding protein 4
A0A6I9RQT1	Non-DE	1.29006	0.29349	0.000809102	0.00104379	LOC105051932	GrpE protein homolog
A0A6I9S4P5	Non-DE	1.28797	0.176296	0.000250953	0.000323219	LOC105056579	protease Do-like 8, chloroplastic isoform X1
A0A6I9SCG7	Non-DE	1.28797	0.176296	0.00028019	0.000360876	LOC105056579	protease Do-like 8, chloroplastic isoform X2
A0A6I9SFL7	Non-DE	1.28797	0.176296	0.000812946	0.00104705	LOC105057703	Acyl carrier protein
A0A6I9R7P0	Non-DE	1.28709	0.203271	0.00193689	0.00249294	LOC105045512	Proteasome subunit alpha type
A0A6I9QNS9	Non-DE	1.28448	0.172491	0.00199624	0.00256413	LOC105038457	Malate dehydrogenase
A0A6I9SMY4	Non-DE	1.28056	0.210785	0.0016652	0.00213239	LOC105060505	Fructose-bisphosphate aldolase
A0A6I9RFG6	Non-DE	1.27733	0.194662	0.00325716	0.00416048	LOC105047941	17.3 kDa class II heat shock protein
A0A6I9R7B3	Non-DE	1.27626	0.257915	0.000811508	0.0010357	LOC105044645	Elongation factor 1-alpha
A0A6J0PHI4	Non-DE	1.27626	0.257915	0.000802531	0.00102424	LOC105045817	Elongation factor 1-alpha
Q5J1K3	Non-DE	1.27626	0.257915	0.000811508	0.0010357	EF1-a1	Elongation factor 1-alpha
A0A6I9R6V3	Non-DE	1.27496	0.257898	0.00147457	0.00188002	LOC105044486	psbP-like protein 1, chloroplastic isoform X1
A0A6I9RU75	Non-DE	1.27443	0.322053	0.000396642	0.000505493	LOC105053130	Formyltetrahydrofolate synthetase
A0A6I9QRX1	Non-DE	1.27307	0.354092	0.0010268	0.00130719	LOC105039606	Aspartate carbamoyltransferase
A0A6I9QXK2	Non-DE	1.27022	0.258131	0.00253056	0.00321436	LOC105040137	50S ribosomal protein L18, chloroplastic
A0A6I9RNU4	Non-DE	1.26792	0.223466	0.000760894	0.000964753	LOC105051244	alpha-L-fucosidase 3
A0A6I9R1Y0	Non-DE	1.26222	0.19225	0.000810634	0.00102319	LOC105042655	Catalase
A0A6I9QR02	Non-DE	1.25624	0.160527	0.00109304	0.00137312	LOC105039135	Isocitrate dehydrogenase [NADP]
A0A6I9QQI1	Non-DE	1.25532	0.280684	0.000827029	0.00103818	LOC105038975	heat shock protein 81-1-like
A0A6I9RXL0	Non-DE	1.25518	0.256433	0.0011703	0.00146894	LOC105051296	Protein-methionine-S-oxide reductase
A0A6I9S549	Non-DE	1.25518	0.256433	0.00109037	0.00136862	LOC105053934	Protein-methionine-S-oxide reductase
A0A6I9QAQ7	Non-DE	1.2533	0.305768	0.00242704	0.00304181	LOC105032844	Histone H2B
A0A6I9R4W2	Non-DE	1.2533	0.305768	0.00222216	0.00278503	LOC105044455	Histone H2B
A0A6I9R6S8	Non-DE	1.2533	0.305768	0.00222216	0.00278503	LOC105044462	Histone H2B
A0A6I9R917	Non-DE	1.2533	0.305768	0.00223668	0.00280324	LOC105045712	Histone H2B
A0A6I9SDM3	Non-DE	1.2533	0.305768	0.00222216	0.00278503	LOC105056972	Histone H2B
A0A6J0PR51	Non-DE	1.2533	0.305768	0.00116399	0.00145883	LOC105056980	Histone H2B
A0A6I9RBH5	Non-DE	1.25141	0.185393	0.00211964	0.00265253	LOC105046782	probable glutathione S-transferase
A0A6I9QLB0	Non-DE	1.2484	0.273532	0.00196873	0.00245775	LOC105037621	28 kDa ribonucleoprotein, chloroplastic
A0A6I9Q973	Non-DE	1.24364	0.0550523	0.00186083	0.00231421	LOC105032307	heat shock 70 kDa protein
B3TM42	Non-DE	1.24199	0.12231	0.000974342	0.00121012	LOC105040690	Isocitrate dehydrogenase [NADP]
A0A6I9R684	Non-DE	1.22297	0.36234	0.000750651	0.000918025	LOC105044970	30S ribosomal protein S1, chloroplastic
A0A6I9QZM4	Non-DE	1.21727	0.336502	0.000813701	0.000990495	LOC105040679	protein DJ-1 homolog B
A0A6I9RI98	Non-DE	1.21306	0.356554	0.00130278	0.00158035	LOC105049303	eukaryotic initiation factor 4A-2
A0A6I9RMW2	Non-DE	1.21306	0.356554	0.00130278	0.00158035	LOC105050872	eukaryotic initiation factor 4A-15
A0A6I9RNP2	Non-DE	1.21306	0.356554	0.00130278	0.00158035	LOC105050873	eukaryotic initiation factor 4A-2
A0A6I9QQK9	Non-DE	1.21095	0.166338	0.000951399	0.0011521	LOC105038358	60S ribosomal protein L3
A0A6I9RUT6	Non-DE	1.20911	0.354367	0.000400757	0.00048456	LOC105053250	5-methyltetrahydropteroyltriglutamate--homocysteine S-methyltransferase
A0A6I9RE98	Non-DE	1.2065	0.0567372	0.000858617	0.00103592	LOC105047772	subtilisin-like protease SBT1.7
A0A6I9RM16	Non-DE	1.20377	0.327499	0.000697144	0.000839204	LOC105050691	Pyruvate dehydrogenase E1 component subunit alpha
A0A6I9RN61	Non-DE	1.20377	0.327499	0.000750134	0.000902991	LOC105050691	Pyruvate dehydrogenase E1 component subunit alpha
A0A6I9S1M4	Non-DE	1.20299	0.22424	0.00126745	0.00152472	LOC105052660	Glyoxalase I
A0A6I9QVV4	Non-DE	1.20189	0.305255	0.00264347	0.00317716	LOC105040382	17.1 kDa class II heat shock protein
A0A6I9SF98	Non-DE	1.19896	0.26381	0.000857365	0.00102794	LOC105060178	leucine aminopeptidase 2, chloroplastic
A0A6I9SDH8	Non-DE	1.19591	0.188599	0.00258557	0.0030921	LOC105056934	triosephosphate isomerase, cytosolic
A0A6J0PK65	Non-DE	1.19445	0.10892	0.00597656	0.0071387	LOC105046779	probable glutathione S-transferase parA
A0A6I9QNI0	Non-DE	1.18628	0.270859	0.00297153	0.00352506	LOC105037015	histone H1
A0A6I9REG8	Non-DE	1.18329	0.376915	0.00104443	0.00123586	LOC105047447	elongation factor 2
A0A6I9RF56	Non-DE	1.18278	0.362007	0.000538348	0.000636749	LOC105047661	WD-40 repeat-containing protein MSI4
A0A6I9QRQ6	Non-DE	1.18183	0.368292	0.000479332	0.000566489	LOC105039684	AICAR transformylase
A0A6I9QW69	Non-DE	1.18183	0.368292	0.000479332	0.000566489	LOC105039684	AICAR transformylase
A0A6I9SEI7	Non-DE	1.18139	0.307389	0.00105737	0.00124916	LOC105060398	ATP-dependent Clp protease ATP-binding subunit ClpA homolog CD4B, chloroplastic
A0A6I9SCN7	Non-DE	1.18096	0.35063	0.00171926	0.00203037	LOC105059479	heat shock protein 83
A0A6I9SCV4	Non-DE	1.17828	0.336954	0.00147805	0.00174156	LOC105056714	Proteasome subunit alpha type
A0A6I9S1S9	Non-DE	1.17538	0.318021	0.000516617	0.00060722	LOC105052710	Glutathione synthetase
A0A6I9QP90	Non-DE	1.16981	0.139993	0.00198985	0.00232775	LOC105037818	Glyceraldehyde-3-phosphate dehydrogenase
A0A6I9RKH6	Non-DE	1.1594	0.244866	0.000934704	0.0010837	LOC105049775	60S ribosomal protein L3 isoform X1
A0A6I9QU58	Non-DE	1.15933	0.365229	0.00133256	0.00154488	LOC105040502	Malic enzyme
A0A6I9QUI0	Non-DE	1.15933	0.365229	0.00123262	0.00142901	LOC105040502	Malic enzyme
A0A6I9RK04	Non-DE	1.15726	0.350708	0.000869838	0.00100662	LOC105049775	60S ribosomal protein L3 isoform X2
A0A6I9SDS2	Non-DE	1.15666	0.341882	0.0015359	0.00177651	LOC105059855	Hydroxymethylbilane synthase
A0A6I9RR19	Non-DE	1.15666	0.39972	0.000603989	0.000698608	LOC105051760	3'(2'),5'-bisphosphate nucleotidase
A0A6I9R111	Non-DE	1.15336	0.342557	0.0021311	0.00245794	LOC105042855	Histone H2B
A0A6I9R861	Non-DE	1.15336	0.342557	0.00161551	0.00186328	LOC105045733	Histone H2B
A0A6I9RZX0	Non-DE	1.14416	0.341726	0.00205133	0.00234704	LOC105055219	Dirigent protein
A0A6I9RMC7	Non-DE	1.14272	0.200444	0.00226667	0.00259016	LOC105050739	heat shock 70 kDa protein
A0A6I9S075	Non-DE	1.14218	0.157581	0.000536146	0.000612377	LOC105055466	Prolyl endopeptidase
A0A6I9QQN9	Non-DE	1.13901	0.255191	0.0058518	0.00666527	LOC105038393	Fructose-bisphosphate aldolase
Q2XQF4	Non-DE	1.13666	0.296258	0.00179833	0.00204408	LOC105036324	Glyceraldehyde-3-phosphate dehydrogenase (Fragment)
A0A6I9R2G8	Non-DE	1.13503	0.118842	0.00158431	0.00179825	LOC105043482	heat shock 70 kDa protein, mitochondrial
A0A6I9QRI4	Non-DE	1.13143	0.305804	0.00134028	0.00151643	LOC105038767	Elongation factor Tu
A0A6I9QY52	Non-DE	1.13057	0.394927	0.000589469	0.000666437	LOC105040287	heat shock 70 kDa protein 14
A0A6I9RIL0	Non-DE	1.1216	0.366912	0.00242365	0.00271836	LOC105046781	probable glutathione S-transferase parA
A0A6I9R221	Non-DE	1.11538	0.352611	0.00168423	0.00187856	LOC105042706	small heat shock protein, chloroplastic isoform X1
A0A6I9RJV3	Non-DE	1.11482	0.352396	0.00242016	0.00269804	LOC105059022	Fructose-bisphosphate aldolase
A0A6I9QER0	Non-DE	1.11408	0.334254	0.00252997	0.00281859	LOC105034448	Phosphopyruvate hydratase
A0A6I9QZK3	Non-DE	1.1138	0.267448	0.00212944	0.00237177	LOC105040661	Malate dehydrogenase
A0A6I9R0A5	Non-DE	1.11238	0.26878	0.00618811	0.00688356	LOC105042707	small heat shock protein, chloroplastic
A0A6I9RZ63	Non-DE	1.11128	0.414219	0.000489745	0.000544242	LOC105054498	Adenosine kinase
A0A6I9SCJ2	Non-DE	1.1111	0.239964	0.0029492	0.00327685	LOC105059764	Dihydrolipoyl dehydrogenase
A0A6I9S115	Non-DE	1.10658	0.257893	0.00074629	0.000825828	LOC105055621	Malate dehydrogenase (NADP(+))
A0A6I9QDC8	Non-DE	1.10514	0.353608	0.00109822	0.00121369	LOC105034194	4-diphosphocytidyl-2C-methyl-D-erythritol synthase
A0A6I9QEY4	Non-DE	1.10514	0.353608	0.00103914	0.00114839	LOC105034194	4-diphosphocytidyl-2C-methyl-D-erythritol synthase
A0A6J0PC55	Non-DE	1.10514	0.353608	0.00104576	0.00115571	LOC105034194	4-diphosphocytidyl-2C-methyl-D-erythritol synthase
A0A6I9QZY0	Non-DE	1.10291	0.391084	0.000717857	0.000791728	LOC105042560	Aconitate hydratase
A0A6I9R626	Non-DE	1.1028	0.420722	0.000502348	0.00055399	LOC105044722	Ferritin
A0A6I9RC93	Non-DE	1.1028	0.420722	0.000559092	0.000616567	LOC105044722	Ferritin
A0A6I9RPM6	Non-DE	1.1022	0.403562	0.000713238	0.000786128	LOC105051238	putative aconitate hydratase, cytoplasmic
A0A6I9R064	Non-DE	1.10045	0.276272	0.00111048	0.00122203	LOC105040863	Glyoxalase I
A0A6J0PP94	Non-DE	1.09883	0.214091	0.00164627	0.00180897	LOC105054078	heat shock 70 kDa protein, mitochondrial
A0A6I9S6I1	Non-DE	1.09872	0.369478	0.00141771	0.00155767	LOC105057444	Ribosomal protein L19
A0A6I9R4N9	Non-DE	1.09711	0.369181	0.00135238	0.00148371	LOC105044288	23 kDa jasmonate-induced protein
A0A6I9R0Q2	Non-DE	1.09437	0.441451	0.0010447	0.00114329	LOC105042857	luminal-binding protein 4 isoform X2
A0A6J0PHM3	Non-DE	1.09437	0.441451	0.00103844	0.00113644	LOC105042857	luminal-binding protein isoform X1
A0A6I9RYT3	Non-DE	1.0932	0.431851	0.00128569	0.00140551	LOC105054843	uncharacterized protein LOC105054843
A0A6I9QAR9	Non-DE	1.09154	0.426986	0.001194	0.00130329	LOC105032840	ras-related protein RABE1c
A0A6I9RFB8	Non-DE	1.09154	0.426986	0.001194	0.00130329	LOC105045717	ras-related protein RABE1c
A0A6I9RX67	Non-DE	1.09079	0.381964	0.00400262	0.00436603	LOC105053770	glycerate dehydrogenase
A0A6I9R5S2	Non-DE	1.09054	0.278035	0.00577771	0.00630081	LOC105044666	L-ascorbate peroxidase
A0A6I9QMQ4	Non-DE	1.08896	0.37865	0.00113254	0.0012333	LOC105038030	60S ribosomal protein L3
A0A6I9RAB4	Non-DE	1.08814	0.193636	0.00264751	0.00288085	LOC105044036	glycerate dehydrogenase
A0A6I9Q9B5	Non-DE	1.08778	0.385021	0.00187772	0.00204254	LOC105032409	Peptidylprolyl isomerase
A0A6I9QMJ1	Non-DE	1.08754	0.39082	0.00283628	0.00308456	LOC105037855	glutathione S-transferase U17
A0A6I9RRV1	Non-DE	1.08648	0.405114	0.000668013	0.000725785	LOC105049427	Proteasome subunit alpha type
A0A6I9QVW6	Non-DE	1.08602	0.424797	0.00101135	0.00109836	LOC105040392	elongation factor 2
A0A6I9R5B9	Non-DE	1.08512	0.337994	0.000937989	0.00101783	LOC105044496	glutelin type-D 1
A0A6I9QAY9	Non-DE	1.08397	0.4662	0.000372601	0.000403889	LOC105033049	H(+)-exporting diphosphatase
A0A6I9QPT6	Non-DE	1.08397	0.4662	0.000373575	0.000404945	LOC105039062	H(+)-exporting diphosphatase
A0A6I9RJH2	Non-DE	1.08397	0.4662	0.000372601	0.000403889	LOC105049421	H(+)-exporting diphosphatase
A0A6I9RLA3	Non-DE	1.08397	0.4662	0.000373575	0.000404945	LOC105050114	H(+)-exporting diphosphatase
A0A6I9RTT3	Non-DE	1.08397	0.4662	0.000376033	0.000407609	LOC105052596	H(+)-exporting diphosphatase
A0A6I9S3C0	Non-DE	1.081	0.413162	0.00110715	0.00119683	LOC105055984	40S ribosomal protein S15
A0A6I9RX22	Non-DE	1.0795	0.415457	0.00105737	0.00114142	LOC105051075	ATP-dependent Clp protease ATP-binding subunit ClpA homolog CD4B, chloroplastic isoform X2
A0A6I9Q9D9	Non-DE	1.07908	0.443525	0.00075301	0.000812561	LOC105032360	elongation factor 2 isoform X1
A0A6I9Q9K8	Non-DE	1.07908	0.443525	0.000753903	0.000813525	LOC105032360	elongation factor 2 isoform X2
A0A6I9QWZ0	Non-DE	1.0782	0.414158	0.000323007	0.000348265	LOC105041394	Seryl-tRNA synthetase
A0A6I9SLC4	Non-DE	1.0782	0.414158	0.000417585	0.000450239	LOC105059908	D-fructose-1,6-bisphosphate 1-phosphohydrolase
A0A6I9REQ3	Non-DE	1.07813	0.448017	0.000377224	0.000406695	LOC105047899	heat shock 70 kDa protein 14
A0A6I9R685	Non-DE	1.07647	0.298309	0.00426452	0.00459062	LOC105042770	heat shock cognate 70 kDa protein 2
A0A6I9RVI2	Non-DE	1.0728	0.35252	0.00241969	0.00259585	LOC105053561	Phosphopyruvate hydratase
A0A6I9QPG3	Non-DE	1.07178	0.432478	0.00089027	0.000954173	LOC105038936	ADP/ATP translocase
A0A6I9SHR5	Non-DE	1.07178	0.432478	0.000894871	0.000959104	LOC105061571	ADP/ATP translocase
A0A6I9R8V5	Non-DE	1.07035	0.294436	0.00376859	0.00403371	LOC105045658	triosephosphate isomerase, cytosolic isoform X1
A0A6I9RF47	Non-DE	1.07035	0.294436	0.00441115	0.00472149	LOC105045658	triosephosphate isomerase, cytosolic isoform X2
A0A6I9R4Y7	Non-DE	1.07029	0.385386	0.00101762	0.00108915	LOC105042372	5-methyltetrahydropteroyltriglutamate--homocysteine S-methyltransferase
A0A6I9QB73	Non-DE	1.06973	0.248244	0.00071039	0.000759929	LOC105033392	Cysteine synthase
A0A6I9QBT5	Non-DE	1.06973	0.248244	0.00071039	0.000759929	LOC105033394	Cysteine synthase
A0A6I9QL67	Non-DE	1.06973	0.248244	0.000923507	0.000987908	LOC105037218	probable aquaporin TIP1-1
A0A6I9QQW5	Non-DE	1.06973	0.248244	0.00060757	0.000649939	LOC105038505	alcohol dehydrogenase 1
A0A6I9QQW8	Non-DE	1.06973	0.248244	0.000341534	0.00036535	LOC105039426	cinnamoyl-CoA reductase 1
A0A6I9QZ26	Non-DE	1.06973	0.248244	0.00071039	0.000759929	LOC105042287	Cysteine synthase
A0A6I9R3S3	Non-DE	1.06973	0.248244	0.000887988	0.000949911	LOC105043958	14-3-3-like protein D isoform X2
A0A6I9R5H5	Non-DE	1.06973	0.248244	0.000884585	0.000946272	LOC105043958	14-3-3-like protein D isoform X1
A0A6I9RMH4	Non-DE	1.06973	0.248244	0.000356291	0.000381137	LOC105050461	cinnamoyl-CoA reductase 1
A0A6I9RVI6	Non-DE	1.06973	0.248244	0.000427022	0.000456801	LOC105053566	cell division cycle protein 48 homolog
A0A6I9S0U8	Non-DE	1.06973	0.248244	0.00042755	0.000457365	LOC105055569	cell division cycle protein 48 homolog
A0A6I9SBX7	Non-DE	1.06973	0.248244	0.00042755	0.000457365	LOC105059112	cell division cycle protein 48 homolog
A0A6I9QIX0	Non-DE	1.06587	0.380204	0.00166394	0.00177354	LOC105036331	Glyceraldehyde-3-phosphate dehydrogenase
A0A6I9QJU7	Non-DE	1.0646	0.422586	0.000880638	0.000937524	LOC105035754	Diadenosine tetraphosphate synthetase
A0A6I9QV05	Non-DE	1.06425	0.354463	0.00358941	0.00382004	LOC105040020	Dihydrolipoyl dehydrogenase
A0A6I9RR81	Non-DE	1.06184	0.194848	0.0021852	0.00232033	LOC105051770	Protein disulfide-isomerase
A0A6I9QMN2	Non-DE	1.06095	0.364094	0.00212975	0.00225957	LOC105037017	probable glutathione S-transferase parA
A0A6I9RJT4	Non-DE	1.05692	0.441082	0.00159091	0.00168145	LOC105047208	LOW QUALITY PROTEIN: oxygen-evolving enhancer protein 1, chloroplastic-like
A0A6I9QX36	Non-DE	1.0561	0.382255	0.00255874	0.0027023	LOC105041260	16.9 kDa class I heat shock protein 2
A0A6I9RIN9	Non-DE	1.05492	0.429594	0.0013717	0.00144703	LOC105049443	D-fructose-1,6-bisphosphate 1-phosphohydrolase
A0A6I9RNZ8	Non-DE	1.05059	0.433811	0.000887988	0.000932913	LOC105048474	Fructose-bisphosphate aldolase
A0A6I9RE71	Non-DE	1.04787	0.435262	0.000724509	0.000759189	LOC105047333	Nucleoside diphosphate kinase
A0A6J0PLE8	Non-DE	1.04787	0.435262	0.00146744	0.00153768	LOC105047333	Nucleoside diphosphate kinase
A0A6I9RJX4	Non-DE	1.04662	0.428828	0.00109228	0.0011432	LOC105049903	heat shock protein 90-5, chloroplastic
A0A6I9S0L6	Non-DE	1.04283	0.446884	0.000586722	0.000611849	LOC105055072	endoplasmin homolog
A0A6I9SDN9	Non-DE	1.04283	0.446884	0.00057552	0.000600167	LOC105059624	endoplasmin homolog
A0A6I9R8V3	Non-DE	1.04005	0.387861	0.000835725	0.000869192	LOC105046007	Cysteine desulfurase
A0A6I9RGA3	Non-DE	1.04005	0.387861	0.000827197	0.000860323	LOC105046007	Cysteine desulfurase
A0A6I9SKA3	Non-DE	1.03588	0.452026	0.00295451	0.00306052	LOC105059510	(S)-2-hydroxy-acid oxidase
A0A6I9QTC7	Non-DE	1.0327	0.452313	0.00169382	0.00174921	LOC105040036	Peroxidase
A0A6I9S4Y0	Non-DE	1.03152	0.422391	0.00419152	0.00432364	LOC105056959	probable mediator of RNA polymerase II transcription subunit 37c
A0A6I9SCW7	Non-DE	1.03093	0.466881	0.00151701	0.00156393	LOC105059872	Phosphoglycerate kinase
A0A6I9RJC8	Non-DE	1.0297	0.473197	0.000343442	0.000353642	LOC105049549	chaperone protein ClpB3, mitochondrial
A0A6I9SGG1	Non-DE	1.0283	0.447362	0.0020448	0.00210267	LOC105061087	heat shock protein 90-5, chloroplastic
A0A6I9QFA0	Non-DE	1.02577	0.476808	0.00226347	0.00232179	LOC105034880	uncharacterized protein LOC105034880
A0A6I9QQS7	Non-DE	1.02504	0.452173	0.00203118	0.00208204	LOC105039198	aldehyde dehydrogenase family 2 member B7, mitochondrial
A0A6I9QGG8	Non-DE	1.0245	0.441128	0.00311452	0.00319082	LOC105035321	D-fructose-1,6-bisphosphate 1-phosphohydrolase
A0A6I9QH48	Non-DE	1.0245	0.441128	0.00318239	0.00326036	LOC105035321	D-fructose-1,6-bisphosphate 1-phosphohydrolase
A0A6I9QIY7	Non-DE	1.0245	0.441128	0.00312191	0.0031984	LOC105035321	D-fructose-1,6-bisphosphate 1-phosphohydrolase
A0A6I9RPA3	Non-DE	1.02432	0.47023	0.000620457	0.000635543	LOC105051085	Alpha-mannosidase
A0A6J0PIS2	Non-DE	1.02386	0.438805	0.00461605	0.0047262	LOC105045696	probable mediator of RNA polymerase II transcription subunit 37c
A0A6I9SKF8	Non-DE	1.02173	0.477571	0.00376162	0.00384335	LOC105059577	Glycine cleavage system H protein
A0A6I9SGM4	Non-DE	1.0192	0.482194	0.000326059	0.000332319	LOC105061141	subtilisin-like protease SBT1.7
A0A6I9SH60	Non-DE	1.01687	0.470447	0.00157479	0.00160136	LOC105061027	probable plastid-lipid-associated protein 2, chloroplastic
A0A6I9QBN0	Non-DE	1.01442	0.482813	0.000629046	0.000638115	LOC105033298	WD-40 repeat-containing protein MSI4
A0A6I9RB44	Non-DE	1.01353	0.488265	0.000694068	0.000703461	LOC105044353	protein PLASTID TRANSCRIPTIONALLY ACTIVE 16, chloroplastic
A0A6I9SI35	Non-DE	1.00987	0.493402	0.00147916	0.00149376	LOC105061200	thioredoxin-like protein CDSP32, chloroplastic
A0A6I9Q9N6	Non-DE	1.00773	0.491945	0.000921396	0.000928521	LOC105032490	endo-1,31,4-beta-D-glucanase
A0A6I9R0D2	Non-DE	1.005	0.493876	0.004941	0.00496568	LOC105042733	Serine hydroxymethyltransferase
A0A6I9RG27	Non-DE	1.00212	0.498858	0.00104686	0.00104908	LOC105047976	eukaryotic initiation factor 4A-8
A0A6I9QDI5	Non-DE	-1.00018	0.499617	0.000820741	0.000820591	LOC105034194	4-diphosphocytidyl-2C-methyl-D-erythritol synthase
A0A6J0PBS7	Non-DE	-1.00018	0.499617	0.000526591	0.000526494	LOC105034968	Dihydrolipoyllysine-residue succinyltransferase
A0A6I9RTE3	Non-DE	-1.00044	0.499476	0.00121463	0.00121409	LOC105052972	28 kDa ribonucleoprotein, chloroplastic
A0A6I9S4M8	Non-DE	-1.00195	0.497065	0.000308659	0.000308058	LOC105056567	Glutamyl-tRNA(Gln) amidotransferase subunit A, chloroplastic/mitochondrial
A0A6I9RV38	Non-DE	-1.00198	0.490486	0.00314207	0.00313587	LOC105053060	20 kDa chaperonin, chloroplastic
A0A6I9RW65	Non-DE	-1.00263	0.49301	0.0027326	0.00272542	LOC105053805	Phosphoribulokinase
A0A6I9QPS1	Non-DE	-1.00772	0.488644	0.0021288	0.0021125	LOC105038875	Adenosylhomocysteinase
A0A6I9RKI1	Non-DE	-1.00889	0.491181	0.000679981	0.00067399	LOC105047431	chaperone protein ClpB1
A0A6I9RRL9	Non-DE	-1.01004	0.473919	0.00543837	0.0053843	LOC105051883	Fructose-bisphosphate aldolase
A0A6I9S4X6	Non-DE	-1.01126	0.4682	0.00291136	0.00287895	LOC105056954	heat shock cognate 70 kDa protein 2
A0A6I9QN09	Non-DE	-1.01163	0.482476	0.00203174	0.00200838	LOC105038009	D-fructose-1,6-bisphosphate 1-phosphohydrolase
A0A6I9RRI4	Non-DE	-1.01249	0.490506	0.00139826	0.00138101	LOC105049302	eukaryotic initiation factor 4A-15
A0A6I9SF60	Non-DE	-1.01342	0.475046	0.00143305	0.00141408	LOC105060089	Malate dehydrogenase
A0A6J0PGW7	Non-DE	-1.01456	0.483734	0.00106856	0.00105323	LOC105038598	2-alkenal reductase (NADP(+)-dependent)
A0A6I9QN48	Non-DE	-1.01825	0.472076	0.00374681	0.00367967	LOC105038200	Glutaredoxin-dependent peroxiredoxin
A0A6I9QZ03	Non-DE	-1.02404	0.461651	0.00274657	0.00268209	LOC105042254	glutathione S-transferase U17
A0A6I9R2P8	Non-DE	-1.02679	0.469698	0.00088107	0.000858086	LOC105043583	Elongation factor G, chloroplastic
A0A6I9R433	Non-DE	-1.02797	0.463964	0.000610457	0.000593847	LOC105042087	LOW QUALITY PROTEIN: subtilisin-like protease SBT1.4
A0A6I9RU77	Non-DE	-1.03033	0.460087	0.00238349	0.00231333	LOC105052993	Fructose-bisphosphate aldolase
B3TM39	Non-DE	-1.03604	0.415179	0.00153918	0.00148563	LOC105038265	40S ribosomal protein S14
A0A6I9QW15	Non-DE	-1.03852	0.448645	0.00190733	0.00183659	LOC105039648	aldehyde dehydrogenase family 2 member B7, mitochondrial
B3TLL4	Non-DE	-1.04181	0.408495	0.00362988	0.0034842	LOC105044400	Triose phosphate isomerase cytosolic isoform
A0A6I9RQ81	Non-DE	-1.04232	0.467532	0.00075128	0.00072078	LOC105051784	ultraviolet-B receptor UVR8 isoform X3
A0A6I9RR46	Non-DE	-1.04232	0.467532	0.000766682	0.000735557	LOC105051784	ultraviolet-B receptor UVR8 isoform X4
A0A6I9RR96	Non-DE	-1.04232	0.467532	0.000707087	0.000678381	LOC105051784	ultraviolet-B receptor UVR8 isoform X1
A0A6J0PMZ1	Non-DE	-1.04232	0.467532	0.00071007	0.000681243	LOC105051784	ultraviolet-B receptor UVR8 isoform X2
A0A6I9R8C1	Non-DE	-1.04422	0.439737	0.00117387	0.00112415	LOC105045793	L-ascorbate peroxidase
A0A6I9QUC0	Non-DE	-1.04475	0.467083	0.00165107	0.00158035	LOC105040432	eukaryotic initiation factor 4A-8
A0A6I9RXP4	Non-DE	-1.04583	0.448855	0.00367935	0.0035181	LOC105053933	Nucleoside diphosphate kinase
A0A6I9SHF2	Non-DE	-1.04745	0.429436	0.00129593	0.00123722	LOC105061111	subtilisin-like protease SBT1.2
A0A6I9S263	Non-DE	-1.04912	0.417762	0.00156794	0.00149452	LOC105055994	chaperone protein ClpB3, chloroplastic isoform X1
A0A6I9Q9A1	Non-DE	-1.05015	0.433492	0.0021288	0.00202714	LOC105032394	Adenosylhomocysteinase
A0A6J0PDS5	Non-DE	-1.05033	0.434539	0.00273796	0.00260675	LOC105037578	protein IN2-1 homolog B isoform X2
A0A6I9QGV3	Non-DE	-1.05479	0.422501	0.00078344	0.000742745	LOC105035375	5-methyltetrahydropteroyltriglutamate--homocysteine S-methyltransferase
A0A6I9RDE3	Non-DE	-1.05647	0.444572	0.00190736	0.0018054	LOC105047072	oxygen-evolving enhancer protein 1, chloroplastic
A0A6I9QEX0	Non-DE	-1.05648	0.402298	0.00206667	0.00195618	LOC105034165	L-ascorbate peroxidase
A0A6J0PAW9	Non-DE	-1.05735	0.457001	0.000634773	0.000600342	LOC105031979	GDP-L-fucose synthase
A0A6I9RLB5	Non-DE	-1.05751	0.398321	0.000956509	0.000904492	LOC105050328	aldehyde dehydrogenase family 2 member B7, mitochondrial
A0A6I9QDG2	Non-DE	-1.05771	0.447715	0.00027255	0.000257679	LOC105033703	protein TIC 62, chloroplastic
A0A6I9QDI4	Non-DE	-1.05845	0.431067	0.00110172	0.00104088	LOC105033957	chloroplast stem-loop binding protein of 41 kDa a, chloroplastic
A0A6I9QW35	Non-DE	-1.05902	0.439499	0.0018065	0.00170582	LOC105041071	14-3-3-like protein
A0A6I9S185	Non-DE	-1.06014	0.456243	0.00123752	0.00116731	LOC105055687	uncharacterized protein LOC105055687 isoform X2
A0A6I9S2C7	Non-DE	-1.06014	0.456243	0.00114164	0.00107687	LOC105055687	uncharacterized protein LOC105055687 isoform X1
A0A6I9QEQ4	Non-DE	-1.06256	0.472543	0.000664149	0.000625048	LOC105034086	ERBB-3 BINDING PROTEIN 1
A0A6I9QJR8	Non-DE	-1.06261	0.446009	0.002824	0.00265761	LOC105035712	CBS domain-containing protein CBSX3, mitochondrial
A0A6I9RNW0	Non-DE	-1.06341	0.349752	0.00356854	0.00335574	LOC105051365	stromal 70 kDa heat shock-related protein, chloroplastic
A0A6I9S730	Non-DE	-1.06488	0.388869	0.000368814	0.000346343	LOC105057332	LOW QUALITY PROTEIN: protein SUPPRESSOR OF QUENCHING 1, chloroplastic
A0A6I9QYA7	Non-DE	-1.06562	0.381861	0.00318748	0.00299121	LOC105041257	16.9 kDa class I heat shock protein 2
A0A6J0PIZ9	Non-DE	-1.06857	0.340375	0.00291136	0.00272453	LOC105044427	probable mediator of RNA polymerase II transcription subunit 37c
A0A6I9REM2	Non-DE	-1.06867	0.403	0.00306962	0.00287237	LOC105047872	18.1 kDa class I heat shock protein
A0A6I9SDD6	Non-DE	-1.06867	0.413481	0.00104594	0.000978725	LOC105059701	Catalase
A0A6I9S1T2	Non-DE	-1.07282	0.387668	0.00160819	0.00149904	LOC105055994	chaperone protein ClpB3, chloroplastic isoform X2
A0A6I9SD80	Non-DE	-1.07382	0.327287	0.00327662	0.00305137	LOC105059480	monodehydroascorbate reductase 5, chlorplastic isoform X1
A0A6I9SK64	Non-DE	-1.07382	0.327287	0.0032897	0.00306355	LOC105059480	monodehydroascorbate reductase 5, chlorplastic isoform X2
A0A6J0PE28	Non-DE	-1.07676	0.345548	0.00251294	0.00233379	LOC105038674	LOW QUALITY PROTEIN: heat shock 70 kDa protein 6, chloroplastic-like
A0A6I9RZZ1	Non-DE	-1.07916	0.456787	0.000704015	0.00065237	LOC105054837	oxalate--CoA ligase isoform X2
A0A6I9SA19	Non-DE	-1.07953	0.417079	0.000643812	0.000596383	LOC105058489	Glucose-6-phosphate isomerase
A0A6I9SGZ7	Non-DE	-1.08462	0.260548	0.00252371	0.00232681	LOC105058265	presequence protease 1, chloroplastic/mitochondrial isoform X1
A0A6I9RVT6	Non-DE	-1.08569	0.311132	0.00280688	0.00258535	LOC105053654	chaperonin CPN60-2, mitochondrial
A0A6I9SE11	Non-DE	-1.08633	0.358092	0.00312403	0.00287577	LOC105060235	Aspartate aminotransferase
A0A6I9RAC4	Non-DE	-1.08783	0.379711	0.00285425	0.00262381	LOC105046370	ribulose bisphosphate carboxylase/oxygenase activase 2, chloroplastic isoform X2
A0A6I9S8J5	Non-DE	-1.08835	0.239276	0.00249317	0.00229077	LOC105058265	presequence protease 1, chloroplastic/mitochondrial isoform X2
A0A6I9QHH7	Non-DE	-1.08917	0.375731	0.00208194	0.0019115	LOC105034922	Adenosylhomocysteinase
A0A6I9QFI0	Non-DE	-1.08971	0.298768	0.00115936	0.00106392	LOC105034333	cathepsin B-like protease 3
A0A6I9S4V6	Non-DE	-1.0898	0.445139	0.00104253	0.000956621	LOC105056983	ras-related protein RABE1c isoform X1
A0A6I9S5X7	Non-DE	-1.0898	0.445139	0.00121146	0.00111163	LOC105056983	ras-related protein RABE1c isoform X2
A0A6I9S3G9	Non-DE	-1.08999	0.353782	0.00442772	0.00406216	LOC105056168	Phosphoglycerate kinase
A0A6I9R6D2	Non-DE	-1.09054	0.339362	0.00106193	0.000973772	LOC105044879	Phosphoglycerate mutase (2,3-diphosphoglycerate-independent)
A0A6I9SQ87	Non-DE	-1.09508	0.394432	0.00333135	0.00304211	LOC105061389	monodehydroascorbate reductase 3, cytosolic
A0A6I9RHB2	Non-DE	-1.09652	0.439566	0.00177129	0.00161538	LOC105048493	Phosphoglucomutase (alpha-D-glucose-1,6-bisphosphate-dependent)
A0A6I9S3V0	Non-DE	-1.09965	0.443238	0.00167955	0.00152735	LOC105056285	1-deoxy-D-xylulose 5-phosphate reductoisomerase, chloroplastic
A0A6I9RBT2	Non-DE	-1.1019	0.417961	0.00114712	0.00104104	LOC105046981	Chlorophyll a-b binding protein, chloroplastic
A0A6I9QK72	Non-DE	-1.10252	0.411501	0.00113622	0.00103057	LOC105035877	28 kDa ribonucleoprotein, chloroplastic
A0A6I9R683	Non-DE	-1.10427	0.397973	0.000843737	0.00076407	LOC105044231	Succinate--CoA ligase [ADP-forming] subunit beta, mitochondrial
A0A6I9R071	Non-DE	-1.10561	0.454239	0.000857949	0.000775998	LOC105042003	40S ribosomal protein SA
A0A6I9S2M9	Non-DE	-1.10561	0.454239	0.000863612	0.00078112	LOC105053046	40S ribosomal protein SA
A0A6I9S590	Non-DE	-1.10561	0.454239	0.000825472	0.000746622	LOC105056684	40S ribosomal protein SA
A0A6I9S9C9	Non-DE	-1.10561	0.454239	0.000860771	0.00077855	LOC105058593	40S ribosomal protein SA
A0A6I9QPU0	Non-DE	-1.11483	0.340194	0.00369112	0.00331093	LOC105037578	protein IN2-1 homolog B isoform X1
A0A6I9R9R1	Non-DE	-1.11548	0.0324642	0.00261501	0.00234429	LOC105046300	18.1 kDa class I heat shock protein
A0A6I9RMU0	Non-DE	-1.11548	0.0324642	0.00261501	0.00234429	LOC105050567	18.1 kDa class I heat shock protein
A0A6I9QJV9	Non-DE	-1.11784	0.373582	0.00206184	0.00184449	LOC105036589	Phosphopyruvate hydratase
A0A6J0PKB3	Non-DE	-1.11863	0.373594	0.00625629	0.00559281	LOC105047151	Carbonic anhydrase
A0A6I9R5X4	Non-DE	-1.11914	0.365269	0.000683745	0.000610954	LOC105044854	V-type proton ATPase subunit E
A0A6I9RAW6	Non-DE	-1.11914	0.365269	0.000686731	0.000613622	LOC105046015	V-type proton ATPase subunit E
B3TLU2	Non-DE	-1.11914	0.365269	0.000686731	0.000613622	LOC105052321	V-type proton ATPase subunit E isoform X1
A0A6I9RLJ9	Non-DE	-1.12049	0.323766	0.000885717	0.000790473	LOC105050512	ADP/ATP translocase
A0A6I9S2K0	Non-DE	-1.12079	0.203731	0.00201935	0.00180172	LOC105053008	stromal 70 kDa heat shock-related protein, chloroplastic
A0A6I9SEI1	Non-DE	-1.12103	0.403311	0.000496877	0.000443234	LOC105060109	Succinate dehydrogenase [ubiquinone] flavoprotein subunit, mitochondrial
A0A6I9R927	Non-DE	-1.12149	0.11719	0.000941922	0.000839886	LOC105045308	ATP-dependent Clp protease ATP-binding subunit ClpA homolog CD4A, chloroplastic isoform X2
A0A6I9QCN4	Non-DE	-1.12306	0.313426	0.000427022	0.000380231	LOC105033806	cell division cycle protein 48 homolog
A0A6I9RVB3	Non-DE	-1.12306	0.313426	0.00111355	0.000991534	LOC105053506	bifunctional epoxide hydrolase 2
A0A6I9R501	Non-DE	-1.12323	0.37266	0.000773163	0.000688338	LOC105044500	probable glutathione S-transferase DHAR1, cytosolic isoform X1
A0A6I9R6W5	Non-DE	-1.12323	0.37266	0.000839212	0.00074714	LOC105044500	probable glutathione S-transferase DHAR1, cytosolic isoform X2
A0A6I9R8B6	Non-DE	-1.12323	0.37266	0.000448933	0.00039968	LOC105045788	enoyl-[acyl-carrier-protein] reductase, mitochondrial
A0A6I9R1A4	Non-DE	-1.12425	0.275287	0.00274561	0.00244217	LOC105043119	chaperonin CPN60-2, mitochondrial
A0A6I9RMV8	Non-DE	-1.12485	0.339767	0.00283989	0.00252468	LOC105059022	Fructose-bisphosphate aldolase
K0A0L0	Non-DE	-1.12548	0.39452	0.00342961	0.00304723	MnSOD	Superoxide dismutase
A0A6I9RZ62	Non-DE	-1.12646	0.284704	0.00723031	0.00641861	LOC105055010	Glycine cleavage system H protein
A0A6J0PED6	Non-DE	-1.12679	0.356506	0.00156669	0.00139039	LOC105035059	14-3-3-like protein
A0A6I9SGJ4	Non-DE	-1.12683	0.299062	0.00303004	0.00268899	LOC105060637	ruBisCO large subunit-binding protein subunit beta, chloroplastic
A0A6I9SBM5	Non-DE	-1.12998	0.444498	0.000929653	0.000822717	LOC105056297	Formate dehydrogenase, mitochondrial
A0A6I9S346	Non-DE	-1.13224	0.367781	0.00478438	0.0042256	LOC105053181	Glutamine synthetase
A0A6I9S1X7	Non-DE	-1.13363	0.366513	0.00223582	0.00197226	LOC105055912	Malate dehydrogenase
A0A6I9SAN0	Non-DE	-1.13363	0.366513	0.00222956	0.00196674	LOC105055912	Malate dehydrogenase
A0A6I9R8F8	Non-DE	-1.13444	0.31024	0.00279	0.00245936	LOC105045643	uncharacterized protein At2g37660, chloroplastic
A0A6I9QW68	Non-DE	-1.13617	0.377647	0.00152533	0.00134252	LOC105041104	Glutamine synthetase
A0A6I9RTH8	Non-DE	-1.13757	0.258371	0.000910864	0.000800708	LOC105052861	heat shock 70 kDa protein, mitochondrial
A0A6I9R129	Non-DE	-1.13978	0.419783	0.00072466	0.000635789	LOC105042873	Malic enzyme
A0A6I9SPR5	Non-DE	-1.14262	0.375175	0.000768806	0.000672843	LOC105061192	Aconitate hydratase
A0A6I9RSI1	Non-DE	-1.14263	0.190736	0.00250202	0.0021897	LOC105052208	heat shock cognate 70 kDa protein 2
A0A6I9R051	Non-DE	-1.14268	0.333495	0.00092454	0.000809097	LOC105040848	chaperone protein ClpB1
A0A6I9QDX5	Non-DE	-1.14591	0.30216	0.00155574	0.00135764	LOC105034336	Glyceraldehyde-3-phosphate dehydrogenase
A0A6I9S8E6	Non-DE	-1.14879	0.192947	0.000978362	0.000851644	LOC105055090	L-ascorbate peroxidase
A0A6I9RBQ0	Non-DE	-1.15479	0.313173	0.00278223	0.00240929	LOC105046370	ribulose bisphosphate carboxylase/oxygenase activase 2, chloroplastic isoform X1
B3TM36	Non-DE	-1.15497	0.295683	0.00093799	0.000812134	LOC105038886	40S ribosomal protein S8
A0A6I9RHU0	Non-DE	-1.15744	0.276071	0.0009878	0.000853433	LOC105049137	50S ribosomal protein L1, chloroplastic
A0A6I9RG31	Non-DE	-1.15773	0.360071	0.00455541	0.00393479	LOC105048492	Glutamine synthetase
A0A6I9QAV5	Non-DE	-1.16094	0.388104	0.000473755	0.000408079	LOC105033248	subtilisin-like protease SBT1.7
A0A6I9QY85	Non-DE	-1.16463	0.248494	0.00134231	0.00115257	LOC105041928	14-3-3-like protein
A0A6I9S8Y9	Non-DE	-1.16463	0.248494	0.00134753	0.00115705	LOC105058447	14-3-3 protein 6
A0A6I9SD38	Non-DE	-1.16862	0.348112	0.00318145	0.00272241	LOC105059611	triosephosphate isomerase, chloroplastic
A0A6I9SJ30	Non-DE	-1.17061	0.391271	0.00208136	0.00177801	LOC105061575	30S ribosomal protein S5, chloroplastic
A0A6I9R0A2	Non-DE	-1.17191	0.283354	0.00273902	0.00233723	LOC105042032	20 kDa chaperonin, chloroplastic
A0A6I9S827	Non-DE	-1.17325	0.330531	0.00220173	0.00187661	LOC105057753	endo-1,31,4-beta-D-glucanase
A0A6I9QQ41	Non-DE	-1.17424	0.384088	0.000577648	0.000491932	LOC105038997	aspartyl protease family protein At5g10770
A0A6I9RLZ1	Non-DE	-1.17685	0.238839	0.00297369	0.00252682	LOC105050569	18.1 kDa class I heat shock protein
A0A6I9RJI9	Non-DE	-1.17712	0.376092	0.000790963	0.000671948	LOC105049746	Diadenosine tetraphosphate synthetase
A0A6I9QDK5	Non-DE	-1.17739	0.327415	0.00373321	0.00317075	LOC105033990	(S)-2-hydroxy-acid oxidase
A0A6I9R9M7	Non-DE	-1.17743	0.310161	0.00367935	0.0031249	LOC105043765	Nucleoside diphosphate kinase
A0A6I9S5X4	Non-DE	-1.1792	0.154747	0.00106193	0.000900558	LOC105057242	Phosphoglycerate mutase (2,3-diphosphoglycerate-independent)
A0A6I9SAW3	Non-DE	-1.18	0.244429	0.00101138	0.000857096	LOC105058779	NADPH-dependent aldehyde reductase-like protein, chloroplastic
A0A6I9S5I9	Non-DE	-1.1816	0.345195	0.00360062	0.00304723	LOC105057198	Superoxide dismutase
A0A6I9R1D2	Non-DE	-1.18164	0.327312	0.00417243	0.00353106	LOC105043122	photosystem I reaction center subunit IV B, chloroplastic
A0A6I9QGX3	Non-DE	-1.1822	0.358505	0.00466477	0.00394585	LOC105035493	Glutamine synthetase
A0A6I9RF67	Non-DE	-1.18391	0.2944	0.00669746	0.00565709	LOC105048068	Carbonic anhydrase
A0A6I9RD06	Non-DE	-1.18541	0.270792	0.00244517	0.00206272	LOC105046898	Thiamine thiazole synthase, chloroplastic
A0A6I9S576	Non-DE	-1.18991	0.435686	0.000556364	0.000467567	LOC105057102	Arginyl-tRNA synthetase
A0A6I9S685	Non-DE	-1.18991	0.435686	0.000601129	0.000505188	LOC105057102	Arginyl-tRNA synthetase
A0A6I9R1R7	Non-DE	-1.19141	0.380732	0.000619417	0.000519903	LOC105042572	UDP-glucose 4-epimerase
A0A6I9RE61	Non-DE	-1.19141	0.380732	0.000619417	0.000519903	LOC105047327	UDP-glucose 4-epimerase
A0A6I9QIM7	Non-DE	-1.19211	0.110115	0.00137287	0.00115163	LOC105035354	Alanine--glyoxylate transaminase
A0A6I9RFZ0	Non-DE	-1.19305	0.288338	0.00100788	0.000844798	LOC105047935	Peptidylprolyl isomerase
A0A6J0PGQ0	Non-DE	-1.19305	0.288338	0.00100342	0.00084106	LOC105047935	Peptidylprolyl isomerase
A0A6I9QQ34	Non-DE	-1.19329	0.169653	0.00447179	0.00374744	LOC105038792	Peptidyl-prolyl cis-trans isomerase
A0A6I9QLA4	Non-DE	-1.19739	0.36962	0.00172843	0.0014435	LOC105037272	Chlorophyll a-b binding protein, chloroplastic
A0A6I9R268	Non-DE	-1.1976	0.26361	0.000441697	0.000368817	LOC105041394	Seryl-tRNA synthetase
A0A6I9RJI4	Non-DE	-1.1976	0.26361	0.00037648	0.000314361	LOC105047110	Peptidylprolyl isomerase
A0A6I9RZ10	Non-DE	-1.1976	0.26361	0.000366638	0.000306142	LOC105054448	heterogeneous nuclear ribonucleoprotein 1
A0A6I9SFR3	Non-DE	-1.1976	0.26361	0.000413481	0.000345256	LOC105057764	3-isopropylmalate dehydrogenase
A0A6I9S0B7	Non-DE	-1.19773	0.321434	0.00529392	0.00441997	LOC105055051	triosephosphate isomerase, chloroplastic
A0A6I9RAH8	Non-DE	-1.20084	0.23379	0.00382925	0.00318882	LOC105046543	Phosphoglycerate kinase
A0A6I9QMU7	Non-DE	-1.20443	0.251272	0.00054254	0.000450453	LOC105037948	bifunctional aspartate aminotransferase and glutamate/aspartate-prephenate aminotransferase isoform X2
A0A6I9QQS0	Non-DE	-1.20443	0.251272	0.000453401	0.000376443	LOC105037948	bifunctional aspartate aminotransferase and glutamate/aspartate-prephenate aminotransferase isoform X1
A0A6I9S1I5	Non-DE	-1.20466	0.324729	0.00228067	0.0018932	LOC105055912	Malate dehydrogenase
A0A6I9R6G7	Non-DE	-1.20569	0.330185	0.00135063	0.00112022	LOC105044348	tropinone reductase homolog At5g06060
A0A6I9RRI0	Non-DE	-1.20951	0.298194	0.00145851	0.00120586	LOC105052189	tropinone reductase homolog At5g06060 isoform X2
A0A6I9R5J1	Non-DE	-1.21068	0.15936	0.00300481	0.00248192	LOC105043976	Phosphoribulokinase
A0A6I9QLE8	Non-DE	-1.21087	0.245668	0.00125989	0.00104048	LOC105037336	uncharacterized protein LOC105037336
A0A6I9R8Z3	Non-DE	-1.21427	0.0683092	0.00352552	0.00290341	LOC105045690	heat shock cognate 70 kDa protein 2
A0A6I9QN25	Non-DE	-1.21774	0.2609	0.00252855	0.00207643	LOC105036843	tropinone reductase homolog At5g06060
A0A6I9RDD2	Non-DE	-1.22178	0.180511	0.00162612	0.00133094	LOC105047063	ATP synthase subunit beta
A0A6I9QGX7	Non-DE	-1.22254	0.0502412	0.00286155	0.00234066	LOC105035496	protein DJ-1 homolog D
A0A6I9QBF6	Non-DE	-1.22275	0.240836	0.000373306	0.0003053	LOC105033038	cell division protein FtsZ homolog 2-1, chloroplastic
A0A6I9RRY8	Non-DE	-1.22275	0.240836	0.000374074	0.000305928	LOC105052129	cell division protein FtsZ homolog 2-2, chloroplastic isoform X1
A0A6I9RBD9	Non-DE	-1.22323	0.29354	0.00101431	0.000829204	LOC105046592	Ribose-5-phosphate isomerase
A0A6I9QWA6	Non-DE	-1.22737	0.274061	0.00434397	0.00353926	LOC105041203	Ribulose bisphosphate carboxylase small subunit
A0A6I9RJT9	Non-DE	-1.22796	0.268942	0.00132797	0.00108144	LOC105049560	28 kDa ribonucleoprotein, chloroplastic
A0A6I9QI64	Non-DE	-1.22859	0.0159012	0.00345777	0.00281443	LOC105035926	Aminomethyltransferase
A0A6I9R2C6	Non-DE	-1.23192	0.163321	0.000721054	0.00058531	LOC105042806	bifunctional epoxide hydrolase 2
A0A6I9RMJ6	Non-DE	-1.23221	0.356412	0.00138167	0.00112129	LOC105050502	elongation factor 1-gamma 2
A0A6I9Q9J0	Non-DE	-1.2367	0.301018	0.00103617	0.000837844	LOC105032902	cinnamoyl-CoA reductase 1
A0A6I9RU65	Non-DE	-1.23821	0.363955	0.00107027	0.000864364	LOC105053239	Glutathione transferase
A0A6I9QXX3	Non-DE	-1.2407	0.234631	0.00162167	0.00130707	LOC105041149	ATP synthase subunit beta
A0A6I9QRD7	Non-DE	-1.24404	0.281077	0.00224152	0.00180181	LOC105039262	Histone H4
A0A6I9QVY9	Non-DE	-1.24404	0.281077	0.00224152	0.00180181	LOC105039628	Histone H4
A0A6I9RZS9	Non-DE	-1.24404	0.281077	0.00224152	0.00180181	LOC105055256	Histone H4
A0A6I9R4R1	Non-DE	-1.24558	0.233546	0.000730229	0.000586256	LOC105044297	uncharacterized protein LOC105044297 isoform X2
A0A6I9RAZ2	Non-DE	-1.24558	0.233546	0.000830904	0.000667082	LOC105044297	uncharacterized protein LOC105044297 isoform X4
A0A6I9R6H6	Non-DE	-1.24827	0.207339	0.00197614	0.0015831	LOC105044358	ribulose bisphosphate carboxylase/oxygenase activase, chloroplastic isoform X1
A0A6I9S747	Non-DE	-1.25	0.224507	0.00135168	0.00108134	LOC105057725	Ribosomal protein
A0A6I9QX31	Non-DE	-1.25233	0.23054	0.00371651	0.00296767	LOC105041256	18.1 kDa class I heat shock protein
A0A6I9SF09	Non-DE	-1.2528	0.401402	0.00166266	0.00132715	LOC105060307	nitrile-specifier protein 5 isoform X2
A0A6I9SFN2	Non-DE	-1.2528	0.401402	0.00163762	0.00130717	LOC105060307	nitrile-specifier protein 5 isoform X1
A0A6I9SFV4	Non-DE	-1.2528	0.401402	0.00167289	0.00133532	LOC105060307	nitrile-specifier protein 5 isoform X3
A0A6I9RFU6	Non-DE	-1.26056	0.0823084	0.00586855	0.00465549	LOC105048398	18.1 kDa class I heat shock protein
A0A6I9QUZ9	Non-DE	-1.26165	0.0976825	0.00150751	0.00119487	LOC105039328	allene oxide synthase 2
A0A6I9Q8W6	Non-DE	-1.26268	0.260032	0.000975196	0.000772321	LOC105032647	Proteasome subunit beta
A0A6J0PFA4	Non-DE	-1.26268	0.260032	0.000975196	0.000772321	LOC105038112	Proteasome subunit beta
A0A6I9RPJ3	Non-DE	-1.26584	0.277037	0.00087233	0.000689131	LOC105051492	Cysteine synthase
A0A6I9RR54	Non-DE	-1.2659	0.0393583	0.00448106	0.00353981	LOC105052078	Thioredoxin-dependent peroxiredoxin
A0A6I9RMS4	Non-DE	-1.26676	0.194211	0.003064	0.00241877	LOC105048022	2-methylene-furan-3-one reductase
A0A6I9RG45	Non-DE	-1.26744	0.232733	0.0044302	0.0034954	LOC105048400	16.9 kDa class I heat shock protein 2
A0A6I9QSH0	Non-DE	-1.26912	0.196694	0.000352484	0.000277738	LOC105039804	Peroxidase
A0A6I9SFB9	Non-DE	-1.27003	0.187419	0.00124666	0.000981602	LOC105060161	GrpE protein homolog
H6TNP2	Non-DE	-1.27003	0.187419	0.00156669	0.00123358	LOC105048516	14-3-3-like protein
A0A1D5AIU8	Non-DE	-1.2705	0.296594	0.00240445	0.00189252	LOC105052291	Non-specific lipid-transfer protein
A0A6I9QCA8	Non-DE	-1.2705	0.296594	0.00108707	0.00085562	LOC105033297	Proteasome subunit alpha type
A0A6I9QU51	Non-DE	-1.27368	0.198113	0.000706323	0.000554553	LOC105040383	Aminopeptidase
A0A6I9SBB1	Non-DE	-1.27425	0.116202	0.00377744	0.00296444	LOC105056157	Phosphoglycerate kinase
A0A6I9RLW5	Non-DE	-1.27653	0.231952	0.00303737	0.00237939	LOC105050547	sedoheptulose-1,7-bisphosphatase, chloroplastic isoform X1
A0A6I9RVI7	Non-DE	-1.27653	0.231952	0.00305279	0.00239146	LOC105050547	sedoheptulose-1,7-bisphosphatase, chloroplastic isoform X2
A0A6I9QH71	Non-DE	-1.2782	0.108049	0.00437403	0.00342203	LOC105035532	ruBisCO large subunit-binding protein subunit beta, chloroplastic
A0A6I9S6P5	Non-DE	-1.28409	0.140897	0.00276501	0.00215329	LOC105057499	Glutathione transferase
A0A6I9QJB9	Non-DE	-1.28612	0.149763	0.00107188	0.000833425	LOC105036564	lysosomal Pro-X carboxypeptidase
A0A6I9R721	Non-DE	-1.29653	0.366188	0.00118514	0.000914087	LOC105044571	ERBB-3 BINDING PROTEIN 1 isoform X1
A0A6J0PJP4	Non-DE	-1.29653	0.366188	0.00126479	0.000975517	LOC105044571	ERBB-3 BINDING PROTEIN 1 isoform X2
A0A6I9QDA2	Non-DE	-1.30262	0.348965	0.00100574	0.000772084	LOC105033638	uncharacterized oxidoreductase At1g06690, chloroplastic
A0A6I9R4N4	Non-DE	-1.31401	0.0630313	0.0039039	0.00297098	LOC105044383	uncharacterized protein At5g02240
A0A6I9SHW2	Non-DE	-1.31482	0.228161	0.00198518	0.00150985	LOC105061297	Isopentenyl-diphosphate Delta-isomerase
A0A6I9QW97	Non-DE	-1.31647	0.260196	0.000753823	0.000572607	LOC105041129	Fructose-bisphosphate aldolase
A0A6I9RFW1	Non-DE	-1.31821	0.254449	0.000880286	0.000667787	LOC105045880	cinnamoyl-CoA reductase 1
A0A6I9RYK4	Non-DE	-1.3211	0.117673	0.00408211	0.00308993	LOC105054770	Transketolase
A0A6J0PHZ0	Non-DE	-1.32257	0.304065	0.00255625	0.00193279	LOC105044809	Superoxide dismutase
A0A6I9RA58	Non-DE	-1.32336	0.159336	0.00342389	0.00258728	LOC105046280	sedoheptulose-1,7-bisphosphatase, chloroplastic isoform X2
A0A6I9RBI4	Non-DE	-1.32336	0.159336	0.00340668	0.00257428	LOC105046280	sedoheptulose-1,7-bisphosphatase, chloroplastic isoform X1
A0A6I9R3X6	Non-DE	-1.33727	0.106068	0.0020783	0.00155413	LOC105043987	ruBisCO large subunit-binding protein subunit beta, chloroplastic isoform X2
A0A6J0PHE6	Non-DE	-1.33727	0.106068	0.00210238	0.00157214	LOC105043987	ruBisCO large subunit-binding protein subunit beta, chloroplastic isoform X3
A0A6I9SCL5	Non-DE	-1.34438	0.0561337	0.00134448	0.00100007	LOC105059450	Transketolase
A0A6I9S1C1	Non-DE	-1.34875	0.0877282	0.00275401	0.00204191	LOC105055359	protein DJ-1 homolog D
A0A6I9SB87	Non-DE	-1.35328	0.280339	0.00395857	0.00292516	LOC105058949	Glutamine synthetase
A0A6J0PIN5	Non-DE	-1.35432	0.166999	0.00223206	0.0016481	LOC105045739	actin-100 isoform X3
A0A6I9S354	Non-DE	-1.35584	0.179262	0.000912431	0.000672962	LOC105056460	omega-amidase, chloroplastic
A0A6I9SI77	Non-DE	-1.36668	0.314557	0.000696834	0.000509872	LOC105058728	1-deoxy-D-xylulose-5-phosphate reductoisomerase
A0A6I9QHK1	Non-DE	-1.38115	0.0645745	0.00169209	0.00122512	LOC105035502	protein DJ-1 homolog D isoform X1
A0A6J0PC38	Non-DE	-1.38115	0.0645745	0.00180125	0.00130417	LOC105035502	protein DJ-1 homolog D isoform X2
A0A6J0PNM0	Non-DE	-1.39548	0.0798472	0.00171085	0.00122599	LOC105052340	Phosphoglycerate mutase (2,3-diphosphoglycerate-independent)
A0A6I9SG82	Non-DE	-1.40222	0.0384425	0.00175795	0.00125369	LOC105060441	Glutaredoxin-dependent peroxiredoxin
A0A6I9RG09	Non-DE	-1.40431	0.099109	0.00208706	0.00148619	LOC105048467	ATP synthase subunit beta
A0A6I9SHX6	Non-DE	-1.4114	0.174866	0.00127855	0.000905874	LOC105058614	Proteasome subunit alpha type
A0A6J0PJK8	Non-DE	-1.41316	0.0706879	0.000315954	0.00022358	LOC105045517	Non-reducing end alpha-L-arabinofuranosidase
A0A6I9QJF3	Non-DE	-1.41609	0.19387	0.00253488	0.00179006	LOC105036614	uncharacterized protein At5g48480
A0A6I9RJE5	Non-DE	-1.41878	0.0718011	0.0018749	0.00132148	LOC105047073	ATP synthase subunit beta
A0A6I9RRD0	Non-DE	-1.42069	0.0201229	0.0021192	0.00149167	LOC105051809	L-ascorbate peroxidase
A0A6J0PMX7	Non-DE	-1.42069	0.0201229	0.00239032	0.00168251	LOC105051809	L-ascorbate peroxidase
A0A6J0PMX1	Non-DE	-1.42917	0.0825462	0.00199331	0.00139473	LOC105051809	probable L-ascorbate peroxidase 6, chloroplastic/mitochondrial isoform X2
A0A6I9SGJ5	Non-DE	-1.43027	0.236963	0.00049486	0.000345992	LOC105060813	subtilisin-like protease SBT1.2
A0A6I9R5X3	Non-DE	-1.43147	0.298251	0.000859931	0.000600731	LOC105044125	Amine oxidase
A0A6I9RLH2	Non-DE	-1.43417	0.0442176	0.00227465	0.00158604	LOC105050389	NAD(P)H dehydrogenase (quinone)
A0A6I9QU95	Non-DE	-1.43842	0.285012	0.000465613	0.000323698	LOC105039111	Pyrophosphate--fructose 6-phosphate 1-phosphotransferase subunit beta
A0A6I9QK57	Non-DE	-1.44166	0.264769	0.00133856	0.000928485	LOC105036841	Superoxide dismutase
A0A6I9SHH4	Non-DE	-1.44166	0.264769	0.00144153	0.000999906	LOC105061135	Lactoylglutathione lyase
A0A6J0PFB6	Non-DE	-1.44302	0.062638	0.00103421	0.000716695	LOC105035462	aspartic proteinase
A0A6I9QWX2	Non-DE	-1.44467	0.0964927	0.000439617	0.000304302	LOC105041200	alpha-xylosidase 1
A0A6J0PAX3	Non-DE	-1.44996	0.214739	0.00235736	0.00162582	LOC105032043	oxygen-evolving enhancer protein 2, chloroplastic
A0A6I9RU42	Non-DE	-1.45007	0.136697	0.0028218	0.00194598	LOC105053212	14-3-3-like protein isoform X2
A0A6I9RUQ9	Non-DE	-1.45007	0.136697	0.00283543	0.00195538	LOC105053212	14-3-3-like protein isoform X3
A0A6I9R1M0	Non-DE	-1.45016	0.2426	0.00307622	0.0021213	LOC105041255	18.1 kDa class I heat shock protein
A0A6I9QMP7	Non-DE	-1.45396	0.321799	0.000444807	0.000305928	LOC105038248	cell division protein FtsZ homolog 2-2, chloroplastic
A0A6J0PDQ3	Non-DE	-1.45684	0.209744	0.000568515	0.000390239	LOC105037431	LOW QUALITY PROTEIN: subtilisin-like protease SBT1.9
A0A6I9SF97	Non-DE	-1.45756	0.173212	0.00244242	0.0016757	LOC105060641	Glycine cleavage system P protein
A0A6I9RYE4	Non-DE	-1.46443	0.158289	0.00111729	0.000762952	LOC105054469	Succinate--CoA ligase [ADP-forming] subunit beta, mitochondrial
A0A6I9S430	Non-DE	-1.46582	0.13873	0.00173185	0.00118148	LOC105056773	14-3-3-like protein B
A0A6I9RV56	Non-DE	-1.46596	0.131943	0.000930825	0.00063496	LOC105053424	Glutathione reductase
A0A6I9RUT3	Non-DE	-1.47817	0.127452	0.00295051	0.00199606	LOC105053244	probable fructokinase-6, chloroplastic
A0A6I9S043	Non-DE	-1.47895	0.259944	0.00374239	0.00253044	LOC105055426	Glutamine synthetase
A0A6I9SFA2	Non-DE	-1.48027	0.27235	0.00084726	0.000572371	LOC105060679	40S ribosomal protein S3a
A0A6I9SG53	Non-DE	-1.48027	0.27235	0.00084726	0.000572371	LOC105057951	40S ribosomal protein S3a
A0A6I9QPW5	Non-DE	-1.48227	0.346125	0.000855345	0.000577049	LOC105038077	DEAD-box ATP-dependent RNA helicase 56 isoform X1
A0A6I9RED0	Non-DE	-1.48227	0.346125	0.000855345	0.000577049	LOC105047621	DEAD-box ATP-dependent RNA helicase 56 isoform X1
A0A6I9S994	Non-DE	-1.48288	0.229792	0.000780827	0.000526561	LOC105058145	glucan endo-1,3-beta-glucosidase 7
A0A6I9RDZ6	Non-DE	-1.4872	0.223085	0.000546047	0.000367165	LOC105047673	chaperonin CPN60-like 2, mitochondrial
A0A6I9RVP9	Non-DE	-1.4872	0.223085	0.00111533	0.000749953	LOC105053778	probable aquaporin PIP2-6
A0A6I9SHI7	Non-DE	-1.48909	0.0873183	0.000902135	0.000605829	LOC105061159	lysosomal Pro-X carboxypeptidase
A0A6I9SB36	Non-DE	-1.50341	0.231861	0.00151899	0.00101036	LOC105058761	Proteasome subunit alpha type
A0A6I9R2J1	Non-DE	-1.50546	0.0616379	0.00203637	0.00135266	LOC105042875	salutaridine reductase isoform X1
A0A6I9RMM8	Non-DE	-1.50575	0.245515	0.00119007	0.000790352	LOC105050532	glutamate--glyoxylate aminotransferase 2 isoform X2
A0A6I9SBS5	Non-DE	-1.50635	0.0161331	0.00185019	0.00122826	LOC105059108	ruBisCO large subunit-binding protein subunit alpha isoform X2
A0A6I9SBX2	Non-DE	-1.50635	0.0161331	0.001847	0.00122614	LOC105059108	ruBisCO large subunit-binding protein subunit alpha isoform X1
A0A6I9S7T1	Non-DE	-1.50775	0.0443055	0.00285878	0.00189606	LOC105057640	Alanine--glyoxylate transaminase
A0A6I9SP93	Non-DE	-1.51024	0.0229084	0.00196197	0.00129912	LOC105061005	Malate dehydrogenase
A0A6I9R9E7	Non-DE	-1.51368	0.133278	0.0012565	0.000830101	LOC105043688	uncharacterized protein LOC105043688
A0A6I9S0Z7	Non-DE	-1.514	0.139083	0.000818877	0.00054087	LOC105055608	puromycin-sensitive aminopeptidase isoform X2
A0A6J0PPX6	Non-DE	-1.514	0.139083	0.000741167	0.000489543	LOC105055608	puromycin-sensitive aminopeptidase isoform X1
A0A6I9RLP5	Non-DE	-1.53465	0.144812	0.000942608	0.000614215	LOC105050475	probable plastid-lipid-associated protein 13, chloroplastic
A0A6I9SFT3	Non-DE	-1.53841	0.250354	0.000495817	0.000322292	LOC105057785	amidase 1 isoform X1
A0A6I9RHF8	Non-DE	-1.54552	0.28442	0.00207179	0.00134051	LOC105048825	Pentose-5-phosphate 3-epimerase
A0A6I9SDZ2	Non-DE	-1.54771	0.264073	0.00153436	0.000991372	LOC105059775	chloroplast stem-loop binding protein of 41 kDa b, chloroplastic
A0A6I9QHH2	Non-DE	-1.54948	0.193054	0.000701046	0.00045244	LOC105035031	5-methyltetrahydropteroyltriglutamate--homocysteine S-methyltransferase
A0A6I9R8Z0	Non-DE	-1.54948	0.120059	0.00151015	0.000974616	LOC105046041	Phosphoglycerate mutase (2,3-diphosphoglycerate-independent)
A0A6I9RU34	Non-DE	-1.55283	0.0633073	0.00112623	0.000725273	LOC105053091	Germin-like protein
A0A6I9SAT9	Non-DE	-1.55455	0.229122	0.00124252	0.000799278	LOC105058757	isoflavone reductase-like protein
A0A6I9QB11	Non-DE	-1.55761	0.184345	0.00197031	0.00126496	LOC105033080	histone H1
A0A6I9RQ80	Non-DE	-1.56013	0.159325	0.00203853	0.00130664	LOC105051428	LOW QUALITY PROTEIN: phosphoglycolate phosphatase 1B, chloroplastic
A0A6I9RFT6	Non-DE	-1.5606	0.297787	0.00193268	0.00123842	LOC105047884	extracellular ribonuclease LE
A0A6I9SA97	Non-DE	-1.56369	0.0714255	0.00073125	0.000467645	LOC105058906	protein DJ-1 homolog D
A0A6I9R652	Non-DE	-1.57009	0.138733	0.00502659	0.00320147	LOC105042746	Glyceraldehyde-3-phosphate dehydrogenase
A0A6I9RF73	Non-DE	-1.57126	0.0903081	0.00208584	0.00132749	LOC105047677	Glycine cleavage system P protein
A0A6I9RM40	Non-DE	-1.574	0.0521774	0.00191506	0.00121669	LOC105050719	NADP-dependent glyceraldehyde-3-phosphate dehydrogenase
A0A6I9RVA2	Non-DE	-1.58825	0.215553	0.000491709	0.000309591	LOC105045377	heat shock 70 kDa protein 14
A0A6I9S750	Non-DE	-1.61606	0.104606	0.000309139	0.000191291	LOC105057354	LOW QUALITY PROTEIN: probable glutamyl endopeptidase, chloroplastic
A0A6I9R4J1	Non-DE	-1.62492	0.0298982	0.00234385	0.00144244	LOC105042244	Lactoylglutathione lyase
A0A6J0PI97	Non-DE	-1.62945	0.0903625	0.00353735	0.00217089	LOC105057517	Ribose-5-phosphate isomerase
A0A6J0PPW2	Non-DE	-1.63485	0.0725552	0.000727755	0.000445151	LOC105055608	puromycin-sensitive aminopeptidase isoform X3
A0A6I9QL80	Non-DE	-1.63694	0.164106	0.00126385	0.000772084	LOC105037348	Aspartate transaminase
A0A6I9RF59	Non-DE	-1.63694	0.164106	0.000539956	0.000329858	LOC105048107	Aspartate aminotransferase
A0A6I9QIP1	Non-DE	-1.64855	0.0296568	0.00112003	0.000679405	LOC105035371	fructokinase-1
A0A6I9QEE0	Non-DE	-1.67697	0.279701	0.00156313	0.000932116	LOC105033976	26.5 kDa heat shock protein, mitochondrial
A0A6I9RX00	Non-DE	-1.68359	0.217515	0.000552883	0.000328396	LOC105054034	beta-fructofuranosidase 1
A0A6I9SED4	Non-DE	-1.68487	0.0184794	0.0062076	0.00368431	LOC105060347	Glyceraldehyde-3-phosphate dehydrogenase
A0A6I9QER6	Non-DE	-1.686	0.197695	0.00174544	0.00103526	LOC105034107	NADP-dependent D-sorbitol-6-phosphate dehydrogenase
A0A6I9R0D9	Non-DE	-1.69277	0.0757985	0.00081464	0.000481247	LOC105042097	Phosphoglucomutase (alpha-D-glucose-1,6-bisphosphate-dependent)
A0A6I9S176	Non-DE	-1.70145	0.000143097	0.000250131	0.00014701	LOC105055269	protein PLASTID MOVEMENT IMPAIRED 1
A0A6I9R1C0	Non-DE	-1.70235	0.0400961	0.00231338	0.00135894	LOC105042992	ruBisCO large subunit-binding protein subunit alpha isoform X2
A0A6I9R6Y7	Non-DE	-1.70235	0.0400961	0.00230942	0.00135661	LOC105042992	ruBisCO large subunit-binding protein subunit alpha isoform X1
A0A6I9RK92	Non-DE	-1.7165	0.176284	0.00194422	0.00113266	LOC105049882	glutamate--glyoxylate aminotransferase 2
A0A6I9S957	Non-DE	-1.7181	0.139865	0.000894495	0.000520629	LOC105058113	Alpha-1,4 glucan phosphorylase
A0A6I9SD99	Non-DE	-1.72082	0.0551588	0.003058	0.00177706	LOC105059495	actin-2
A0A6I9QLX1	Non-DE	-1.7235	0.2324	0.00137756	0.000799278	LOC105037680	isoflavone reductase-like protein
A0A6I9SEH1	Non-DE	-1.75814	0.0711046	0.00200884	0.00114259	LOC105060382	Transaldolase
B3TLP9	Non-DE	-1.76246	0.0190377	0.00328006	0.00186107	LOC105059616	Peptidyl-prolyl cis-trans isomerase
A0A6I9QDC0	Non-DE	-1.77088	0.0234864	0.00522692	0.00295159	LOC105034183	Ferredoxin
A0A6I9RJI0	Non-DE	-1.77514	0.207899	0.00274012	0.00154361	LOC105049411	40S ribosomal protein S11
A0A6I9RVH4	Non-DE	-1.79588	0.239822	0.00205707	0.00114544	LOC105053702	Peptidyl-prolyl cis-trans isomerase
A0A6I9RVW9	Non-DE	-1.79588	0.239822	0.00209607	0.00116715	LOC105053702	Peptidyl-prolyl cis-trans isomerase
A0A6I9QEG5	Non-DE	-1.84875	0.101815	0.00066193	0.000358042	LOC105034351	Prolyl-tRNA synthetase
A0A6I9RRW8	Non-DE	-1.85514	0.0669143	0.00274318	0.00147869	LOC105049442	actin-2
A0A6I9RVF5	Non-DE	-1.85514	0.0669143	0.00274318	0.00147869	LOC105053160	actin
Q5J1K2	Non-DE	-1.85514	0.0669143	0.00274318	0.00147869	ACT1	Actin
A0A6I9QY75	Non-DE	-1.87994	0.15114	0.00255449	0.00135881	LOC105041905	universal stress protein PHOS32
A0A6I9QSQ9	Non-DE	-1.90828	0.042735	0.000200796	0.000105224	LOC105038581	Formylglycinamide ribonucleotide amidotransferase
A0A6I9S8S1	Non-DE	-1.914	0.0700012	0.00126215	0.00065943	LOC105058029	3-oxo-Delta(4,5)-steroid 5-beta-reductase
A0A6I9QNX4	Non-DE	-1.92231	0.311976	0.000871064	0.000453134	LOC105037637	Transaldolase
A0A6J0PL58	Non-DE	-1.92231	0.311976	0.000807713	0.000420179	LOC105049749	Transaldolase
A0A6I9QZV2	Non-DE	-1.93354	0.156275	0.00136762	0.000707311	LOC105042567	thioredoxin-like protein CDSP32, chloroplastic
A0A6I9RI08	Non-DE	-1.94929	0.068227	0.00132625	0.000680377	LOC105049214	Inositol-1-monophosphatase
A0A6I9QGJ8	Non-DE	-1.99319	0.0507203	0.00294732	0.00147869	LOC105035347	actin
A0A6I9RBM3	Non-DE	-1.99319	0.0507203	0.00294732	0.00147869	LOC105044497	actin-101
A0A6I9S387	Non-DE	-1.99319	0.0507203	0.00294732	0.00147869	LOC105056387	actin
A0A6I9S645	Non-DE	-1.99319	0.0507203	0.00294732	0.00147869	LOC105057000	actin-3
A0A6I9QGI9	Non-DE	-2.08609	0.0401568	0.00178741	0.000856825	LOC105034656	uncharacterized protein At5g48480
A0A6I9SAI8	Non-DE	-2.11542	0.129598	0.00146973	0.000694771	LOC105058599	Thioredoxin-dependent peroxiredoxin
A0A6I9Q9C0	Non-DE	-2.16529	0.0320217	0.00304077	0.00140433	LOC105032827	actin-101
A0A6I9QQI9	Non-DE	-2.16529	0.0320217	0.00304077	0.00140433	LOC105038335	actin-101
A0A6I9R951	Non-DE	-2.16529	0.0320217	0.00304077	0.00140433	LOC105045739	actin-101 isoform X2
A0A6I9RR22	Non-DE	-2.16529	0.0320217	0.00304077	0.00140433	LOC105052013	actin-101
A0A6J0PJ10	Non-DE	-2.16529	0.0320217	0.00262929	0.00121429	LOC105045739	actin-101 isoform X1
A0A6I9QKX8	Non-DE	-2.17987	0.0518434	0.00540435	0.00247921	LOC105037098	actin-7-like
A0A6I9QGY0	Non-DE	-2.19791	0.209114	0.00187184	0.000851644	LOC105035425	ferredoxin C 1, chloroplastic
A0A6I9QKE9	Non-DE	-2.22752	0.03497	0.00270935	0.00121631	LOC105036933	Superoxide dismutase [Cu-Zn]
A0A6I9QKL0	Non-DE	-2.22752	0.03497	0.00270935	0.00121631	LOC105037251	Superoxide dismutase [Cu-Zn]
A0A6I9SD65	Non-DE	-2.22752	0.03497	0.0030964	0.00139007	LOC105059944	Superoxide dismutase [Cu-Zn]
A0A6I9SLG7	Non-DE	-2.22752	0.03497	0.00267416	0.00120051	LOC105059944	Superoxide dismutase [Cu-Zn]
A0A6I9QKE0	Non-DE	-2.97928	0.0863451	0.00143865	0.000482884	LOC105036918	Chlorophyll a-b binding protein, chloroplastic
