# Supplementary material for: Insights from a Multi-Omics Integration (MOI) Study in Oil Palm (Elaeis guineensis Jacq.) Response to Abiotic Stresses: Part One—Salinity
Source: Plants (Basel). 2022 Jun 30;11(13):1755. doi: 10.3390/plants11131755 (PMC9269341; doi:10.3390/plants11131755)
Supplement: Supplementary file 1 [file plants-11-01755-s001.zip › plants-1782630-supplementary/Bittencourt et al_Supplementary Materials/Bittencourt et al_Supplementary Table S8.xlsx]

## Sheet: STable08
Supplemental Table S8: List of 510 differentially expressed enzymes (436 from transcriptomics and 74 from proteomics) prospected in the transcriptome and proteome of young oil palm plants under salinity stress and submitted to integrative analysis.
Protein ID	Description	K_number	EC_number	Omics
XP_010922658.1	AKR1A1, adh; alcohol dehydrogenase (NADP+)	K00002	1.1.1.2	Transcriptomics
XP_010931570.1	GPD1; glycerol-3-phosphate dehydrogenase (NAD+)	K00006	1.1.1.8	Transcriptomics
XP_010941130.1	LDH, ldh; L-lactate dehydrogenase	K00016	1.1.1.27	Transcriptomics
XP_019707817.1	HMGCR; hydroxymethylglutaryl-CoA reductase (NADPH)	K00021	1.1.1.34	Transcriptomics
XP_010932149.2	HMGCR; hydroxymethylglutaryl-CoA reductase (NADPH)	K00021	1.1.1.34	Transcriptomics
XP_010943220.1	MDH2; malate dehydrogenase	K00026	1.1.1.37	Transcriptomics
XP_010920025.1	PGD, gnd, gntZ; 6-phosphogluconate dehydrogenase	K00033	1.1.1.343	Transcriptomics
XP_010920025.1	PGD, gnd, gntZ; 6-phosphogluconate dehydrogenase	K00033	1.1.1.44	Transcriptomics
XP_010927510.1	serA, PHGDH; D-3-phosphoglycerate dehydrogenase / 2-oxoglutarate reductase	K00058	1.1.1.95	Transcriptomics
XP_010917717.1	fabG, OAR1; 3-oxoacyl-[acyl-carrier protein] reductase	K00059	1.1.1.100	Transcriptomics
XP_010943210.1	CAD; cinnamyl-alcohol dehydrogenase	K00083	1.1.1.195	Transcriptomics
XP_010919949.1	IMPDH, guaB; IMP dehydrogenase	K00088	1.1.1.205	Transcriptomics
XP_010936601.1	XDH; xanthine dehydrogenase/oxidase	K00106	1.17.1.4	Transcriptomics
XP_010936601.1	XDH; xanthine dehydrogenase/oxidase	K00106	1.17.3.2	Transcriptomics
XP_010936050.1	frmA, ADH5, adhC; S-(hydroxymethyl)glutathione dehydrogenase / alcohol dehydrogenase	K00121	1.1.1.284	Transcriptomics
XP_010936050.1	frmA, ADH5, adhC; S-(hydroxymethyl)glutathione dehydrogenase / alcohol dehydrogenase	K00121	1.1.1.1	Transcriptomics
XP_010936744.2	FDH; formate dehydrogenase	K00122	1.17.1.9	Transcriptomics
XP_010913576.1	ALDH; aldehyde dehydrogenase (NAD+)	K00128	1.2.1.3	Transcriptomics
XP_010928601.1	ALDH; aldehyde dehydrogenase (NAD+)	K00128	1.2.1.3	Transcriptomics
XP_010930724.1	ALDH; aldehyde dehydrogenase (NAD+)	K00128	1.2.1.3	Transcriptomics
XP_010919365.1	ALDH; aldehyde dehydrogenase (NAD+)	K00128	1.2.1.3	Transcriptomics
XP_010928603.1	ALDH; aldehyde dehydrogenase (NAD+)	K00128	1.2.1.3	Transcriptomics
XP_010941678.1	GAPDH, gapA; glyceraldehyde 3-phosphate dehydrogenase (phosphorylating)	K00134	1.2.1.12	Transcriptomics
XP_010911739.2	GAPDH, gapA; glyceraldehyde 3-phosphate dehydrogenase (phosphorylating)	K00134	1.2.1.12	Transcriptomics
XP_010928234.1	PDHA, pdhA; pyruvate dehydrogenase E1 component alpha subunit	K00161	1.2.4.1	Transcriptomics
XP_010913424.1	PDHA, pdhA; pyruvate dehydrogenase E1 component alpha subunit	K00161	1.2.4.1	Transcriptomics
XP_010908635.1	PDHB, pdhB; pyruvate dehydrogenase E1 component beta subunit	K00162	1.2.4.1	Transcriptomics
XP_010930656.1	BCKDHA, bkdA1; 2-oxoisovalerate dehydrogenase E1 component alpha subunit	K00166	1.2.4.4	Transcriptomics
XP_010937480.1	SDHB, SDH2; succinate dehydrogenase (ubiquinone) iron-sulfur subunit	K00235	1.3.5.1	Transcriptomics
XP_010923394.2	AOC3, AOC2, tynA; primary-amine oxidase	K00276	1.4.3.21	Transcriptomics
XP_010920221.1	AOC3, AOC2, tynA; primary-amine oxidase	K00276	1.4.3.21	Transcriptomics
XP_010932844.1	CKX; cytokinin dehydrogenase	K00279	1.5.99.12	Transcriptomics
XP_010932426.2	CKX; cytokinin dehydrogenase	K00279	1.5.99.12	Transcriptomics
XP_010917178.1	CKX; cytokinin dehydrogenase	K00279	1.5.99.12	Transcriptomics
XP_010905734.1	uaZ; urate oxidase	K00365	1.7.3.3	Transcriptomics
XP_010905285.1	E1.11.1.7; peroxidase	K00430	1.11.1.7	Transcriptomics
XP_010920892.1	E1.11.1.7; peroxidase	K00430	1.11.1.7	Transcriptomics
XP_010913485.1	E1.11.1.7; peroxidase	K00430	1.11.1.7	Transcriptomics
XP_010921101.1	E1.11.1.7; peroxidase	K00430	1.11.1.7	Transcriptomics
XP_010915489.1	E1.11.1.7; peroxidase	K00430	1.11.1.7	Transcriptomics
XP_010928551.1	E1.11.1.7; peroxidase	K00430	1.11.1.7	Transcriptomics
XP_010930946.2	E1.11.1.7; peroxidase	K00430	1.11.1.7	Transcriptomics
XP_010939688.1	E1.11.1.7; peroxidase	K00430	1.11.1.7	Transcriptomics
XP_010937384.2	E1.11.1.7; peroxidase	K00430	1.11.1.7	Transcriptomics
XP_010907515.1	E1.11.1.11; L-ascorbate peroxidase	K00434	1.11.1.11	Transcriptomics
XP_010943567.1	LOX2S; lipoxygenase	K00454	1.13.11.12	Transcriptomics
XP_010917138.1	LOX2S; lipoxygenase	K00454	1.13.11.12	Transcriptomics
XP_010912798.1	LOX2S; lipoxygenase	K00454	1.13.11.12	Transcriptomics
XP_019702972.1	HPD, hppD; 4-hydroxyphenylpyruvate dioxygenase	K00457	1.13.11.27	Transcriptomics
XP_010924477.1	MIOX; inositol oxygenase	K00469	1.13.99.1	Transcriptomics
XP_010934537.1	F3H; naringenin 3-dioxygenase	K00475	1.14.11.9	Transcriptomics
XP_010940993.1	F3H; naringenin 3-dioxygenase	K00475	1.14.11.9	Transcriptomics
XP_010927178.1	CYP73A; trans-cinnamate 4-monooxygenase	K00487	1.14.14.91	Transcriptomics
XP_010938024.1	CYP73A; trans-cinnamate 4-monooxygenase	K00487	1.14.14.91	Transcriptomics
XP_010935215.2	SMT1, ERG6; sterol 24-C-methyltransferase	K00559	2.1.1.41	Transcriptomics
XP_010913093.1	glyA, SHMT; glycine hydroxymethyltransferase	K00600	2.1.2.1	Transcriptomics
XP_010909941.1	gcvT, AMT; aminomethyltransferase	K00605	2.1.2.10	Transcriptomics
XP_010925828.2	panB; 3-methyl-2-oxobutanoate hydroxymethyltransferase	K00606	2.1.2.11	Transcriptomics
XP_010940102.1	OTC, argF, argI; ornithine carbamoyltransferase	K00611	2.1.3.3	Transcriptomics
XP_010942358.1	E2.2.1.2, talA, talB; transaldolase	K00616	2.2.1.2	Transcriptomics
XP_010911579.1	E2.2.1.2, talA, talB; transaldolase	K00616	2.2.1.2	Transcriptomics
XP_019707679.1	E2.2.1.2, talA, talB; transaldolase	K00616	2.2.1.2	Transcriptomics
XP_010912576.1	DLAT, aceF, pdhC; pyruvate dehydrogenase E2 component (dihydrolipoamide acetyltransferase)	K00627	2.3.1.12	Transcriptomics
XP_010905665.1	cysE; serine O-acetyltransferase	K00640	2.3.1.30	Transcriptomics
XP_010924485.1	cysE; serine O-acetyltransferase	K00640	2.3.1.30	Transcriptomics
XP_010937106.1	fabH; 3-oxoacyl-[acyl-carrier-protein] synthase III	K00648	2.3.1.180	Transcriptomics
XP_010939510.1	fabH; 3-oxoacyl-[acyl-carrier-protein] synthase III	K00648	2.3.1.180	Transcriptomics
XP_010907607.1	SPT; serine palmitoyltransferase	K00654	2.3.1.50	Transcriptomics
XP_010910437.1	CHS; chalcone synthase	K00660	2.3.1.74	Transcriptomics
XP_010907554.1	CHS; chalcone synthase	K00660	2.3.1.74	Transcriptomics
XP_010909688.1	CHS; chalcone synthase	K00660	2.3.1.74	Transcriptomics
XP_010908134.1	CHS; chalcone synthase	K00660	2.3.1.74	Transcriptomics
XP_010908135.1	CHS; chalcone synthase	K00660	2.3.1.74	Transcriptomics
XP_010929491.1	CHS; chalcone synthase	K00660	2.3.1.74	Transcriptomics
XP_010942344.1	CHS; chalcone synthase	K00660	2.3.1.74	Transcriptomics
XP_010916088.1	CHS; chalcone synthase	K00660	2.3.1.74	Transcriptomics
XP_019706257.1	PYG, glgP; glycogen phosphorylase	K00688	2.4.1.1	Transcriptomics
XP_010937277.1	SUS; sucrose synthase	K00695	2.4.1.13	Transcriptomics
XP_010928318.1	E2.4.1.14; sucrose-phosphate synthase	K00696	2.4.1.14	Transcriptomics
XP_010935254.1	GBE1, glgB; 1,4-alpha-glucan branching enzyme	K00700	2.4.1.18	Transcriptomics
XP_010938680.1	malQ; 4-alpha-glucanotransferase	K00705	2.4.1.25	Transcriptomics
XP_010907390.1	APRT, apt; adenine phosphoribosyltransferase	K00759	2.4.2.7	Transcriptomics
XP_010911922.1	APRT, apt; adenine phosphoribosyltransferase	K00759	2.4.2.7	Transcriptomics
XP_010923216.1	upp, UPRT; uracil phosphoribosyltransferase	K00761	2.4.2.9	Transcriptomics
XP_010910647.1	purF, PPAT; amidophosphoribosyltransferase	K00764	2.4.2.14	Transcriptomics
XP_010918980.1	hisG; ATP phosphoribosyltransferase	K00765	2.4.2.17	Transcriptomics
XP_010931704.1	E2.4.2.24; 1,4-beta-D-xylan synthase	K00770	2.4.2.24	Transcriptomics
XP_010922976.1	FDPS; farnesyl diphosphate synthase	K00787	2.5.1.1	Transcriptomics
XP_010922976.1	FDPS; farnesyl diphosphate synthase	K00787	2.5.1.10	Transcriptomics
XP_010921340.1	metK, MAT; S-adenosylmethionine synthetase	K00789	2.5.1.6	Transcriptomics
XP_029116061.1	miaA, TRIT1; tRNA dimethylallyltransferase	K00791	2.5.1.75	Transcriptomics
XP_010942212.1	speE, SRM, SPE3; spermidine synthase	K00797	2.5.1.16	Transcriptomics
XP_010938161.1	GST, gst; glutathione S-transferase	K00799	2.5.1.18	Transcriptomics
XP_010919191.1	GST, gst; glutathione S-transferase	K00799	2.5.1.18	Transcriptomics
XP_010911772.1	GST, gst; glutathione S-transferase	K00799	2.5.1.18	Transcriptomics
XP_010904820.1	GST, gst; glutathione S-transferase	K00799	2.5.1.18	Transcriptomics
XP_010921802.1	GST, gst; glutathione S-transferase	K00799	2.5.1.18	Transcriptomics
XP_010938431.1	GST, gst; glutathione S-transferase	K00799	2.5.1.18	Transcriptomics
XP_010940257.1	GST, gst; glutathione S-transferase	K00799	2.5.1.18	Transcriptomics
XP_010917690.1	GST, gst; glutathione S-transferase	K00799	2.5.1.18	Transcriptomics
XP_010934664.1	aroA; 3-phosphoshikimate 1-carboxyvinyltransferase	K00800	2.5.1.19	Transcriptomics
XP_019711215.1	TAT; tyrosine aminotransferase	K00815	2.6.1.5	Transcriptomics
XP_010938608.1	AGXT; alanine-glyoxylate transaminase / serine-glyoxylate transaminase / serine-pyruvate transaminase	K00830	2.6.1.51	Transcriptomics
XP_010938608.1	AGXT; alanine-glyoxylate transaminase / serine-glyoxylate transaminase / serine-pyruvate transaminase	K00830	2.6.1.44	Transcriptomics
XP_010938608.1	AGXT; alanine-glyoxylate transaminase / serine-glyoxylate transaminase / serine-pyruvate transaminase	K00830	2.6.1.45	Transcriptomics
XP_010908109.1	E2.7.1.4, scrK; fructokinase	K00847	2.7.1.4	Transcriptomics
XP_010927874.1	E2.7.1.4, scrK; fructokinase	K00847	2.7.1.4	Transcriptomics
XP_010932642.1	E2.7.1.4, scrK; fructokinase	K00847	2.7.1.4	Transcriptomics
XP_010928044.1	pfkA, PFK; 6-phosphofructokinase 1	K00850	2.7.1.11	Transcriptomics
XP_010933400.1	PRK, prkB; phosphoribulokinase	K00855	2.7.1.19	Transcriptomics
XP_010920032.1	PRK, prkB; phosphoribulokinase	K00855	2.7.1.19	Transcriptomics
XP_010930617.1	PK, pyk; pyruvate kinase	K00873	2.7.1.40	Transcriptomics
XP_010918024.1	PK, pyk; pyruvate kinase	K00873	2.7.1.40	Transcriptomics
XP_010940058.1	udk, UCK; uridine kinase	K00876	2.7.1.48	Transcriptomics
XP_029121339.1	PIP5K; 1-phosphatidylinositol-4-phosphate 5-kinase	K00889	2.7.1.68	Transcriptomics
XP_010937052.1	aroK, aroL; shikimate kinase	K00891	2.7.1.71	Transcriptomics
XP_010913416.1	pfp, PFP; diphosphate-dependent phosphofructokinase	K00895	2.7.1.90	Transcriptomics
XP_010928399.1	mtnK; 5-methylthioribose kinase	K00899	2.7.1.100	Transcriptomics
XP_010931674.2	ITPK1; inositol-1,3,4-trisphosphate 5/6-kinase / inositol-tetrakisphosphate 1-kinase	K00913	2.7.1.159	Transcriptomics
XP_010931674.2	ITPK1; inositol-1,3,4-trisphosphate 5/6-kinase / inositol-tetrakisphosphate 1-kinase	K00913	2.7.1.134	Transcriptomics
XP_029122665.1	ispE; 4-diphosphocytidyl-2-C-methyl-D-erythritol kinase	K00919	2.7.1.148	Transcriptomics
XP_029122465.1	PIKFYVE, FAB1; 1-phosphatidylinositol-3-phosphate 5-kinase	K00921	2.7.1.150	Transcriptomics
XP_010910903.1	PIKFYVE, FAB1; 1-phosphatidylinositol-3-phosphate 5-kinase	K00921	2.7.1.150	Transcriptomics
XP_010923458.1	PGK, pgk; phosphoglycerate kinase	K00927	2.7.2.3	Transcriptomics
XP_010938673.1	argB; acetylglutamate kinase	K00930	2.7.2.8	Transcriptomics
XP_010930130.1	adk, AK; adenylate kinase	K00939	2.7.4.3	Transcriptomics
XP_010911823.1	adk, AK; adenylate kinase	K00939	2.7.4.3	Transcriptomics
XP_010907769.1	ndk, NME; nucleoside-diphosphate kinase	K00940	2.7.4.6	Transcriptomics
XP_010930184.1	bioB; biotin synthase	K01012	2.8.1.6	Transcriptomics
XP_010923690.2	MGLL; acylglycerol lipase	K01054	3.1.1.23	Transcriptomics
XP_010910869.1	E3.1.1.45; carboxymethylenebutenolidase	K01061	3.1.1.45	Transcriptomics
XP_010924126.1	E3.1.1.45; carboxymethylenebutenolidase	K01061	3.1.1.45	Transcriptomics
XP_010911346.1	gloB, gloC, HAGH; hydroxyacylglutathione hydrolase	K01069	3.1.2.6	Transcriptomics
XP_010943428.1	ABHD17; abhydrolase domain-containing protein 17	K01076	3.1.2.22	Transcriptomics
XP_010936365.1	PTEN; phosphatidylinositol-3,4,5-trisphosphate 3-phosphatase and dual-specificity protein phosphatase PTEN	K01110	3.1.3.67	Transcriptomics
XP_010919939.1	plc; phospholipase C	K01114	3.1.4.3	Transcriptomics
XP_010938556.1	plc; phospholipase C	K01114	3.1.4.3	Transcriptomics
XP_010926985.1	plc; phospholipase C	K01114	3.1.4.3	Transcriptomics
XP_010935183.1	PLD1_2; phospholipase D1/2	K01115	3.1.4.4	Transcriptomics
XP_010943052.1	AMY, amyA, malS; alpha-amylase	K01176	3.2.1.1	Transcriptomics
XP_010931493.2	E3.2.1.2; beta-amylase	K01177	3.2.1.2	Transcriptomics
XP_010938102.1	E3.2.1.4; endoglucanase	K01179	3.2.1.4	Transcriptomics
XP_010912682.2	E3.2.1.4; endoglucanase	K01179	3.2.1.4	Transcriptomics
XP_019708344.2	E3.2.1.4; endoglucanase	K01179	3.2.1.4	Transcriptomics
XP_010942132.1	E3.2.1.14; chitinase	K01183	3.2.1.14	Transcriptomics
XP_010910507.1	E3.2.1.14; chitinase	K01183	3.2.1.14	Transcriptomics
XP_019708186.1	E3.2.1.14; chitinase	K01183	3.2.1.14	Transcriptomics
XP_010924795.1	E3.2.1.14; chitinase	K01183	3.2.1.14	Transcriptomics
XP_010934768.1	E3.2.1.14; chitinase	K01183	3.2.1.14	Transcriptomics
XP_010912786.1	E3.2.1.14; chitinase	K01183	3.2.1.14	Transcriptomics
XP_029121104.1	E3.2.1.14; chitinase	K01183	3.2.1.14	Transcriptomics
XP_010911007.1	E3.2.1.14; chitinase	K01183	3.2.1.14	Transcriptomics
XP_010938396.1	E3.2.1.21; beta-glucosidase	K01188	3.2.1.21	Transcriptomics
XP_010929675.1	MAN2C1; alpha-mannosidase	K01191	3.2.1.24	Transcriptomics
XP_010931117.1	INV, sacA; beta-fructofuranosidase	K01193	3.2.1.26	Transcriptomics
XP_010934566.1	FUCA; alpha-L-fucosidase	K01206	3.2.1.51	Transcriptomics
XP_010909808.1	URH1; uridine nucleosidase	K01240	3.2.2.3	Transcriptomics
XP_010912743.1	URH1; uridine nucleosidase	K01240	3.2.2.3	Transcriptomics
XP_010910645.1	URH1; uridine nucleosidase	K01240	3.2.2.3	Transcriptomics
XP_010905139.1	E3.3.1.1, ahcY; adenosylhomocysteinase	K01251	3.3.1.1	Transcriptomics
XP_010942088.1	CARP, pepA; leucyl aminopeptidase	K01255	3.4.11.1	Transcriptomics
XP_019709151.1	E3.5.1.4, amiE; amidase	K01426	3.5.1.4	Transcriptomics
XP_010907398.1	E3.5.1.49; formamidase	K01455	3.5.1.49	Transcriptomics
XP_010925031.1	cdd, CDA; cytidine deaminase	K01489	3.5.4.5	Transcriptomics
XP_010939771.1	cdd, CDA; cytidine deaminase	K01489	3.5.4.5	Transcriptomics
XP_010937877.2	AMPD; AMP deaminase	K01490	3.5.4.6	Transcriptomics
XP_010943167.1	ppa; inorganic pyrophosphatase	K01507	3.6.1.1	Transcriptomics
XP_019709548.1	dut, DUT; dUTP pyrophosphatase	K01520	3.6.1.23	Transcriptomics
XP_010913971.1	FAH, fahA; fumarylacetoacetase	K01555	3.7.1.2	Transcriptomics
XP_010937014.1	E4.1.1.15, gadB, gadA, GAD; glutamate decarboxylase	K01580	4.1.1.15	Transcriptomics
XP_010919152.1	E4.1.1.19; arginine decarboxylase	K01583	4.1.1.19	Transcriptomics
XP_010912784.1	lysA; diaminopimelate decarboxylase	K01586	4.1.1.20	Transcriptomics
XP_010915515.1	ppc; phosphoenolpyruvate carboxylase	K01595	4.1.1.31	Transcriptomics
XP_010924612.2	ppc; phosphoenolpyruvate carboxylase	K01595	4.1.1.31	Transcriptomics
XP_010916368.1	rbcS, cbbS; ribulose-bisphosphate carboxylase small chain	K01602	4.1.1.39	Transcriptomics
XP_010914049.1	speD, AMD1; S-adenosylmethionine decarboxylase	K01611	4.1.1.50	Transcriptomics
XP_019701701.1	speD, AMD1; S-adenosylmethionine decarboxylase	K01611	4.1.1.50	Transcriptomics
XP_010912493.1	ALDO; fructose-bisphosphate aldolase, class I	K01623	4.1.2.13	Transcriptomics
XP_010919394.1	ALDO; fructose-bisphosphate aldolase, class I	K01623	4.1.2.13	Transcriptomics
XP_010926082.1	ALDO; fructose-bisphosphate aldolase, class I	K01623	4.1.2.13	Transcriptomics
XP_010939684.1	E2.5.1.54, aroF, aroG, aroH; 3-deoxy-7-phosphoheptulonate synthase	K01626	2.5.1.54	Transcriptomics
XP_010926324.1	E2.5.1.54, aroF, aroG, aroH; 3-deoxy-7-phosphoheptulonate synthase	K01626	2.5.1.54	Transcriptomics
XP_010913027.1	SGPL1, DPL1; sphinganine-1-phosphate aldolase	K01634	4.1.2.27	Transcriptomics
XP_010921453.2	ACLY; ATP citrate (pro-S)-lyase	K01648	2.3.3.8	Transcriptomics
XP_010941487.1	ACLY; ATP citrate (pro-S)-lyase	K01648	2.3.3.8	Transcriptomics
XP_010938232.1	ACLY; ATP citrate (pro-S)-lyase	K01648	2.3.3.8	Transcriptomics
XP_010936870.1	trpG; anthranilate synthase component II	K01658	4.1.3.27	Transcriptomics
XP_010925558.1	cynT, can; carbonic anhydrase	K01673	4.2.1.1	Transcriptomics
XP_029116697.1	cah; carbonic anhydrase	K01674	4.2.1.1	Transcriptomics
XP_010933076.1	ENO, eno; enolase	K01689	4.2.1.11	Transcriptomics
XP_010941001.1	gmd, GMDS; GDPmannose 4,6-dehydratase	K01711	4.2.1.47	Transcriptomics
XP_010941317.1	aroB; 3-dehydroquinate synthase	K01735	4.2.3.4	Transcriptomics
XP_010934353.2	aroC; chorismate synthase	K01736	4.2.3.5	Transcriptomics
XP_010915297.1	cysK; cysteine synthase	K01738	2.5.1.47	Transcriptomics
XP_010917723.1	cysK; cysteine synthase	K01738	2.5.1.47	Transcriptomics
XP_010925911.1	GLO1, gloA; lactoylglutathione lyase	K01759	4.4.1.5	Transcriptomics
XP_010919124.2	ispF; 2-C-methyl-D-erythritol 2,4-cyclodiphosphate synthase	K01770	4.6.1.12	Transcriptomics
XP_010912122.1	hemH, FECH; protoporphyrin/coproporphyrin ferrochelatase	K01772	4.99.1.9	Transcriptomics
XP_010926584.1	rpe, RPE; ribulose-phosphate 3-epimerase	K01783	5.1.3.1	Transcriptomics
XP_019705026.1	rpiA; ribose 5-phosphate isomerase A	K01807	5.3.1.6	Transcriptomics
XP_010924149.1	rpiA; ribose 5-phosphate isomerase A	K01807	5.3.1.6	Transcriptomics
XP_010939741.1	GPI, pgi; glucose-6-phosphate isomerase	K01810	5.3.1.9	Transcriptomics
XP_010943604.1	idi, IDI; isopentenyl-diphosphate Delta-isomerase	K01823	5.3.3.2	Transcriptomics
XP_010938904.1	E5.4.99.5; chorismate mutase	K01850	5.4.99.5	Transcriptomics
XP_010916913.1	INO1, ISYNA1; myo-inositol-1-phosphate synthase	K01858	5.5.1.4	Transcriptomics
XP_010926262.1	INO1, ISYNA1; myo-inositol-1-phosphate synthase	K01858	5.5.1.4	Transcriptomics
XP_010931364.1	E5.5.1.6; chalcone isomerase	K01859	5.5.1.6	Transcriptomics
XP_010922741.1	E5.5.1.6; chalcone isomerase	K01859	5.5.1.6	Transcriptomics
XP_010941452.1	EARS, gltX; glutamyl-tRNA synthetase	K01885	6.1.1.17	Transcriptomics
XP_010931935.1	NARS, asnS; asparaginyl-tRNA synthetase	K01893	6.1.1.22	Transcriptomics
XP_010942302.1	ACSS1_2, acs; acetyl-CoA synthetase	K01895	6.2.1.1	Transcriptomics
XP_010933413.1	4CL; 4-coumarate--CoA ligase	K01904	6.2.1.12	Transcriptomics
XP_010918637.1	4CL; 4-coumarate--CoA ligase	K01904	6.2.1.12	Transcriptomics
XP_010914131.1	4CL; 4-coumarate--CoA ligase	K01904	6.2.1.12	Transcriptomics
XP_010938796.1	glnA, GLUL; glutamine synthetase	K01915	6.3.1.2	Transcriptomics
XP_010926111.1	glnA, GLUL; glutamine synthetase	K01915	6.3.1.2	Transcriptomics
XP_010932552.1	glnA, GLUL; glutamine synthetase	K01915	6.3.1.2	Transcriptomics
XP_010930949.1	MTHFS; 5-formyltetrahydrofolate cyclo-ligase	K01934	6.3.3.2	Transcriptomics
XP_010915634.1	pyrG, CTPS; CTP synthase	K01937	6.3.4.2	Transcriptomics
XP_010934791.1	guaA, GMPS; GMP synthase (glutamine-hydrolysing)	K01951	6.3.5.2	Transcriptomics
XP_019705398.1	petH; ferredoxin--NADP+ reductase	K02641	1.18.1.2	Transcriptomics
XP_010935180.1	RPB1, POLR2A; DNA-directed RNA polymerase II subunit RPB1	K03006	2.7.7.6	Transcriptomics
XP_010923945.1	THI4, THI1; cysteine-dependent adenosine diphosphate thiazole synthase	K03146	2.4.2.60	Transcriptomics
XP_010909277.1	ispH, lytB; 4-hydroxy-3-methylbut-2-en-1-yl diphosphate reductase	K03527	1.17.7.4	Transcriptomics
XP_010929418.1	MOCS2B, moaE; molybdopterin synthase catalytic subunit	K03635	2.8.1.12	Transcriptomics
XP_010913894.1	moaA, CNX2; GTP 3',8-cyclase	K03639	4.1.99.22	Transcriptomics
NP_001306842.1	katE, CAT, catB, srpA; catalase	K03781	1.11.1.6	Transcriptomics
XP_010928688.1	wrbA; NAD(P)H dehydrogenase (quinone)	K03809	1.6.5.2	Transcriptomics
XP_010911973.1	FBP, fbp; fructose-1,6-bisphosphatase I	K03841	3.1.3.11	Transcriptomics
XP_010911760.1	FAB2, SSI2, desA1; acyl-[acyl-carrier-protein] desaturase	K03921	1.14.19.2	Transcriptomics
XP_010905205.1	FAB2, SSI2, desA1; acyl-[acyl-carrier-protein] desaturase	K03921	1.14.19.2	Transcriptomics
XP_019711189.1	E4.2.3.19; ent-kaurene synthase	K04121	4.2.3.19	Transcriptomics
XP_010934998.1	KAO; ent-kaurenoic acid monooxygenase	K04123	1.14.14.107	Transcriptomics
XP_010925657.1	GA2ox; gibberellin 2beta-dioxygenase	K04125	1.14.11.13	Transcriptomics
XP_010940413.1	DEGS; sphingolipid 4-desaturase/C4-monooxygenase	K04712	1.14.18.5	Transcriptomics
XP_010940413.1	DEGS; sphingolipid 4-desaturase/C4-monooxygenase	K04712	1.14.19.17	Transcriptomics
XP_010916989.1	SUR2; sphinganine C4-monooxygenase	K04713	1.14.18.5	Transcriptomics
XP_010914204.1	SUR2; sphinganine C4-monooxygenase	K04713	1.14.18.5	Transcriptomics
XP_010909457.1	SUR2; sphinganine C4-monooxygenase	K04713	1.14.18.5	Transcriptomics
XP_010909855.1	ANS; anthocyanidin synthase	K05277	1.14.20.4	Transcriptomics
XP_010934075.1	ANS; anthocyanidin synthase	K05277	1.14.20.4	Transcriptomics
XP_010936313.1	CYP75B1; flavonoid 3'-monooxygenase	K05280	1.14.14.82	Transcriptomics
XP_010942312.2	GAPA; glyceraldehyde-3-phosphate dehydrogenase (NADP+) (phosphorylating)	K05298	1.2.1.13	Transcriptomics
XP_010906974.1	bglB; beta-glucosidase	K05350	3.2.1.21	Transcriptomics
XP_010910663.1	ADT, PDT; arogenate/prephenate dehydratase	K05359	4.2.1.51	Transcriptomics
XP_010910663.1	ADT, PDT; arogenate/prephenate dehydratase	K05359	4.2.1.91	Transcriptomics
XP_010910071.3	ADT, PDT; arogenate/prephenate dehydratase	K05359	4.2.1.51	Transcriptomics
XP_010910071.3	ADT, PDT; arogenate/prephenate dehydratase	K05359	4.2.1.91	Transcriptomics
XP_010924378.1	HIBCH; 3-hydroxyisobutyryl-CoA hydrolase	K05605	3.1.2.4	Transcriptomics
XP_010924251.1	FNTB; protein farnesyltransferase subunit beta	K05954	2.5.1.58	Transcriptomics
XP_010933964.1	STE24; STE24 endopeptidase	K06013	3.4.24.84	Transcriptomics
XP_010906802.1	kdsD, kpsF; arabinose-5-phosphate isomerase	K06041	5.3.1.13	Transcriptomics
XP_010909760.1	pdxS, pdx1; pyridoxal 5'-phosphate synthase pdxS subunit	K06215	4.3.3.6	Transcriptomics
XP_010938743.1	lcyE, crtL2; lycopene epsilon-cyclase	K06444	5.5.1.18	Transcriptomics
XP_010931766.1	E2.4.1.67; stachyose synthetase	K06611	2.4.1.67	Transcriptomics
XP_010908579.1	E2.4.1.82; raffinose synthase	K06617	2.4.1.82	Transcriptomics
XP_010929354.1	MIF; phenylpyruvate tautomerase	K07253	5.3.2.1	Transcriptomics
XP_010918893.1	ACAA1; acetyl-CoA acyltransferase 1	K07513	2.3.1.16	Transcriptomics
XP_010911380.1	ECI1_2; Delta3-Delta2-enoyl-CoA isomerase	K07517	5.3.3.8	Transcriptomics
XP_029122612.1	TR1; tropinone reductase I	K08081	1.1.1.206	Transcriptomics
XP_010910872.1	TR1; tropinone reductase I	K08081	1.1.1.206	Transcriptomics
XP_010940067.1	E1.6.5.4; monodehydroascorbate reductase (NADH)	K08232	1.6.5.4	Transcriptomics
XP_010918151.1	E2.1.1.143; 24-methylenesterol C-methyltransferase	K08242	2.1.1.143	Transcriptomics
XP_010943477.1	E2.1.1.143; 24-methylenesterol C-methyltransferase	K08242	2.1.1.143	Transcriptomics
XP_010909561.1	ANR; anthocyanidin reductase	K08695	1.3.1.77	Transcriptomics
XP_010916260.1	PTDSS2; phosphatidylserine synthase 2	K08730	2.7.8.29	Transcriptomics
XP_010931064.1	DGD; digalactosyldiacylglycerol synthase	K09480	2.4.1.241	Transcriptomics
XP_010912382.1	DGD; digalactosyldiacylglycerol synthase	K09480	2.4.1.241	Transcriptomics
XP_010923145.2	DET2; steroid 5-alpha-reductase	K09591	1.3.1.22	Transcriptomics
XP_010929159.1	CCR; cinnamoyl-CoA reductase	K09753	1.2.1.44	Transcriptomics
XP_010910039.1	CCR; cinnamoyl-CoA reductase	K09753	1.2.1.44	Transcriptomics
XP_010931545.1	CYP98A, C3'H; 5-O-(4-coumaroyl)-D-quinate 3'-monooxygenase	K09754	1.14.14.96	Transcriptomics
XP_029117118.1	CYP98A, C3'H; 5-O-(4-coumaroyl)-D-quinate 3'-monooxygenase	K09754	1.14.14.96	Transcriptomics
XP_010910622.1	NCED; 9-cis-epoxycarotenoid dioxygenase	K09840	1.13.11.51	Transcriptomics
XP_010923828.1	NCED; 9-cis-epoxycarotenoid dioxygenase	K09840	1.13.11.51	Transcriptomics
XP_010933004.1	CYP707A; (+)-abscisic acid 8'-hydroxylase	K09843	1.14.14.137	Transcriptomics
XP_010912396.1	pyrH; uridylate kinase	K09903	2.7.4.22	Transcriptomics
XP_010935952.1	GME; GDP-D-mannose 3', 5'-epimerase	K10046	5.1.3.18	Transcriptomics
XP_010912905.2	HSD17B12, KAR, IFA38; 17beta-estradiol 17-dehydrogenase / very-long-chain 3-oxoacyl-CoA reductase	K10251	1.1.1.330	Transcriptomics
XP_010912905.2	HSD17B12, KAR, IFA38; 17beta-estradiol 17-dehydrogenase / very-long-chain 3-oxoacyl-CoA reductase	K10251	1.1.1.62	Transcriptomics
XP_010943510.1	FAD2; omega-6 fatty acid desaturase / acyl-lipid omega-6 desaturase (Delta-12 desaturase)	K10256	1.14.19.6	Transcriptomics
XP_010928433.1	FAD2; omega-6 fatty acid desaturase / acyl-lipid omega-6 desaturase (Delta-12 desaturase)	K10256	1.14.19.6	Transcriptomics
XP_010931253.1	TER, TSC13, CER10; very-long-chain enoyl-CoA reductase	K10258	1.3.1.93	Transcriptomics
XP_010916944.1	AOC; allene oxide cyclase	K10525	5.3.99.6	Transcriptomics
XP_010931678.1	MFP2; enoyl-CoA hydratase/3-hydroxyacyl-CoA dehydrogenase	K10527	1.1.1.35	Transcriptomics
XP_010931678.1	MFP2; enoyl-CoA hydratase/3-hydroxyacyl-CoA dehydrogenase	K10527	4.2.1.17	Transcriptomics
XP_010931678.1	MFP2; enoyl-CoA hydratase/3-hydroxyacyl-CoA dehydrogenase	K10527	1.1.1.211	Transcriptomics
XP_010912731.1	HGSNAT; heparan-alpha-glucosaminide N-acetyltransferase	K10532	2.3.1.78	Transcriptomics
XP_029124038.1	HGSNAT; heparan-alpha-glucosaminide N-acetyltransferase	K10532	2.3.1.78	Transcriptomics
XP_010927008.1	IPT; adenylate dimethylallyltransferase (cytokinin synthase)	K10760	2.5.1.112	Transcriptomics
XP_010927008.1	IPT; adenylate dimethylallyltransferase (cytokinin synthase)	K10760	2.5.1.27	Transcriptomics
XP_010917238.1	PAL; phenylalanine ammonia-lyase	K10775	4.3.1.24	Transcriptomics
XP_010925300.1	FATB; fatty acyl-ACP thioesterase B	K10781	3.1.2.14	Transcriptomics
XP_010925300.1	FATB; fatty acyl-ACP thioesterase B	K10781	3.1.2.21	Transcriptomics
XP_029119023.1	DGAT1; diacylglycerol O-acyltransferase 1	K11155	2.3.1.20	Transcriptomics
XP_029119023.1	DGAT1; diacylglycerol O-acyltransferase 1	K11155	2.3.1.76	Transcriptomics
XP_029119023.1	DGAT1; diacylglycerol O-acyltransferase 1	K11155	2.3.1.75	Transcriptomics
XP_010921345.1	PRDX6; peroxiredoxin 6	K11188	1.11.1.7	Transcriptomics
XP_010921345.1	PRDX6; peroxiredoxin 6	K11188	1.11.1.27	Transcriptomics
XP_010939865.1	HAO; (S)-2-hydroxy-acid oxidase	K11517	1.1.3.15	Transcriptomics
XP_010910946.2	HAO; (S)-2-hydroxy-acid oxidase	K11517	1.1.3.15	Transcriptomics
XP_010941978.1	ribD; diaminohydroxyphosphoribosylaminopyrimidine deaminase / 5-amino-6-(5-phosphoribosylamino)uracil reductase	K11752	3.5.4.26	Transcriptomics
XP_010941978.1	ribD; diaminohydroxyphosphoribosylaminopyrimidine deaminase / 5-amino-6-(5-phosphoribosylamino)uracil reductase	K11752	1.1.1.193	Transcriptomics
XP_010915799.1	YUCCA; indole-3-pyruvate monooxygenase	K11816	1.14.13.168	Transcriptomics
XP_010925091.1	REF1; coniferyl-aldehyde dehydrogenase	K12355	1.2.1.68	Transcriptomics
XP_010926163.1	REF1; coniferyl-aldehyde dehydrogenase	K12355	1.2.1.68	Transcriptomics
XP_010937791.3	HEXA_B; hexosaminidase	K12373	3.2.1.52	Transcriptomics
XP_010913788.1	E2.7.1.46; L-arabinokinase	K12446	2.7.1.46	Transcriptomics
XP_019707924.1	E2.7.1.46; L-arabinokinase	K12446	2.7.1.46	Transcriptomics
XP_010914121.1	BZ1; anthocyanidin 3-O-glucosyltransferase	K12930	2.4.1.115	Transcriptomics
XP_010913632.1	BZ1; anthocyanidin 3-O-glucosyltransferase	K12930	2.4.1.115	Transcriptomics
XP_010918400.1	NIT4; beta-cyano-L-alanine hydratase/nitrilase	K13035	3.5.5.4	Transcriptomics
XP_010918400.1	NIT4; beta-cyano-L-alanine hydratase/nitrilase	K13035	4.2.1.65	Transcriptomics
XP_010927509.1	ASRGL1, iaaA; L-asparaginase / beta-aspartyl-peptidase	K13051	3.5.1.1	Transcriptomics
XP_010932217.1	ASRGL1, iaaA; L-asparaginase / beta-aspartyl-peptidase	K13051	3.5.1.1	Transcriptomics
XP_010907772.1	E2.3.1.133, HCT; shikimate O-hydroxycinnamoyltransferase	K13065	2.3.1.133	Transcriptomics
XP_010942060.1	E2.3.1.133, HCT; shikimate O-hydroxycinnamoyltransferase	K13065	2.3.1.133	Transcriptomics
XP_010911178.1	E2.3.1.133, HCT; shikimate O-hydroxycinnamoyltransferase	K13065	2.3.1.133	Transcriptomics
XP_010916146.1	LAR; leucoanthocyanidin reductase	K13081	1.17.1.3	Transcriptomics
XP_010906334.1	DFR; bifunctional dihydroflavonol 4-reductase/flavanone 4-reductase	K13082	1.1.1.234	Transcriptomics
XP_010906334.1	DFR; bifunctional dihydroflavonol 4-reductase/flavanone 4-reductase	K13082	1.1.1.219	Transcriptomics
XP_010926084.1	DFR; bifunctional dihydroflavonol 4-reductase/flavanone 4-reductase	K13082	1.1.1.219	Transcriptomics
XP_010926084.1	DFR; bifunctional dihydroflavonol 4-reductase/flavanone 4-reductase	K13082	1.1.1.234	Transcriptomics
XP_010922089.1	CYP75A; flavonoid 3',5'-hydroxylase	K13083	1.14.14.81	Transcriptomics
XP_029122865.1	CYP75A; flavonoid 3',5'-hydroxylase	K13083	1.14.14.81	Transcriptomics
XP_010932509.1	CYP75A; flavonoid 3',5'-hydroxylase	K13083	1.14.14.81	Transcriptomics
XP_010943712.1	FAR; alcohol-forming fatty acyl-CoA reductase	K13356	1.2.1.84	Transcriptomics
XP_010933498.1	TTHL; 5-hydroxyisourate hydrolase / 2-oxo-4-hydroxy-4-carboxy-5-ureidoimidazoline decarboxylase	K13484	4.1.1.97	Transcriptomics
XP_010933498.1	TTHL; 5-hydroxyisourate hydrolase / 2-oxo-4-hydroxy-4-carboxy-5-ureidoimidazoline decarboxylase	K13484	3.5.2.17	Transcriptomics
XP_010931769.1	GPAT; glycerol-3-phosphate acyltransferase	K13508	2.3.1.198	Transcriptomics
XP_010904862.2	GPAT; glycerol-3-phosphate acyltransferase	K13508	2.3.1.15	Transcriptomics
XP_010922285.1	GPAT; glycerol-3-phosphate acyltransferase	K13508	2.3.1.15	Transcriptomics
XP_010914603.1	GPAT; glycerol-3-phosphate acyltransferase	K13508	2.3.1.15	Transcriptomics
XP_010904862.2	GPAT; glycerol-3-phosphate acyltransferase	K13508	2.3.1.198	Transcriptomics
XP_010914603.1	GPAT; glycerol-3-phosphate acyltransferase	K13508	2.3.1.198	Transcriptomics
XP_010931769.1	GPAT; glycerol-3-phosphate acyltransferase	K13508	2.3.1.15	Transcriptomics
XP_010922285.1	GPAT; glycerol-3-phosphate acyltransferase	K13508	2.3.1.198	Transcriptomics
XP_010911864.1	CAO; chlorophyllide a oxygenase	K13600	1.14.13.122	Transcriptomics
XP_029122527.1	CAO; chlorophyllide a oxygenase	K13600	1.14.13.122	Transcriptomics
XP_010915806.1	NOL, NYC1; chlorophyll(ide) b reductase	K13606	1.1.1.294	Transcriptomics
XP_010937117.1	GAUT; alpha-1,4-galacturonosyltransferase	K13648	2.4.1.43	Transcriptomics
XP_019703368.2	WAXY; granule-bound starch synthase	K13679	2.4.1.242	Transcriptomics
XP_010937164.1	CSLA; beta-mannan synthase	K13680	2.4.1.32	Transcriptomics
XP_010905229.1	GGPS; geranylgeranyl diphosphate synthase, type II	K13789	2.5.1.1	Transcriptomics
XP_010939037.1	GGPS; geranylgeranyl diphosphate synthase, type II	K13789	2.5.1.10	Transcriptomics
XP_010905229.1	GGPS; geranylgeranyl diphosphate synthase, type II	K13789	2.5.1.10	Transcriptomics
XP_010939037.1	GGPS; geranylgeranyl diphosphate synthase, type II	K13789	2.5.1.29	Transcriptomics
XP_010939037.1	GGPS; geranylgeranyl diphosphate synthase, type II	K13789	2.5.1.1	Transcriptomics
XP_010905229.1	GGPS; geranylgeranyl diphosphate synthase, type II	K13789	2.5.1.29	Transcriptomics
XP_010928527.1	CHK; choline/ethanolamine kinase	K14156	2.7.1.82	Transcriptomics
XP_010928527.1	CHK; choline/ethanolamine kinase	K14156	2.7.1.32	Transcriptomics
XP_010912623.1	VTC2_5; GDP-L-galactose phosphorylase	K14190	2.7.7.69	Transcriptomics
XP_010939979.1	ACP5; tartrate-resistant acid phosphatase type 5	K14379	3.1.3.2	Transcriptomics
XP_010918621.1	SMO1; plant 4,4-dimethylsterol C-4alpha-methyl-monooxygenase	K14423	1.14.18.10	Transcriptomics
XP_010920378.1	GOT1; aspartate aminotransferase, cytoplasmic	K14454	2.6.1.1	Transcriptomics
XP_010918296.1	KCS; 3-ketoacyl-CoA synthase	K15397	2.3.1.199	Transcriptomics
XP_010932851.1	KCS; 3-ketoacyl-CoA synthase	K15397	2.3.1.199	Transcriptomics
XP_010924276.1	KCS; 3-ketoacyl-CoA synthase	K15397	2.3.1.199	Transcriptomics
XP_010925263.1	KCS; 3-ketoacyl-CoA synthase	K15397	2.3.1.199	Transcriptomics
XP_010910111.1	KCS; 3-ketoacyl-CoA synthase	K15397	2.3.1.199	Transcriptomics
XP_010916172.1	KCS; 3-ketoacyl-CoA synthase	K15397	2.3.1.199	Transcriptomics
XP_010925069.1	KCS; 3-ketoacyl-CoA synthase	K15397	2.3.1.199	Transcriptomics
XP_010914942.1	KCS; 3-ketoacyl-CoA synthase	K15397	2.3.1.199	Transcriptomics
XP_010929588.1	HHT1; omega-hydroxypalmitate O-feruloyl transferase	K15400	2.3.1.188	Transcriptomics
XP_010930654.1	SAL; 3'(2'), 5'-bisphosphate nucleotidase / inositol polyphosphate 1-phosphatase	K15422	3.1.3.57	Transcriptomics
XP_010930654.1	SAL; 3'(2'), 5'-bisphosphate nucleotidase / inositol polyphosphate 1-phosphatase	K15422	3.1.3.7	Transcriptomics
XP_019708948.1	gpmI; 2,3-bisphosphoglycerate-independent phosphoglycerate mutase	K15633	5.4.2.12	Transcriptomics
XP_010926382.1	LPIN; phosphatidate phosphatase LPIN	K15728	3.1.3.4	Transcriptomics
XP_010933981.2	crtZ; beta-carotene 3-hydroxylase	K15746	1.14.15.24	Transcriptomics
XP_010905916.1	PAT, AAT; bifunctional aspartate aminotransferase and glutamate/aspartate-prephenate aminotransferase	K15849	2.6.1.78	Transcriptomics
XP_010911889.1	PAT, AAT; bifunctional aspartate aminotransferase and glutamate/aspartate-prephenate aminotransferase	K15849	2.6.1.78	Transcriptomics
XP_010905916.1	PAT, AAT; bifunctional aspartate aminotransferase and glutamate/aspartate-prephenate aminotransferase	K15849	2.6.1.1	Transcriptomics
XP_010911889.1	PAT, AAT; bifunctional aspartate aminotransferase and glutamate/aspartate-prephenate aminotransferase	K15849	2.6.1.1	Transcriptomics
XP_010905916.1	PAT, AAT; bifunctional aspartate aminotransferase and glutamate/aspartate-prephenate aminotransferase	K15849	2.6.1.79	Transcriptomics
XP_010911889.1	PAT, AAT; bifunctional aspartate aminotransferase and glutamate/aspartate-prephenate aminotransferase	K15849	2.6.1.79	Transcriptomics
XP_010920113.1	HPR1; glycerate dehydrogenase	K15893	1.1.1.29	Transcriptomics
XP_010933351.1	HPR1; glycerate dehydrogenase	K15893	1.1.1.29	Transcriptomics
XP_010934080.1	HPR2_3; glyoxylate/hydroxypyruvate reductase	K15919	1.1.1.79	Transcriptomics
XP_010934080.1	HPR2_3; glyoxylate/hydroxypyruvate reductase	K15919	1.1.1.81	Transcriptomics
XP_010936547.1	AXY8, FUC95A, afcA; alpha-L-fucosidase 2	K15923	3.2.1.51	Transcriptomics
XP_010916659.1	TPS; trehalose 6-phosphate synthase/phosphatase	K16055	2.4.1.15	Transcriptomics
XP_010916659.1	TPS; trehalose 6-phosphate synthase/phosphatase	K16055	3.1.3.12	Transcriptomics
XP_010929219.1	TPS; trehalose 6-phosphate synthase/phosphatase	K16055	2.4.1.15	Transcriptomics
XP_010929219.1	TPS; trehalose 6-phosphate synthase/phosphatase	K16055	3.1.3.12	Transcriptomics
XP_010906870.1	PLD3_4; phospholipase D3/4	K16860	3.1.4.4	Transcriptomics
XP_010910279.1	TAA1; L-tryptophan---pyruvate aminotransferase	K16903	2.6.1.99	Transcriptomics
XP_010929851.1	DCTPP1; dCTP diphosphatase	K16904	3.6.1.12	Transcriptomics
XP_010909649.1	PAO4, PAO3, PAO2; polyamine oxidase	K17839	1.5.3.17	Transcriptomics
XP_010909371.1	PAO4, PAO3, PAO2; polyamine oxidase	K17839	1.5.3.17	Transcriptomics
XP_010940275.1	PAO4, PAO3, PAO2; polyamine oxidase	K17839	1.5.3.17	Transcriptomics
XP_010940937.1	PAO4, PAO3, PAO2; polyamine oxidase	K17839	1.5.3.17	Transcriptomics
XP_010920301.1	PXG; peroxygenase	K17991	1.11.2.3	Transcriptomics
XP_010932570.1	PXG; peroxygenase	K17991	1.11.2.3	Transcriptomics
XP_019703318.1	GLYR; glyoxylate/succinic semialdehyde reductase	K18121	1.1.1.79	Transcriptomics
XP_010930337.1	GLYR; glyoxylate/succinic semialdehyde reductase	K18121	1.1.1.79	Transcriptomics
XP_029123304.1	NUDX14; ADP-sugar diphosphatase	K18447	3.6.1.21	Transcriptomics
XP_010935337.1	NUDT23; ADP-ribose/FAD diphosphatase	K18453	3.6.1.13	Transcriptomics
XP_010935337.1	NUDT23; ADP-ribose/FAD diphosphatase	K18453	3.6.1.18	Transcriptomics
XP_010920650.1	GGT1_5, CD224; gamma-glutamyltranspeptidase / glutathione hydrolase / leukotriene-C4 hydrolase	K18592	3.4.19.14	Transcriptomics
XP_010920650.1	GGT1_5, CD224; gamma-glutamyltranspeptidase / glutathione hydrolase / leukotriene-C4 hydrolase	K18592	2.3.2.2	Transcriptomics
XP_010920650.1	GGT1_5, CD224; gamma-glutamyltranspeptidase / glutathione hydrolase / leukotriene-C4 hydrolase	K18592	3.4.19.13	Transcriptomics
XP_010907663.1	GDE1; glycerophosphodiester phosphodiesterase	K18696	3.1.4.46	Transcriptomics
XP_010925832.1	GOLS; inositol 3-alpha-galactosyltransferase	K18819	2.4.1.123	Transcriptomics
XP_010912630.1	ADH1; alcohol dehydrogenase class-P	K18857	1.1.1.1	Transcriptomics
XP_010940278.1	DJ1D; D-lactate dehydratase	K18881	4.2.1.130	Transcriptomics
XP_010930178.2	PGP, PGLP; phosphoglycolate phosphatase	K19269	3.1.3.18	Transcriptomics
XP_010912625.1	PI4KB; phosphatidylinositol 4-kinase B	K19801	2.7.1.67	Transcriptomics
XP_010923875.1	GN1_2_3; glucan endo-1,3-beta-glucosidase 1/2/3	K19891	3.2.1.39	Transcriptomics
XP_010913808.1	GN5_6; glucan endo-1,3-beta-glucosidase 5/6	K19893	3.2.1.39	Transcriptomics
XP_010928748.1	GN5_6; glucan endo-1,3-beta-glucosidase 5/6	K19893	3.2.1.39	Transcriptomics
XP_010929423.1	GN5_6; glucan endo-1,3-beta-glucosidase 5/6	K19893	3.2.1.39	Transcriptomics
XP_010919973.1	FHY; riboflavin kinase / FMN hydrolase	K20884	2.7.1.26	Transcriptomics
XP_010919973.1	FHY; riboflavin kinase / FMN hydrolase	K20884	3.1.3.102	Transcriptomics
XP_010931932.1	GSS; glutathione synthase	K21456	6.3.2.3	Transcriptomics
XP_010925218.1	HO, pbsA1, hmuO; heme oxygenase (biliverdin-producing, ferredoxin)	K21480	1.14.15.20	Transcriptomics
XP_010942719.1	PLR; pinoresinol/lariciresinol reductase	K21568	1.23.1.3	Transcriptomics
XP_010942719.1	PLR; pinoresinol/lariciresinol reductase	K21568	1.23.1.1	Transcriptomics
XP_010942719.1	PLR; pinoresinol/lariciresinol reductase	K21568	1.23.1.4	Transcriptomics
XP_010942719.1	PLR; pinoresinol/lariciresinol reductase	K21568	1.23.1.2	Transcriptomics
XP_029117617.1	SGR, SGRL; magnesium dechelatase	K22013	4.99.1.10	Transcriptomics
XP_010907484.1	SGR, SGRL; magnesium dechelatase	K22013	4.99.1.10	Transcriptomics
XP_010910414.1	HSD1; 11beta/17beta-hydroxysteroid dehydrogenase	K22418	1.1.1.146	Transcriptomics
XP_019707641.1	SNAT; aralkylamine N-acetyltransferase	K22450	2.3.1.87	Transcriptomics
XP_029120027.1	DGAT2; diacylglycerol O-acyltransferase 2, plant	K22848	2.3.1.20	Transcriptomics
XP_010914783.1	DGAT3; diacylglycerol O-acyltransferase 3, plant	K22849	2.3.1.20	Transcriptomics
XP_010908889.1	DGAT3; diacylglycerol O-acyltransferase 3, plant	K22849	2.3.1.20	Transcriptomics
XP_010907871.1	UGP3; UTP---glucose-1-phosphate uridylyltransferase	K22920	2.7.7.9	Transcriptomics
XP_010905295.1	TOGT1; scopoletin glucosyltransferase	K23260	2.4.1.128	Transcriptomics
XP_029123660.1	TOGT1; scopoletin glucosyltransferase	K23260	2.4.1.128	Transcriptomics
XP_010936719.1	TOGT1; scopoletin glucosyltransferase	K23260	2.4.1.128	Transcriptomics
XP_010924263.1	TOGT1; scopoletin glucosyltransferase	K23260	2.4.1.128	Transcriptomics
XP_010925717.1	TOGT1; scopoletin glucosyltransferase	K23260	2.4.1.128	Transcriptomics
XP_010915563.1	MAN1B, MNS3; endoplasmic reticulum Man9GlcNAc2 1,2-alpha-mannosidase	K23741	3.2.1.209	Transcriptomics
XP_010939394.1	GTK; L-glutamine---4-(methylsulfanyl)-2-oxobutanoate aminotransferase	K23977	2.6.1.117	Transcriptomics
XP_029121472.1	PPOX; pyridoxal 5'-phosphate synthase / NAD(P)H-hydrate epimerase	K23998	1.4.3.5	Transcriptomics
XP_010913660.1	GPP; (DL)-glycerol-3-phosphatase	K24189	3.1.3.21	Transcriptomics
A0A6I9RC26_ELAGV	SORD, gutB; L-iditol 2-dehydrogenase	K00008	1.1.1.14	Proteomics
A0A6I9RDE7_ELAGV	SORD, gutB; L-iditol 2-dehydrogenase	K00008	1.1.1.14	Proteomics
A0A6I9R4U7_ELAGV	MDH1; malate dehydrogenase	K00025	1.1.1.37	Proteomics
A0A6I9Q9E0_ELAGV	PGD, gnd, gntZ; 6-phosphogluconate dehydrogenase	K00033	1.1.1.343	Proteomics
A0A6I9Q9E0_ELAGV	PGD, gnd, gntZ; 6-phosphogluconate dehydrogenase	K00033	1.1.1.44	Proteomics
A0A6J0PRK8_ELAGV	G6PD, zwf; glucose-6-phosphate 1-dehydrogenase	K00036	1.1.1.49	Proteomics
A0A6I9S851_ELAGV	G6PD, zwf; glucose-6-phosphate 1-dehydrogenase	K00036	1.1.1.363	Proteomics
A0A6I9RHF4_ELAGV	G6PD, zwf; glucose-6-phosphate 1-dehydrogenase	K00036	1.1.1.363	Proteomics
A0A6J0PRK8_ELAGV	G6PD, zwf; glucose-6-phosphate 1-dehydrogenase	K00036	1.1.1.363	Proteomics
A0A6I9RIH3_ELAGV	G6PD, zwf; glucose-6-phosphate 1-dehydrogenase	K00036	1.1.1.363	Proteomics
A0A6I9RWV6_ELAGV	G6PD, zwf; glucose-6-phosphate 1-dehydrogenase	K00036	1.1.1.363	Proteomics
A0A6J0PMJ3_ELAGV	G6PD, zwf; glucose-6-phosphate 1-dehydrogenase	K00036	1.1.1.363	Proteomics
A0A6I9S851_ELAGV	G6PD, zwf; glucose-6-phosphate 1-dehydrogenase	K00036	1.1.1.49	Proteomics
A0A6I9RIH3_ELAGV	G6PD, zwf; glucose-6-phosphate 1-dehydrogenase	K00036	1.1.1.49	Proteomics
A0A6I9RWV6_ELAGV	G6PD, zwf; glucose-6-phosphate 1-dehydrogenase	K00036	1.1.1.49	Proteomics
A0A6J0PMJ3_ELAGV	G6PD, zwf; glucose-6-phosphate 1-dehydrogenase	K00036	1.1.1.49	Proteomics
A0A6I9RHF4_ELAGV	G6PD, zwf; glucose-6-phosphate 1-dehydrogenase	K00036	1.1.1.49	Proteomics
A0A6I9SGT7_ELAGV	nirA; ferredoxin-nitrite reductase	K00366	1.7.7.1	Proteomics
A0A6I9QSU8_ELAGV	DLD, lpd, pdhD; dihydrolipoamide dehydrogenase	K00382	1.8.1.4	Proteomics
A0A6I9QUV8_ELAGV	E1.11.1.7; peroxidase	K00430	1.11.1.7	Proteomics
A0A6I9S451_ELAGV	E1.11.1.11; L-ascorbate peroxidase	K00434	1.11.1.11	Proteomics
A0A6J0PP21_ELAGV	E1.11.1.11; L-ascorbate peroxidase	K00434	1.11.1.11	Proteomics
A0A6J0PEQ4_ELAGV	E2.4.1.14; sucrose-phosphate synthase	K00696	2.4.1.14	Proteomics
A0A6I9QPS6_ELAGV	E2.4.1.14; sucrose-phosphate synthase	K00696	2.4.1.14	Proteomics
A0A6I9RK25_ELAGV	E2.4.1.14; sucrose-phosphate synthase	K00696	2.4.1.14	Proteomics
A0A6I9RKJ3_ELAGV	E2.4.1.14; sucrose-phosphate synthase	K00696	2.4.1.14	Proteomics
A0A6I9SB90_ELAGV	GBE1, glgB; 1,4-alpha-glucan branching enzyme	K00700	2.4.1.18	Proteomics
A0A6I9SB78_ELAGV	GBE1, glgB; 1,4-alpha-glucan branching enzyme	K00700	2.4.1.18	Proteomics
A0A6I9QMB1_ELAGV	ppdK; pyruvate, orthophosphate dikinase	K01006	2.7.9.1	Proteomics
A0A6I9RAK9_ELAGV	E3.1.1.45; carboxymethylenebutenolidase	K01061	3.1.1.45	Proteomics
A0A6I9QJD6_ELAGV	E3.2.1.14; chitinase	K01183	3.2.1.14	Proteomics
A0A6I9S7Q5_ELAGV	NAGLU; alpha-N-acetylglucosaminidase	K01205	3.2.1.50	Proteomics
A0A6I9R6P3_ELAGV	ENGASE; mannosyl-glycoprotein endo-beta-N-acetylglucosaminidase	K01227	3.2.1.96	Proteomics
A0A6I9RDA3_ELAGV	GGH; gamma-glutamyl hydrolase	K01307	3.4.19.9	Proteomics
A0A6I9RXH4_ELAGV	argE; acetylornithine deacetylase	K01438	3.5.1.16	Proteomics
A0A6I9S4X9_ELAGV	argE; acetylornithine deacetylase	K01438	3.5.1.16	Proteomics
A0A6I9SG16_ELAGV	ppa; inorganic pyrophosphatase	K01507	3.6.1.1	Proteomics
A0A6I9RPB1_ELAGV	lysA; diaminopimelate decarboxylase	K01586	4.1.1.20	Proteomics
A0A6I9QSV2_ELAGV	lysA; diaminopimelate decarboxylase	K01586	4.1.1.20	Proteomics
A0A6I9R8B2_ELAGV	ACLY; ATP citrate (pro-S)-lyase	K01648	2.3.3.8	Proteomics
A0A6I9S680_ELAGV	ACLY; ATP citrate (pro-S)-lyase	K01648	2.3.3.8	Proteomics
A0A6I9QT39_ELAGV	ACLY; ATP citrate (pro-S)-lyase	K01648	2.3.3.8	Proteomics
A0A6I9S798_ELAGV	E4.2.1.2B, fumC, FH; fumarate hydratase, class II	K01679	4.2.1.2	Proteomics
A0A6I9QE86_ELAGV	MARS, metG; methionyl-tRNA synthetase	K01874	6.1.1.10	Proteomics
A0A6I9Q9U0_ELAGV	MARS, metG; methionyl-tRNA synthetase	K01874	6.1.1.10	Proteomics
A0A6I9S7I4_ELAGV	SARS, serS; seryl-tRNA synthetase	K01875	6.1.1.11	Proteomics
A0A6I9RXV9_ELAGV	NARS, asnS; asparaginyl-tRNA synthetase	K01893	6.1.1.22	Proteomics
A0A6I9R7T0_ELAGV	NARS, asnS; asparaginyl-tRNA synthetase	K01893	6.1.1.22	Proteomics
A0A6I9RT37_ELAGV	NARS, asnS; asparaginyl-tRNA synthetase	K01893	6.1.1.22	Proteomics
A0A6I9S6A6_ELAGV	AAE7, ACN1; acetate/butyrate---CoA ligase	K01913	6.2.1.2	Proteomics
A0A6I9S6A6_ELAGV	AAE7, ACN1; acetate/butyrate---CoA ligase	K01913	6.2.1.1	Proteomics
A0A6I9RJ66_ELAGV	accC; acetyl-CoA carboxylase, biotin carboxylase subunit	K01961	6.4.1.2	Proteomics
A0A6I9RJ58_ELAGV	accC; acetyl-CoA carboxylase, biotin carboxylase subunit	K01961	6.4.1.2	Proteomics
A0A6I9RIP7_ELAGV	accC; acetyl-CoA carboxylase, biotin carboxylase subunit	K01961	6.4.1.2	Proteomics
A0A6J0PH47_ELAGV	petH; ferredoxin--NADP+ reductase	K02641	1.18.1.2	Proteomics
A0A6I9QWL2_ELAGV	chlI, bchI; magnesium chelatase subunit I	K03405	6.6.1.1	Proteomics
A0A6J0PKN5_ELAGV	chlI, bchI; magnesium chelatase subunit I	K03405	6.6.1.1	Proteomics
A0A6I9QHC7_ELAGV	ispH, lytB; 4-hydroxy-3-methylbut-2-en-1-yl diphosphate reductase	K03527	1.17.7.4	Proteomics
B3TLY5_ELAGV	katE, CAT, catB, srpA; catalase	K03781	1.11.1.6	Proteomics
A0A6I9RSQ3_ELAGV	wrbA; NAD(P)H dehydrogenase (quinone)	K03809	1.6.5.2	Proteomics
A0A6I9QKI9_ELAGV	ANS; anthocyanidin synthase	K05277	1.14.20.4	Proteomics
A0A6I9RVC5_ELAGV	dcyD; D-cysteine desulfhydrase	K05396	4.4.1.15	Proteomics
B3TM49_ELAGV	mtnD, mtnZ, ADI1; 1,2-dihydroxy-3-keto-5-methylthiopentene dioxygenase	K08967	1.13.11.54	Proteomics
A0A6I9QHS4_ELAGV	mtnD, mtnZ, ADI1; 1,2-dihydroxy-3-keto-5-methylthiopentene dioxygenase	K08967	1.13.11.54	Proteomics
A0A6I9QHS4_ELAGV	mtnD, mtnZ, ADI1; 1,2-dihydroxy-3-keto-5-methylthiopentene dioxygenase	K08967	1.13.11.53	Proteomics
B3TM49_ELAGV	mtnD, mtnZ, ADI1; 1,2-dihydroxy-3-keto-5-methylthiopentene dioxygenase	K08967	1.13.11.53	Proteomics
A0A6I9QXL0_ELAGV	AOC; allene oxide cyclase	K10525	5.3.99.6	Proteomics
A0A6I9SHG8_ELAGV	aguB; N-carbamoylputrescine amidase	K12251	3.5.1.53	Proteomics
M1H922_ELAGV	RGP, UTM; reversibly glycosylated polypeptide / UDP-arabinopyranose mutase	K13379	5.4.99.30	Proteomics
A0A6I9S6X0_ELAGV	UMPS; uridine monophosphate synthetase	K13421	4.1.1.23	Proteomics
A0A6I9S6X0_ELAGV	UMPS; uridine monophosphate synthetase	K13421	2.4.2.10	Proteomics
A0A6J0PS13_ELAGV	GLYK; D-glycerate 3-kinase	K15918	2.7.1.31	Proteomics
A0A6I9QWA8_ELAGV	SSADH; succinate-semialdehyde dehydrogenase, mitochondrial	K17761	1.2.1.24	Proteomics
A0A6I9S9I9_ELAGV	GTK; L-glutamine---4-(methylsulfanyl)-2-oxobutanoate aminotransferase	K23977	2.6.1.117	Proteomics
