# Supplementary material for: Insights from a Multi-Omics Integration (MOI) Study in Oil Palm (Elaeis guineensis Jacq.) Response to Abiotic Stresses: Part One—Salinity
Source: Plants (Basel). 2022 Jun 30;11(13):1755. doi: 10.3390/plants11131755 (PMC9269341; doi:10.3390/plants11131755)
Supplement: Supplementary file 1 [file plants-11-01755-s001.zip › plants-1782630-supplementary/Bittencourt et al_Supplementary Materials/Bittencourt et al_Supplementary Table S9.xlsx]

## Sheet: STable09
Supplementary Table S9: The top two pathways with the largest number of components and its description, obtained from transcriptomics, proteomics, and metabolomics integrative analysis using the Omics Fusion platform.
Pathway	Platform	KO Number	Symbol	Description
Cysteine and methionine metabolism	Transcriptomics & Proteomics	K00016	LDH	L-lactate dehydrogenase [EC:1.1.1.27]
		K00025	MDH1	malate dehydrogenase [EC:1.1.1.37]
		K00026	MDH2	malate dehydrogenase [EC:1.1.1.37]
		K00058	serA	D-3-phosphoglycerate dehydrogenase / 2-oxoglutarate reductase [EC:1.1.1.95 1.1.1.399]
		K00640	cysE	serine O-acetyltransferase [EC:2.3.1.30]
		K00789	metK	S-adenosylmethionine synthetase [EC:2.5.1.6]
		K00797	speE	spermidine synthase [EC:2.5.1.16]
		K00815	TAT	tyrosine aminotransferase [EC:2.6.1.5]
		K00837	ISS1	aromatic aminotransferase [EC:2.6.1.-]
		K00899	mtnK	5-methylthioribose kinase [EC:2.7.1.100]
		K01251	ahcY	adenosylhomocysteinase [EC:3.3.1.1]
		K01611	speD	S-adenosylmethionine decarboxylase [EC:4.1.1.50]
		K01738	cysK	cysteine synthase [EC:2.5.1.47]
		K05396	dcyD	D-cysteine desulfhydrase [EC:4.4.1.15]
		K08967	mtnD	1,2-dihydroxy-3-keto-5-methylthiopentene dioxygenase [EC:1.13.11.53 1.13.11.54]
		K14454	GOT1	aspartate aminotransferase, cytoplasmic [EC:2.6.1.1]
		K21456	GSS	glutathione synthase [EC:6.3.2.3]
		K23977	GTK	L-glutamine---4-(methylsulfanyl)-2-oxobutanoate aminotransferase [EC:2.6.1.117]
	Metabolomics	C00051	N/A	Glutathione
		C00049	N/A	L-Aspartate
Glycolysis / Gluconeogenesis	Transcriptomics & Proteomics	K00002	AKR1A1, adh	alcohol dehydrogenase (NADP+) [EC:1.1.1.2]
		K00016	LDH, ldh	L-lactate dehydrogenase [EC:1.1.1.27]
		K00128	ALDH	aldehyde dehydrogenase (NAD+) [EC:1.2.1.3]
		K00134	GAPDH, gapA	glyceraldehyde 3-phosphate dehydrogenase (phosphorylating) [EC:1.2.1.12]
		K00161	PDHA, pdhA	pyruvate dehydrogenase E1 component alpha subunit [EC:1.2.4.1]
		K00162	PDHB, pdhB	pyruvate dehydrogenase E1 component beta subunit [EC:1.2.4.1]
		K00382	DLD, lpd, pdhD	dihydrolipoamide dehydrogenase [EC:1.8.1.4]
		K00627	DLAT, aceF, pdhC	pyruvate dehydrogenase E2 component (dihydrolipoamide acetyltransferase) [EC:2.3.1.12]
		K00850	pfkA, PFK	6-phosphofructokinase 1 [EC:2.7.1.11]
		K00873	PK, pyk	pyruvate kinase [EC:2.7.1.40]
		K00895	pfp, PFP	diphosphate-dependent phosphofructokinase [EC:2.7.1.90]
		K00927	PGK, pgk	phosphoglycerate kinase [EC:2.7.2.3]
		K01006	ppdK	pyruvate, orthophosphate dikinase [EC:2.7.9.1]
		K01623	ALDO	fructose-bisphosphate aldolase, class I [EC:4.1.2.13]
		K01689	ENO, eno	enolase [EC:4.2.1.11]
		K01810	GPI, pgi	glucose-6-phosphate isomerase [EC:5.3.1.9]
		K01895	ACSS1_2, acs	acetyl-CoA synthetase [EC:6.2.1.1]
	Proteomics	K01913	AAE7, ACN1	acetate/butyrate---CoA ligase [EC:6.2.1.1 6.2.1.2]
	Metabolomics	K03841	FBP, fbp	fructose-1,6-bisphosphatase I [EC:3.1.3.11]
		K15633	gpmI	2,3-bisphosphoglycerate-independent phosphoglycerate mutase [EC:5.4.2.12]
		K18857	ADH1	alcohol dehydrogenase class-P [EC:1.1.1.1]
	Metabolomics	C05345	N/A	beta-D-Fructose 6-phosphate
